# Supplementary material for: GEMDiff: a diffusion workflow bridges between normal and tumor gene expression states: a breast cancer case study
Source: Brief Bioinform. 2025 Mar 11;26(2):bbaf093. doi: 10.1093/bib/bbaf093 (PMC11894803; doi:10.1093/bib/bbaf093)
Supplement: Ai_etal_SupplementalTables_v10_bbaf093 [file ai_etal_supplementaltables_v10_bbaf093.xlsx]

## Sheet: Supplemental Table A
Suppplemental Table A. Comparsion of GEMDiff and WGAN with RNA-seq data augmentation performance
Gene feature	Baseline		GEMDiff		WGAN
	MMD score	Accuracy	MMD score	Accuracy	MMD score	Accuracy
8	5.29385e-05	0.8117	0.00422421	0.47	0.643544	0.49
16	0.000274401	0.8651	0.00485626	0.8	1.24374	0.5633
32	0.000279472	0.9313	0.00617237	0.94	0.890636	0.48
64	0.000296169	0.9364	0.00519038	0.9767	1.04416	0.7667
128	0.00028775	0.9746	0.00441649	0.9867	0.93118	0.91
256	0.000285238	0.9847	0.00502138	0.9567	1.03925	0.4233
*Baseline: Calculate classification accuracy using the test RNA-seq data. Additionally, compute the MMD score between the test RNA-seq data and the train RNA-seq data, which serves as the baseline criterion.

## Sheet: Supplemental Table B
Suppplemental Table B. Hallmark gene subsets (n=16).
GeneSet	Silhouette	Significant	G1	G2	G3	G4	G5	G6	G7	G8	G9	G10	G11	G12	G13	G14	G15	G16
HALLMARK_PROTEIN_SECRETION_subset_4	-0.0919937	Y	VAMP4	COPE	ATP6V1H	USO1	VPS45	CLN5	TSG101	ARFGEF1	MAPK1	CLCN3	VAMP7	NAPG	COPB1	SH3GL2	TOM1L1	ANP32E
HALLMARK_INTERFERON_GAMMA_RESPONSE_subset_1	-0.091528	Y	IFIH1	MTHFD2	TRAFD1	SECTM1	TRIM26	TDRD7	LAP3	IRF1	MYD88	CFB	NLRC5	SOCS1	CIITA	VAMP8	P2RY14	GBP6
HALLMARK_ALLOGRAFT_REJECTION_subset_12	-0.0466878	Y	TGFB1	TPD52	INHBB	IL4	CD8A	HLA-DQA1	EIF3A	EIF3J	GLMN	EIF4G3	IL12A	APBB1	EREG	CCL19	CARTPT	CD79A
HALLMARK_PEROXISOME_subset_4	-0.0145712	Y	DHCR24	HMGCL	ABCB4	ABCD3	SLC25A4	ELOVL5	SIAH1	SLC23A2	NUDT19	PABPC1	CRABP2	SCP2	HAO2	SERPINA6	FABP6	PEX5
HALLMARK_UV_RESPONSE_UP_subset_1	-0.00938743	Y	CLTB	NAT1	HTR7	ICAM1	HMOX1	EPHX1	HLA-F	IL6ST	RASGRP1	DDX21	COL2A1	PDAP1	MARK2	BSG	HSPA2	PDLIM3
HALLMARK_ALLOGRAFT_REJECTION_subset_5	-0.00927376	Y	IL1B	TLR6	IFNG	MAP3K7	ACVR2A	CD3E	TRAF2	IL13	CD40	CCL22	ST8SIA4	ABI1	EIF5A	FGR	SIT1	CD86
HALLMARK_BILE_ACID_METABOLISM_subset_4	0.00175507	Y	FADS2	PFKM	ABCD3	ATXN1	PEX12	SERPINA6	ABCA4	IDH2	AQP9	GSTK1	ALDH9A1	ABCA6	NUDT12	NPC1	FADS1	CAT
HALLMARK_ALLOGRAFT_REJECTION_subset_3	0.00228655	Y	DYRK3	HLA-DRA	LCK	CD4	TNF	IGSF6	NCF4	ICAM1	SOCS1	GZMA	CD3D	BCL3	TLR2	IL16	WAS	PTPN6
HALLMARK_ESTROGEN_RESPONSE_EARLY_subset_1	0.0163904	Y	KRT18	CISH	SCARB1	RRP12	TFAP2C	CCND1	GFRA1	NAV2	TFF1	SNX24	CD44	KCNK5	TJP3	RAPGEFL1	NRIP1	ISG20L2
HALLMARK_ALLOGRAFT_REJECTION_subset_8	0.0203266	Y	CXCL9	CD247	IL2RG	CFP	BRCA1	LTB	IL12RB1	CD47	ITGB2	NLRP3	CCR1	HLA-DMB	DEGS1	CD1D	GZMB	HLA-DOB
HALLMARK_ESTROGEN_RESPONSE_EARLY_subset_11	0.0212901	Y	SLC26A2	KAZN	REEP1	WFS1	SLC24A3	GREB1	ADCY9	AR	MED13L	MREG	TIAM1	SYT12	SLC7A5	SLC7A2	SVIL	ZNF185
HALLMARK_ESTROGEN_RESPONSE_EARLY_subset_6	0.0267164	Y	MICB	RBBP8	DHCR7	PGR	SLC37A1	ASB13	KLK10	MUC1	SLC1A1	TSKU	KRT19	IL17RB	B4GALT1	ABHD2	SYNGR1	RASGRP1
HALLMARK_ESTROGEN_RESPONSE_EARLY_subset_8	0.0321066	Y	NBL1	SLC22A5	AMFR	SYBU	KRT15	TFF3	AKAP1	FASN	INPP5F	ELF3	ENDOD1	STC2	TIPARP	PTGES	ARL3	SLC27A2
HALLMARK_ANDROGEN_RESPONSE_subset_6	0.0358249	Y	PGM3	BMPR1B	NDRG1	CENPN	KLK2	TMPRSS2	DNAJB9	RRP12	PA2G4	SRP19	INPP4B	SEC24D	CCND3	TPD52	ITGAV	SPCS3
HALLMARK_COMPLEMENT_subset_9	0.0418928	Y	PCSK9	JAK2	EHD1	PDP1	USP16	CD46	F8	SRC	PRCP	TMPRSS6	WAS	RASGRP1	HSPA5	LAMP2	PLEK	CTSV
HALLMARK_UNFOLDED_PROTEIN_RESPONSE_subset_2	0.042014	Y	DKC1	CEBPG	ATF3	SDAD1	BAG3	YIF1A	POP4	CALR	SSR1	EXOSC1	NHP2	CKS1B	PDIA5	RRP9	EXOSC5	WFS1
HALLMARK_ESTROGEN_RESPONSE_LATE_subset_1	0.0474518	N	KRT19	OLFM1	CKB	TRIM29	TSPAN13	KLF4	PTGES	DLG5	PKP3	SERPINA3	SIAH2	BTG3	TPD52L1	TFF3	BAG1	PERP
HALLMARK_E2F_TARGETS_subset_6	0.0515444	N	PLK4	PPM1D	ASF1B	EZH2	PHF5A	ZW10	RAD51C	RPA3	RAD50	DCTPP1	DONSON	CKS1B	CCNE1	RNASEH2A	HNRNPD	NASP
HALLMARK_ESTROGEN_RESPONSE_LATE_subset_12	0.0522068	N	RPS6KA2	CPE	ABHD2	IL17RB	UNC13B	KRT13	IDH2	CLIC3	TH	MDK	DHRS2	TFPI2	XBP1	DNAJC12	TOB1	STIL
HALLMARK_INTERFERON_GAMMA_RESPONSE_subset_3	0.0555131	N	PELI1	RIPK1	IDO1	CD74	IFIT3	GPR18	BPGM	PFKP	PSMB2	CASP1	HLA-DRB1	RBCK1	IRF2	IFNAR2	CSF2RB	ISG15
HALLMARK_OXIDATIVE_PHOSPHORYLATION_subset_9	0.0558256	N	COX11	SUPV3L1	ATP1B1	AFG3L2	UQCRH	MFN2	MGST3	NDUFV1	IDH3B	ACAA2	ATP6V1G1	CYB5A	NDUFB5	TIMM50	ALAS1	COX15
HALLMARK_PI3K_AKT_MTOR_SIGNALING_subset_1	0.0595294	N	LCK	ARHGDIA	SLC2A1	NFKBIB	MAP2K3	RALB	GSK3B	PRKAA2	PFN1	FGF17	PRKCB	PIK3R3	HSP90B1	EIF4E	PIN1	SFN
HALLMARK_PROTEIN_SECRETION_subset_5	0.0605533	N	YIPF6	DNM1L	GNAS	LAMP2	CLTC	KIF1B	PPT1	ARF1	M6PR	AP2M1	RAB9A	STX16	STX7	GLA	ARFIP1	AP1G1
HALLMARK_G2M_CHECKPOINT_subset_5	0.0605826	N	NUSAP1	KPNB1	POLA2	MCM3	PAFAH1B1	CBX1	EFNA5	SRSF1	KPNA2	TMPO	CKS1B	TLE3	MT2A	MEIS2	HMMR	BUB3
HALLMARK_MTORC1_SIGNALING_subset_8	0.0639171	N	PDAP1	SLC1A5	MAP2K3	PSMD12	RPN1	MTHFD2L	TXNRD1	ALDOA	UFM1	SDF2L1	HSPA5	FKBP2	SERPINH1	PSMD14	SLC37A4	IDI1
HALLMARK_REACTIVE_OXYGEN_SPECIES_PATHWAY_subset_1	0.0646972	N	LAMTOR5	FTL	JUNB	SRXN1	NQO1	SBNO2	GLRX	G6PD	PDLIM1	NDUFB4	SOD2	ERCC2	FES	GPX4	PRDX2	NDUFS2
HALLMARK_COMPLEMENT_subset_11	0.0649543	N	DGKG	APOC1	TIMP2	CCL5	PLA2G7	PSMB9	CTSO	AKAP10	C4BPB	GP1BA	HNF4A	CALM3	SERPINE1	DOCK9	PPP4C	CD40LG
HALLMARK_PI3K_AKT_MTOR_SIGNALING_subset_3	0.0656407	N	SMAD2	PPP2R1B	AKT1S1	TBK1	MAPKAP1	YWHAB	NCK1	CALR	CDK2	PDK1	GRB2	CFL1	CDKN1B	CSNK2B	RPS6KA1	HRAS
HALLMARK_COMPLEMENT_subset_1	0.0700742	N	CTSB	LTA4H	SH2B3	DUSP5	CP	CASP7	MMP15	PLG	GZMA	PLAT	C3	CTSS	GMFB	IRF2	PREP	ZEB1
HALLMARK_ESTROGEN_RESPONSE_EARLY_subset_10	0.0704263	N	CA12	TTC39A	BAG1	FARP1	TMEM164	PDZK1	ABLIM1	AFF1	GJA1	AREG	KRT13	ESRP2	FRK	MYOF	DHRS3	OLFM1
HALLMARK_INTERFERON_GAMMA_RESPONSE_subset_10	0.0706467	N	ST3GAL5	ICAM1	KLRK1	NAMPT	GBP4	CFH	MX2	EPSTI1	TRIM25	IL7	METTL7B	IL15	ADAR	IFITM2	HIF1A	STAT4
HALLMARK_MTORC1_SIGNALING_subset_12	0.0720614	N	POLR3G	ACACA	IFRD1	BHLHE40	RPA1	PHGDH	CANX	PSMA3	EEF1E1	ACLY	SERP1	ABCF2	LTA4H	GLA	PSPH	PSMC4
HALLMARK_INTERFERON_ALPHA_RESPONSE_subset_3	0.0741464	N	EPSTI1	C1S	CASP1	CD74	CNP	HLA-C	PSME1	BATF2	USP18	DHX58	LPAR6	ELF1	MOV10	LGALS3BP	TRIM21	IFITM2
HALLMARK_ANDROGEN_RESPONSE_subset_5	0.0778483	N	MAF	ABHD2	KLK3	NKX3-1	XRCC5	SGK1	PMEPA1	FADS1	GNAI3	PTPN21	KRT19	SPDEF	ACTN1	CAMKK2	TMEM50A	UBE2J1
HALLMARK_APOPTOSIS_subset_8	0.0781692	N	MMP2	GSTM1	RELA	WEE1	GADD45A	BCAP31	CD44	FEZ1	TGFBR3	CLU	SAT1	ROCK1	RARA	BRCA1	MADD	SQSTM1
HALLMARK_OXIDATIVE_PHOSPHORYLATION_subset_4	0.0784532	N	NDUFA2	COX6C	MTRR	COX7A2	NDUFAB1	PHB2	MRPL15	GPX4	NDUFS1	ATP6AP1	ACAA1	IDH2	GPI	HSPA9	UQCRC1	MRPS15
HALLMARK_KRAS_SIGNALING_UP_subset_1	0.0805957	N	HKDC1	PLVAP	RETN	CLEC4A	KIF5C	CBR4	SLPI	ITGBL1	PTBP2	IGF2	CMKLR1	SOX9	CCL20	AVL9	EREG	ARG1
HALLMARK_ALLOGRAFT_REJECTION_subset_2	0.0819098	N	ETS1	CCND2	IRF7	ZAP70	ICOSLG	STAT4	CCND3	JAK2	IL4R	MTIF2	IL9	CCL2	IFNGR2	RPS19	IL2RA	FLNA
HALLMARK_MTORC1_SIGNALING_subset_4	0.0822576	N	NUPR1	CYB5B	PGK1	PIK3R3	PNP	ENO1	STARD4	GSR	FGL2	PDK1	XBP1	PSMC6	STIP1	GAPDH	CTH	SRD5A1
HALLMARK_MYC_TARGETS_V1_subset_8	0.0853488	N	CSTF2	XRCC6	RPS6	PSMA2	NPM1	IFRD1	RPS10	VBP1	PPIA	SF3A1	VDAC1	RPS5	NME1	PSMB2	NAP1L1	XPO1
HALLMARK_UNFOLDED_PROTEIN_RESPONSE_subset_6	0.0912458	N	NOP14	SEC31A	EIF4E	HSPA5	TUBB2A	CEBPB	ATP6V0D1	SPCS1	PREB	EIF4G1	XPOT	NFYB	CCL2	CNOT2	LSM4	SLC30A5
HALLMARK_GLYCOLYSIS_subset_10	0.0942038	N	ECD	EFNA3	IRS2	PFKP	CHPF2	SLC35A3	PGAM1	TPST1	AKR1A1	PPIA	GLRX	CXCR4	GFPT1	SDC2	PKM	P4HA2
HALLMARK_PEROXISOME_subset_1	0.0951459	N	CTBP1	PEX11B	PRDX1	PEX14	ECI2	CLN8	SULT2B1	PEX2	ACOX1	HSD3B7	LONP2	ATXN1	FIS1	RETSAT	ALDH9A1	SOD2
HALLMARK_INTERFERON_ALPHA_RESPONSE_subset_1	0.097503	N	SAMD9L	RTP4	IFI44	PSMA3	IRF2	PLSCR1	PARP14	ISG20	IFI30	RSAD2	TMEM140	LAP3	IRF9	IFITM3	OGFR	TRAFD1
HALLMARK_EPITHELIAL_MESENCHYMAL_TRANSITION_subset_12	0.0985377	N	CRLF1	LOX	CAP2	VCAM1	FBLN2	LAMC2	GPX7	ITGAV	PRRX1	LAMA1	LGALS1	IGFBP3	HTRA1	SGCD	SFRP4	ADAM12
HALLMARK_INTERFERON_GAMMA_RESPONSE_subset_8	0.0987391	N	CD38	PIM1	LATS2	PSMB10	TOR1B	HLA-B	STAT1	SPPL2A	PSME2	IRF5	CASP3	SERPING1	CASP7	SOD2	TRIM21	PML
HALLMARK_MYC_TARGETS_V1_subset_7	0.0989565	N	U2AF1	C1QBP	RAN	RANBP1	POLD2	MRPS18B	TRIM28	EEF1B2	AIMP2	HNRNPA1	COPS5	MCM4	TARDBP	RPS2	CUL1	COX5A
HALLMARK_INFLAMMATORY_RESPONSE_subset_11	0.103214	N	IL2RB	CCL5	RELA	ACVR2A	SPHK1	TAPBP	SRI	CCL22	ATP2B1	AXL	CCL20	PDPN	CCR7	CSF3R	P2RY2	BTG2
HALLMARK_MYC_TARGETS_V1_subset_11	0.109092	N	RSL1D1	CBX3	MCM6	EIF2S1	RPL18	PWP1	SMARCC1	MCM2	NOP56	GLO1	ORC2	RPLP0	HNRNPR	STARD7	SSBP1	PABPC1
HALLMARK_MYC_TARGETS_V1_subset_9	0.109545	N	RPL6	MCM5	RNPS1	BUB3	TFDP1	HNRNPD	CDK2	EIF4A1	PSMA6	TXNL4A	CCT7	FAM120A	GSPT1	RRP9	PRPF31	EIF2S2
HALLMARK_MTORC1_SIGNALING_subset_3	0.110806	N	LDLR	PFKL	TM7SF2	GPI	RRP9	CDKN1A	G6PD	EDEM1	ETF1	COPS5	NAMPT	HMGCR	SEC11A	ACTR3	NFKBIB	UBE2D3
HALLMARK_MYC_TARGETS_V1_subset_10	0.111274	N	PSMA1	SERBP1	PA2G4	DHX15	HNRNPA2B1	TUFM	DUT	CLNS1A	SRM	PCBP1	PSMD7	PRDX3	ODC1	RFC4	NOP16	PRDX4
HALLMARK_KRAS_SIGNALING_DN_subset_12	0.112238	N	NPHS1	PDK2	ARPP21	PTPRJ	TNNI3	MAST3	SLC30A3	CAMK1D	CACNA1F	THRB	SERPINB2	LYPD3	KCNQ2	SLC29A3	ACTC1	ZNF112
HALLMARK_ALLOGRAFT_REJECTION_subset_11	0.113426	N	HLA-DMA	MAP4K1	RPL9	F2	TAPBP	GCNT1	CD3G	CD80	MBL2	CSK	THY1	ABCE1	TRAT1	IL18RAP	CTSS	ACHE
HALLMARK_XENOBIOTIC_METABOLISM_subset_2	0.113546	N	CES1	ABCD2	VNN1	MBL2	PDLIM5	SERPINA6	ALAS1	ADH5	COMT	SLC1A5	ACP2	MPP2	PLG	DHPS	CYB5A	IGFBP4
HALLMARK_UNFOLDED_PROTEIN_RESPONSE_subset_4	0.113712	N	TATDN2	PDIA6	MTHFD2	KDELR3	ARFGAP1	EXOSC10	IFIT1	WIPI1	GOSR2	ASNS	GEMIN4	PAIP1	DNAJC3	SERP1	EXOSC9	DDIT4
HALLMARK_MYC_TARGETS_V1_subset_3	0.114083	N	LSM2	SRSF3	DDX21	RPL22	RPS3	PSMA4	G3BP1	CCT4	PSMA7	HNRNPA3	PTGES3	CCT2	PSMD1	CCT5	SNRPA	RRM1
HALLMARK_HEME_METABOLISM_subset_5	0.115908	N	PRDX2	CAST	PSMD9	MARK3	MYL4	AGPAT4	BLVRA	SLC6A9	P4HA2	ANK1	PDZK1IP1	CDC27	AQP3	DMTN	ACSL6	SLC10A3
HALLMARK_KRAS_SIGNALING_DN_subset_7	0.116413	N	IRS4	KLHDC8A	EDN1	KCNN1	VPREB1	PAX4	SMPX	TEX15	TFCP2L1	CYP39A1	KRT13	PROP1	CPA2	CD40LG	TFF2	NR6A1
HALLMARK_MYC_TARGETS_V2_subset_3	0.116724	N	NOP2	DCTPP1	MPHOSPH10	SRM	NIP7	TFB2M	GNL3	RCL1	WDR74	GRWD1	TMEM97	TCOF1	NPM1	EXOSC5	UTP20	TBRG4
HALLMARK_ALLOGRAFT_REJECTION_subset_9	0.117213	N	CD96	ITK	FASLG	LCP2	STAT1	NPM1	CCL13	EGFR	CCL5	CXCR3	KLRD1	C2	PRKCB	IL15	UBE2N	CCR2
HALLMARK_UNFOLDED_PROTEIN_RESPONSE_subset_5	0.117238	N	IMP3	CXXC1	FKBP14	HERPUD1	HYOU1	EIF4EBP1	EIF4A1	NOLC1	EDEM1	TSPYL2	DNAJA4	FUS	EEF2	CHAC1	PARN	EIF2S1
HALLMARK_OXIDATIVE_PHOSPHORYLATION_subset_3	0.117555	N	NDUFB1	HSD17B10	ABCB7	ETFDH	NDUFB8	ATP6V0C	COX7C	AIFM1	ECHS1	COX10	HADHA	PRDX3	SUCLG1	ISCA1	NDUFB4	OXA1L
HALLMARK_ALLOGRAFT_REJECTION_subset_6	0.119238	N	TIMP1	RPS9	PRKCG	IL6	EIF3D	CD8B	IL2RB	LY75	IL12B	HCLS1	FCGR2B	CCR5	NOS2	ITGAL	RIPK2	RPL39
HALLMARK_P53_PATHWAY_subset_10	0.119958	N	VAMP8	CTSF	SOCS1	RETSAT	PHLDA3	STOM	BTG1	RAB40C	HINT1	WRAP73	PERP	DNTTIP2	BAX	PCNA	CTSD	RHBDF2
HALLMARK_INFLAMMATORY_RESPONSE_subset_5	0.121094	N	IL1B	FPR1	HBEGF	TNFSF15	IL10RA	VIP	HAS2	NPFFR2	ACVR1B	LCP2	KCNJ2	SLC31A1	PROK2	TLR2	FFAR2	IRAK2
HALLMARK_OXIDATIVE_PHOSPHORYLATION_subset_6	0.121222	N	COX6B1	IDH3A	MRPL11	IDH1	ATP6V1H	UQCRFS1	PHYH	NDUFA5	SDHC	ATP6V0B	POLR2F	SUCLA2	NDUFA8	ALDH6A1	NNT	NDUFB2
HALLMARK_OXIDATIVE_PHOSPHORYLATION_subset_1	0.121276	N	MRPS30	OGDH	MRPL35	UQCR10	SLC25A6	NDUFV2	NDUFC1	CPT1A	NDUFS6	GOT2	ATP6V1E1	PDHA1	RHOT1	ETFB	SLC25A5	PMPCA
HALLMARK_PROTEIN_SECRETION_subset_1	0.121627	N	ARFGEF2	ABCA1	ZW10	BNIP3	ATP6V1B1	LMAN1	ATP7A	COPB2	AP2B1	NAPA	RAB2A	IGF2R	STAM	GALC	BET1	ATP1A1
HALLMARK_UNFOLDED_PROTEIN_RESPONSE_subset_3	0.123463	N	RPS14	HSPA9	XBP1	DCP1A	DDX10	VEGFA	ZBTB17	ATF4	LSM1	SLC7A5	SLC1A4	IGFBP1	NPM1	YWHAZ	EXOSC2	EIF2AK3
HALLMARK_ANDROGEN_RESPONSE_subset_4	0.124199	N	MYL12A	MAP7	PDLIM5	LMAN1	SMS	STK39	HMGCS1	INSIG1	HMGCR	UBE2I	APPBP2	PTK2B	B2M	RPS6KA3	NGLY1	MERTK
HALLMARK_OXIDATIVE_PHOSPHORYLATION_subset_7	0.124364	N	NDUFC2	MRPS11	MTRF1	FDX1	MRPL34	SLC25A3	BAX	MDH2	SDHB	ISCU	NDUFA3	NDUFA6	CASP7	UQCRQ	BCKDHA	OAT
HALLMARK_INTERFERON_GAMMA_RESPONSE_subset_4	0.125185	N	PTPN6	IL18BP	C1S	LY6E	IFIT1	ZBP1	SSPN	RSAD2	UPP1	BST2	RNF31	TNFAIP3	IFITM3	OASL	SP110	BATF2
HALLMARK_ESTROGEN_RESPONSE_LATE_subset_11	0.125382	N	RAPGEFL1	SERPINA1	SLC27A2	PRLR	LSR	CDC6	FKBP5	ID2	LTF	GJB3	PRSS23	IL6ST	CA12	ALDH3A2	ASCL1	HMGCS2
HALLMARK_MYOGENESIS_subset_7	0.125482	N	PGAM2	CDH13	PSEN2	PDE4DIP	SCHIP1	KIFC3	GABARAPL2	CHRNB1	MEF2A	SGCA	LAMA2	PFKM	MYH4	SPDEF	SLN	AEBP1
HALLMARK_APOPTOSIS_subset_7	0.126049	N	BID	RETSAT	DNAJC3	CASP8	CASP4	CDK2	BAX	IGFBP6	DAP	IFITM3	GNA15	GADD45B	TIMP1	HGF	CASP7	PEA15
HALLMARK_PI3K_AKT_MTOR_SIGNALING_subset_2	0.126816	N	IL2RG	TIAM1	IRAK4	RPTOR	PAK4	ECSIT	SLA	NOD1	PTEN	PIKFYVE	ITPR2	SQSTM1	IL4	THEM4	CDKN1A	FGF6
HALLMARK_INFLAMMATORY_RESPONSE_subset_2	0.127612	N	SCARF1	NMI	LTA	RIPK2	IL1R1	RGS16	NOD2	NDP	MYC	BDKRB1	GNA15	EREG	MSR1	SLC11A2	SCN1B	IFNGR2
HALLMARK_MTORC1_SIGNALING_subset_10	0.127665	N	NFYC	HPRT1	LDHA	SLC1A4	PLOD2	GGA2	RAB1A	RRM2	PPIA	CD9	GBE1	NFIL3	GOT1	SQSTM1	GLRX	UNG
HALLMARK_INTERFERON_GAMMA_RESPONSE_subset_2	0.128675	N	IRF9	CD40	PTGS2	IRF4	HLA-A	NFKBIA	LYSMD2	NFKB1	SLC25A28	IRF7	VCAM1	CMPK2	IL2RB	SOCS3	ISOC1	CMTR1
HALLMARK_MYC_TARGETS_V1_subset_6	0.128815	N	HNRNPC	SNRPA1	HDAC2	HDGF	SRSF7	USP1	PABPC4	GOT2	MRPL23	SRSF2	SET	SNRPB2	SRSF1	HSP90AB1	EIF1AX	CDC45
HALLMARK_HEME_METABOLISM_subset_3	0.128832	N	PC	ALAS2	MOCOS	RNF19A	TSPO2	IGSF3	CTSB	CA1	SNCA	KLF3	TFDP2	OSBP2	CTNS	OPTN	EZH1	TRIM58
HALLMARK_INTERFERON_GAMMA_RESPONSE_subset_12	0.130024	N	TRIM14	OGFR	STAT3	NUP93	IFI27	PSMA2	IL4R	CXCL9	IL15RA	NCOA3	PDE4B	SLAMF7	CD274	CXCL11	CD69	TNFSF10
HALLMARK_KRAS_SIGNALING_UP_subset_10	0.132484	N	CFB	LAPTM5	RABGAP1L	TMEM176B	PLAT	GALNT3	IGFBP3	SPP1	CXCR4	WDR33	IL7R	ADAMDEC1	PRKG2	ETV4	YRDC	EVI5
HALLMARK_ESTROGEN_RESPONSE_LATE_subset_9	0.133682	N	BCL2	AFF1	SULT2B1	ATP2B4	JAK1	FKBP4	HSPA4L	KCNK5	SERPINA5	HOMER2	SLC26A2	FOXC1	SLC1A4	CAV1	DNAJC1	ELOVL5
HALLMARK_IL2_STAT5_SIGNALING_subset_10	0.134091	N	RHOB	CAPN3	TNFRSF4	PHTF2	ECM1	IFITM3	HOPX	IGF1R	NCS1	IKZF4	AMACR	GADD45B	ANXA4	RGS16	TLR7	GPR83
HALLMARK_EPITHELIAL_MESENCHYMAL_TRANSITION_subset_7	0.136452	N	COL8A2	PLOD1	PTX3	MAGEE1	POSTN	TPM4	LUM	TNFRSF12A	CD44	PDLIM4	FBN1	BGN	SNAI2	CAPG	DST	DKK1
HALLMARK_ANDROGEN_RESPONSE_subset_3	0.136932	N	RAB4A	SLC38A2	PIAS1	DBI	CDC14B	ARID5B	AKT1	DHCR24	VAPA	CDK6	KRT8	ADRM1	ZMIZ1	ELL2	IQGAP2	ABCC4
HALLMARK_MYC_TARGETS_V1_subset_2	0.137137	N	NHP2	PSMC4	CNBP	NCBP2	RPL34	CTPS1	EXOSC7	GNL3	SF3B3	UBA2	DEK	EIF4G2	SYNCRIP	YWHAQ	PSMD3	RPL14
HALLMARK_OXIDATIVE_PHOSPHORYLATION_subset_11	0.139022	N	IDH3G	NDUFS4	TIMM9	ATP6V1D	COX4I1	MRPS12	ECH1	ETFA	TIMM13	DLST	ATP6V1F	SDHD	GLUD1	PDHB	NDUFA7	NDUFS7
HALLMARK_GLYCOLYSIS_subset_9	0.140436	N	ALDOB	BIK	B4GALT4	ALDH7A1	DSC2	HDLBP	PMM2	NANP	SLC25A10	GMPPA	COPB2	HSPA5	SRD5A3	LCT	GYS2	ALDOA
HALLMARK_UNFOLDED_PROTEIN_RESPONSE_subset_1	0.140527	N	DCP2	EDC4	NOP56	HSP90B1	KHSRP	DCTN1	EIF4A2	SRPRB	SPCS3	EXOSC4	BANF1	PSAT1	EXOC2	ALDH18A1	ATF6	NFYA
HALLMARK_TGF_BETA_SIGNALING_subset_2	0.141954	N	JUNB	SPTBN1	PPP1R15A	SMAD1	NOG	APC	SKI	SMURF2	CDK9	HIPK2	SMURF1	TRIM33	THBS1	FURIN	RHOA	ARID4B
HALLMARK_KRAS_SIGNALING_DN_subset_8	0.143492	N	TCL1A	ITGB1BP2	SGK1	C5	MYH7	CALML5	HTR1B	EDN2	TFAP2B	PAX3	KCNMB1	BTG2	KRT15	CDH16	CACNG1	SCGB1A1
HALLMARK_IL6_JAK_STAT3_SIGNALING_subset_4	0.144491	N	IL7	CSF2RB	PTPN2	CD38	CXCL13	IRF1	IRF9	TNFRSF21	IFNGR2	DNTT	CSF3R	HMOX1	GRB2	ACVRL1	TLR2	PLA2G2A
HALLMARK_HYPOXIA_subset_4	0.146556	N	ENO1	SLC25A1	GPC3	HSPA5	TES	NCAN	S100A4	ACKR3	TGFBI	ALDOA	CITED2	GAA	ADORA2B	TMEM45A	LDHA	ZNF292
HALLMARK_KRAS_SIGNALING_DN_subset_1	0.147312	N	GPRC5C	FGF16	MAGIX	GPR3	KRT4	GAMT	DTNB	TLX1	HTR1D	P2RY4	SLC12A3	SPTBN2	SNCB	ADRA2C	BMPR1B	KCNE2
HALLMARK_INTERFERON_GAMMA_RESPONSE_subset_6	0.149323	N	MVP	PARP14	IL10RA	RIPK2	ISG20	CXCL10	TNFAIP2	PTPN2	ST8SIA4	NOD1	VAMP5	LGALS3BP	CASP8	CDKN1A	PTPN1	IFI44
HALLMARK_ALLOGRAFT_REJECTION_subset_1	0.149554	N	UBE2D1	CCL4	PRF1	IL27RA	GALNT1	PF4	HIF1A	KRT1	IL7	PTPRC	LY86	CRTAM	TAP1	CD40LG	LIF	MMP9
HALLMARK_HEME_METABOLISM_subset_7	0.15005	N	LAMP2	CTSE	EPB42	MOSPD1	BNIP3L	SLC22A4	CCDC28A	ALAD	LPIN2	ENDOD1	ATG4A	CLCN3	BSG	CA2	MINPP1	PPOX
HALLMARK_PANCREAS_BETA_CELLS_subset_1	0.150196	N	NEUROG3	ELP4	SST	PAX4	NKX6-1	G6PC2	IAPP	SRPRB	DCX	PDX1	DPP4	NKX2-2	SRP14	PCSK1	SCGN	VDR
HALLMARK_UV_RESPONSE_UP_subset_8	0.150752	N	CCNE1	UROD	MMP14	FOSB	TUBA4A	MGAT1	ALDOA	SHOX2	ASNS	PRKCD	EPCAM	MSX1	BTG1	CEBPG	AGO2	BCL2L11
HALLMARK_FATTY_ACID_METABOLISM_subset_2	0.151729	N	GLUL	UROD	DLST	BMPR1B	IDH3B	CRAT	ALDOA	ALDH1A1	VNN1	ACAA2	PRDX6	ADH7	G0S2	S100A10	FH	ODC1
HALLMARK_APOPTOSIS_subset_2	0.151999	N	BCL2L2	FASLG	CCNA1	PDCD4	GPX4	KRT18	IFNB1	PPP3R1	FAS	AVPR1A	CDKN1B	BCL2L11	IL18	SOD1	IRF1	DNAJA1
HALLMARK_HEME_METABOLISM_subset_6	0.152428	N	FOXO3	PIGQ	CPOX	GDE1	SLC30A10	RBM38	TYR	GCLM	LRP10	ADIPOR1	BCAM	RNF123	SELENBP1	RBM5	RHAG	EPOR
HALLMARK_INTERFERON_GAMMA_RESPONSE_subset_7	0.154064	N	RAPGEF6	RNF213	HELZ2	LCP2	TNFAIP6	RTP4	TAPBP	BANK1	HLA-G	CASP4	C1R	XAF1	STAT2	DDX60	MT2A	IFI35
HALLMARK_TNFA_SIGNALING_VIA_NFKB_subset_2	0.155932	N	TRAF1	B4GALT5	BCL6	PTGER4	SERPINB8	NR4A2	MAP3K8	PDLIM5	BTG3	SDC4	BCL2A1	TRIP10	ICOSLG	SPSB1	AREG	MCL1
HALLMARK_ESTROGEN_RESPONSE_LATE_subset_6	0.156869	N	SORD	SLC24A3	SFN	ALDH3B1	HSPB8	UGDH	LAMC2	SCARB1	ADD3	SLC2A8	FDFT1	FABP5	CXCL14	NRIP1	CACNA2D2	PGR
HALLMARK_ALLOGRAFT_REJECTION_subset_4	0.158576	N	HLA-A	SRGN	IRF4	IL18	IKBKB	IL2	SPI1	RPS3A	GBP2	TLR1	SOCS5	MRPL3	INHBA	NME1	NCR1	IRF8
HALLMARK_BILE_ACID_METABOLISM_subset_6	0.15907	N	PEX7	GCLM	HAO1	ABCA5	DIO1	PEX19	CYP7B1	NR1I2	HSD3B1	HSD3B7	LONP2	FDXR	SLC23A1	ABCA3	HSD17B11	GC
HALLMARK_OXIDATIVE_PHOSPHORYLATION_subset_8	0.15985	N	ATP6V0E1	COX5A	LRPPRC	ACAT1	ACADSB	UQCR11	TCIRG1	RETSAT	TIMM17A	COX8A	UQCRB	NDUFA4	DECR1	PDP1	NDUFS3	TOMM22
HALLMARK_FATTY_ACID_METABOLISM_subset_7	0.159973	N	AADAT	MGLL	HPGD	LDHA	MIF	NCAPH2	UROS	SUCLG1	ENO3	SLC22A5	GABARAPL1	ECHS1	ALDH9A1	METAP1	OSTC	DECR1
HALLMARK_BILE_ACID_METABOLISM_subset_5	0.160758	N	PEX6	SLC23A2	PAOX	APOA1	ABCD1	CROT	EPHX2	GNMT	PIPOX	OPTN	SLC22A18	CYP27A1	PEX11A	ABCG8	PEX11G	HSD17B4
HALLMARK_ESTROGEN_RESPONSE_LATE_subset_2	0.162177	N	HR	GAL	IGFBP4	CD44	PAPSS2	GINS2	ANXA9	ZFP36	ACOX2	PLXNB1	SOX3	PPIF	TPBG	FLNB	WFS1	DHCR7
HALLMARK_PROTEIN_SECRETION_subset_2	0.162229	N	AP3S1	CTSC	STX12	GBF1	AP3B1	GOLGA4	SCAMP3	SGMS1	TMED2	RAB14	PAM	CAV2	VAMP3	CD63	RAB5A	CLTA
HALLMARK_PEROXISOME_subset_6	0.163733	N	SLC25A17	ALB	BCL10	ABCB9	IDI1	PEX11A	TSPO	GSTK1	ABCC5	ISOC1	ABCC8	MLYCD	GNPAT	MSH2	IDE	HSD17B4
HALLMARK_OXIDATIVE_PHOSPHORYLATION_subset_5	0.164343	N	TIMM8B	IMMT	NDUFS8	MPC1	MAOB	SURF1	RHOT2	HCCS	CYCS	SLC25A20	CYB5R3	LDHA	SLC25A12	POR	SDHA	SLC25A4
HALLMARK_UV_RESPONSE_UP_subset_3	0.164728	N	DNAJB1	NFKBIA	RRAD	CDKN2B	OLFM1	IGFBP2	CTSV	DLG4	BTG2	SIGMAR1	BID	POLE3	CDC5L	CYB5R1	CCND3	TGFBRAP1
HALLMARK_XENOBIOTIC_METABOLISM_subset_7	0.165342	N	BLVRB	GCKR	SLC6A6	BCAR1	GAD1	TGFB2	ALDH3A1	CROT	FABP1	ARG1	DDC	TNFRSF1A	ESR1	AKR1C3	MT2A	RAP1GAP
HALLMARK_KRAS_SIGNALING_DN_subset_5	0.165869	N	KCND1	TCF7L1	CHRNG	RYR1	PLAG1	DLK2	EGF	SLC6A3	GTF3C5	CELSR2	TSHB	SKIL	KMT2D	SPHK2	RGS11	CPB1
HALLMARK_EPITHELIAL_MESENCHYMAL_TRANSITION_subset_8	0.167565	N	PLOD3	COL5A1	ELN	PMEPA1	LOXL2	ID2	TAGLN	TNFAIP3	OXTR	TGFBI	GADD45B	DAB2	SERPINH1	NID2	COL1A2	IL15
HALLMARK_EPITHELIAL_MESENCHYMAL_TRANSITION_subset_2	0.167712	N	THBS1	ITGA5	COL7A1	MGP	GPC1	SLIT2	SLC6A8	MATN2	ANPEP	ITGA2	FUCA1	PPIB	IGFBP4	MSX1	GLIPR1	TIMP3
HALLMARK_XENOBIOTIC_METABOLISM_subset_1	0.167734	N	DHRS7	AHCY	LCAT	CASP6	PGD	ANGPTL3	ACOX1	HACL1	PTGDS	CSAD	FMO3	SMOX	GSTM4	CYP4F2	HSD17B2	FBP1
HALLMARK_INTERFERON_ALPHA_RESPONSE_subset_4	0.168568	N	TAP1	TRIM14	ISG15	TXNIP	CSF1	OAS1	SP110	TRIM5	PROCR	BST2	TRIM25	IL7	B2M	PARP9	GBP2	IFI27
HALLMARK_ALLOGRAFT_REJECTION_subset_10	0.169614	N	CD74	CD28	CCL7	CCL11	BCAT1	ELF4	CD2	IFNGR1	NCK1	RPL3L	CD7	B2M	TGFB2	F2R	IL10	HLA-E
HALLMARK_MYOGENESIS_subset_9	0.171361	N	REEP1	ATP2A1	CTF1	CACNA1H	ITGB4	SGCD	ACHE	PVALB	HRC	TSC2	NOS1	EPHB3	ABLIM1	FST	SVIL	TNNC2
HALLMARK_PANCREAS_BETA_CELLS_subset_2	0.172616	N	AKT3	INSM1	PCSK2	SYT13	HNF1A	FOXO1	PKLR	STXBP1	SRP9	ABCC8	GCG	FOXA2	SEC11A	NEUROD1	LMO2	CHGA
HALLMARK_ESTROGEN_RESPONSE_EARLY_subset_7	0.1729	N	KRT8	FLNB	MYBBP1A	ALDH3B1	MPPED2	FHL2	DYNLT3	HSPB8	RHOBTB3	BCL11B	TPD52L1	FKBP4	NXT1	P2RY2	GAB2	PRSS23
HALLMARK_P53_PATHWAY_subset_8	0.173066	N	BLCAP	SLC7A11	TP53	RPS12	RRP8	FAS	SEC61A1	SP1	MXD1	RALGDS	TRIAP1	VWA5A	CCND3	RAD9A	HMOX1	FAM162A
HALLMARK_GLYCOLYSIS_subset_2	0.173154	N	CHST12	GALK1	MPI	GCLC	GPC1	ME2	GUSB	GLCE	PFKFB1	NOL3	LDHC	GAPDHS	ME1	COG2	PGLS	EGLN3
HALLMARK_ESTROGEN_RESPONSE_EARLY_subset_2	0.173642	N	CLIC3	CANT1	JAK2	SLC39A6	SEC14L2	SH3BP5	OPN3	KLF4	SLC16A1	MYC	UGCG	PPIF	TPBG	IGFBP4	PODXL	XBP1
HALLMARK_PEROXISOME_subset_3	0.174208	N	ALDH1A1	CADM1	SCGB1A1	CRABP1	SOD1	PEX6	IDH2	ACOT8	NR1I2	ECH1	ACSL4	CACNA1B	ACSL1	HSD17B11	SLC25A19	ACSL5
HALLMARK_ESTROGEN_RESPONSE_EARLY_subset_5	0.174673	N	KDM4B	RET	MSMB	MYBL1	TGIF2	DHRS2	SFN	CELSR1	CALCR	RAB17	ABCA3	DEPTOR	KLF10	TUBB2B	TOB1	IL6ST
HALLMARK_INTERFERON_GAMMA_RESPONSE_subset_9	0.174747	N	JAK2	FGL2	PSMB9	CMKLR1	CCL2	XCL1	SELP	ARL4A	APOL6	OAS3	AUTS2	SAMD9L	USP18	PNPT1	B2M	TAP1
HALLMARK_ADIPOGENESIS_subset_11	0.175139	N	CMBL	GRPEL1	CHCHD10	C3	LPCAT3	FAH	PREB	ECHS1	DNAJB9	LAMA4	COQ5	APOE	STAT5A	ADCY6	RTN3	DGAT1
HALLMARK_DNA_REPAIR_subset_1	0.177768	N	DAD1	POLR2A	TP53	RALA	AGO4	POLD1	ITPA	GTF2F1	RAD52	EIF1B	POLR2H	COX17	GUK1	RAE1	SMAD5	NT5C
HALLMARK_HEME_METABOLISM_subset_10	0.180464	N	NARF	PICALM	SLC6A8	RAD23A	ICAM4	TFRC	HBD	UROS	USP15	ALDH6A1	ARHGEF12	GAPVD1	HTRA2	RIOK3	GCLC	YPEL5
HALLMARK_INFLAMMATORY_RESPONSE_subset_9	0.180744	N	TACR3	ITGA5	CD70	PTAFR	ABI1	CHST2	TNFSF10	TNFSF9	ABCA1	LCK	CD69	HPN	ADM	EDN1	IL15	MXD1
HALLMARK_INTERFERON_ALPHA_RESPONSE_subset_5	0.181052	N	IFI44L	MVB12A	CXCL11	PSMB8	CMTR1	PSMB9	IFIT2	UBA7	LAMP3	OASL	IFIT3	MX1	SLC25A28	PNPT1	NCOA7	RIPK2
HALLMARK_IL6_JAK_STAT3_SIGNALING_subset_1	0.18175	N	IL18R1	TNFRSF1A	PTPN11	SOCS1	CD14	CD44	ITGB3	CSF2	IL17RB	IL6ST	HAX1	IL1B	CBL	CXCL10	STAT3	INHBE
HALLMARK_UV_RESPONSE_UP_subset_9	0.183138	N	NPTXR	APOM	TACR3	GRPEL1	AP2S1	ACAA1	PARP2	YKT6	FEN1	BTG3	ATF3	CHKA	NR4A1	ALAS1	NXF1	PTPRD
HALLMARK_KRAS_SIGNALING_DN_subset_9	0.183318	N	PNMT	AKR1B10	ITIH3	IGFBP2	BARD1	PDCD1	MSH5	CDKAL1	SOX10	SPRR3	PKP1	NOS1	GP1BA	CD80	CD207	GP2
HALLMARK_P53_PATHWAY_subset_6	0.183767	N	EPHX1	IRAK1	TPD52L1	IL1A	RB1	STEAP3	RAP2B	NUPR1	PMM1	PDGFA	VDR	CDK5R1	SERPINB5	RPS27L	F2R	TM7SF3
HALLMARK_COMPLEMENT_subset_10	0.185875	N	TIMP1	PHEX	S100A13	ANG	SIRT6	PRKCD	BRPF3	MMP8	ANXA5	CFB	CEBPB	PLAUR	CASP3	CALM1	RAF1	DGKH
HALLMARK_ESTROGEN_RESPONSE_EARLY_subset_9	0.186265	N	HES1	SOX3	LAD1	MAPT	TBC1D30	WWC1	PDLIM3	SULT2B1	IGF1R	ELOVL2	FOXC1	ITPK1	CALB2	SLC2A1	CLDN7	ABAT
HALLMARK_MTORC1_SIGNALING_subset_5	0.186352	N	HSPD1	ADIPOR2	CXCR4	TPI1	HSPE1	GCLC	SYTL2	TES	HMBS	CYP51A1	TRIB3	DHCR7	DHCR24	SLC7A5	PPA1	ELOVL5
HALLMARK_APOPTOSIS_subset_9	0.187114	N	F2R	EBP	PSEN2	HMGB2	PLCB2	CCND2	ANKH	LUM	PMAIP1	CYLD	BGN	BIRC3	DPYD	CFLAR	IER3	DDIT3
HALLMARK_IL2_STAT5_SIGNALING_subset_12	0.187847	N	TNFRSF9	IL4R	TRAF1	SOCS1	PTGER2	NFKBIZ	CKAP4	XBP1	CTSZ	IKZF2	UMPS	KLF6	IL18R1	SYNGR2	PLSCR1	MUC1
HALLMARK_IL6_JAK_STAT3_SIGNALING_subset_2	0.187851	N	CD9	IL6	STAT1	IL4R	IFNGR1	LTBR	IL3RA	CCL7	ACVR1B	IL2RG	IL12RB1	LTB	TNFRSF12A	IL10RB	BAK1	EBI3
HALLMARK_ESTROGEN_RESPONSE_LATE_subset_8	0.188375	N	AREG	FGFR3	AMFR	TNNC1	DYNLT3	ABCA3	OVOL2	CHPT1	METTL3	NXT1	ISG20	BATF	CISH	TPSAB1	DCXR	JAK2
HALLMARK_APOPTOSIS_subset_3	0.188401	N	RNASEL	PDGFRB	CTNNB1	CASP9	LMNA	HSPB1	IL1B	TGFB2	NEDD9	ADD1	BMP2	TSPO	BTG2	JUN	EMP1	TAP1
HALLMARK_DNA_REPAIR_subset_3	0.189733	N	SNAPC4	APRT	POLR3GL	SSRP1	SUPT5H	POLA1	BCAM	CLP1	USP11	ARL6IP1	VPS37B	DDB1	VPS37D	RPA3	RFC5	MRPL40
HALLMARK_CHOLESTEROL_HOMEOSTASIS_subset_4	0.190501	N	TRIB3	JAG1	ANXA13	DHCR7	HMGCR	FDFT1	GLDC	NFIL3	LGALS3	PMVK	ABCA2	CXCL16	S100A11	TMEM97	CLU	LGMN
HALLMARK_ESTROGEN_RESPONSE_LATE_subset_5	0.190905	N	ARL3	DUSP2	LLGL2	PDLIM3	MICB	CDH1	CXCL12	CYP4F11	PDZK1	CELSR2	MYB	NCOR2	MYOF	CCND1	CCNA1	SLC29A1
HALLMARK_ANGIOGENESIS_subset_1	0.19417	N	NRP1	PTK2	PF4	APP	LPL	MSX1	LRPAP1	JAG2	CXCL6	LUM	VEGFA	VTN	PDGFA	CCND2	THBD	JAG1
HALLMARK_SPERMATOGENESIS_subset_8	0.195178	N	IL13RA2	NAA11	MAP7	PGK2	SIRT1	MTOR	SCG5	HSPA2	RPL39L	ADAD1	NEFH	ACTL7B	PCSK4	TKTL1	GFI1	CCT6B
HALLMARK_HYPOXIA_subset_6	0.196556	N	PGK1	F3	GCNT2	SDC2	IRS2	DTNA	TKTL1	XPNPEP1	ANXA2	PRDX5	KLF7	MAFF	NEDD4L	AMPD3	PDK3	HK1
HALLMARK_INFLAMMATORY_RESPONSE_subset_10	0.197199	N	GP1BA	CCL7	MMP14	LIF	SELL	CCL24	EIF2AK2	IFITM1	GABBR1	LPAR1	TLR3	PTGIR	SLC31A2	PSEN1	SLC28A2	IL7R
HALLMARK_SPERMATOGENESIS_subset_5	0.197917	N	DBF4	ADAM2	TCP11	NF2	CHFR	HSPA1L	ELOVL3	SLC12A2	ZC2HC1C	TSSK2	TEKT2	NOS1	ZPBP	ACRV1	CHRM4	PDHA2
HALLMARK_COMPLEMENT_subset_5	0.198528	N	IRF1	TNFAIP3	LGMN	CPQ	KYNU	SERPING1	CDA	CTSC	GP9	KCNIP3	CSRP1	SERPINC1	C1QC	GZMK	DYRK2	RCE1
HALLMARK_P53_PATHWAY_subset_7	0.200903	N	CSRNP2	ISCU	XPC	RRAD	APP	LDHB	CDKN2B	BTG2	BAIAP2	KRT17	NHLH2	BMP2	PRKAB1	CCND2	MAPKAPK3	DCXR
HALLMARK_MYC_TARGETS_V1_subset_5	0.201596	N	RAD23B	XPOT	HPRT1	YWHAE	PHB2	MAD2L1	PSMD8	IMPDH2	MYC	CAD	ILF2	MRPL9	ETF1	HSPD1	EIF4H	PRPS2
HALLMARK_HYPOXIA_subset_3	0.203314	N	BHLHE40	IL6	BRS3	CA12	EXT1	DUSP1	FOSL2	EFNA1	VLDLR	PFKP	GALK1	KDM3A	ANKZF1	AKAP12	ADM	PPP1R15A
HALLMARK_HEME_METABOLISM_subset_8	0.204809	N	SPTB	SLC7A11	XPO7	MFHAS1	UROD	NFE2L1	NFE2	C3	CAT	TRIM10	SYNJ1	ASNS	GYPA	TOP1	KEL	ATP6V0A1
HALLMARK_UV_RESPONSE_DN_subset_1	0.204876	N	DLG1	SERPINE1	ADD3	CITED2	ACVR2A	GJA1	BDNF	DUSP1	SLC7A1	RUNX1	DDAH1	COL3A1	CELF2	SLC22A18	PHF3	PTPRM
HALLMARK_KRAS_SIGNALING_DN_subset_3	0.205671	N	GDNF	TAS2R4	WNT16	CYP11B2	FSHB	ZC2HC1C	ASB7	KRT5	SERPINA10	CAPN9	SLC5A5	EPHA5	BRDT	AMBN	EDAR	SYNPO
HALLMARK_MTORC1_SIGNALING_subset_6	0.205759	N	PSMA4	ATP2A2	DDIT3	FADS2	QDPR	NMT1	AK4	CCNF	DDIT4	TUBG1	HSP90B1	BTG2	SHMT2	M6PR	P4HA1	PSMD13
HALLMARK_TGF_BETA_SIGNALING_subset_1	0.206124	N	SLC20A1	ID2	FNTA	TGFBR1	PPP1CA	MAP3K7	PPM1A	SMAD6	ACVR1	LEFTY2	TJP1	FKBP1A	SKIL	CTNNB1	RAB31	BCAR3
HALLMARK_P53_PATHWAY_subset_2	0.206937	N	APAF1	RNF19B	RAD51C	TRAFD1	GLS2	TCHH	MKNK2	NINJ1	TAP1	PPM1D	KLK8	TGFA	TAX1BP3	PPP1R15A	PTPRE	CASP1
HALLMARK_MYOGENESIS_subset_11	0.207325	N	PC	SH3BGR	ATP6AP1	RB1	APP	FGF2	TAGLN	SORBS1	COL4A2	SPARC	MYF6	SIRT2	TNNT2	FDPS	MYH1	GAA
HALLMARK_TNFA_SIGNALING_VIA_NFKB_subset_1	0.21015	N	IFIH1	IER5	SOD2	KDM6B	MAP2K3	BTG2	EFNA1	IRF1	CCNL1	CLCF1	VEGFA	STAT5A	GFPT2	TAP1	LIF	PNRC1
HALLMARK_PROTEIN_SECRETION_subset_3	0.21108	N	SEC24D	SEC31A	COG2	ADAM10	GOSR2	TSPAN8	TMED10	SNX2	VPS4B	SOD1	SSPN	YKT6	ARFGAP3	TPD52	RPS6KA3	SCAMP1
HALLMARK_ESTROGEN_RESPONSE_EARLY_subset_3	0.211292	N	EGR3	BHLHE40	BLVRB	RAB31	RARA	CYP26B1	PEX11A	CBFA2T3	SCNN1A	CELSR2	BCL2	FOS	THSD4	GLA	MED24	ADD3
HALLMARK_ESTROGEN_RESPONSE_EARLY_subset_12	0.212038	N	SIAH2	FKBP5	ADCY1	NADSYN1	MAST4	CHPT1	ELF1	RHOD	UNC119	DLC1	MLPH	KCNK15	SLC19A2	OVOL2	ELOVL5	FDFT1
HALLMARK_APICAL_JUNCTION_subset_7	0.212063	N	PCDH1	SPEG	PFN1	PIK3R3	PLCG1	CD274	RAC2	EPB41L2	SLIT2	CD99	CTNND1	CADM3	PTPRC	MDK	TAOK2	DMP1
HALLMARK_INTERFERON_GAMMA_RESPONSE_subset_5	0.21234	N	IFI30	FPR1	MX1	DHX58	ARID5B	EIF2AK2	PNP	IL6	NMI	GZMA	PSMB8	GCH1	ITGB7	PARP12	FAS	CCL7
HALLMARK_COMPLEMENT_subset_6	0.212883	N	ACTN2	C1QA	CDH13	LCK	VCPIP1	LYN	CTSH	FCER1G	MMP14	NOTCH4	ME1	GNAI3	C1R	F2	CD36	GZMB
HALLMARK_COMPLEMENT_subset_3	0.214505	N	CPM	F5	ATOX1	CR2	KLK1	PFN1	LAP3	PIK3CG	LGALS3	PPP2CB	FYN	F10	SPOCK2	USP14	S100A12	CLU
HALLMARK_P53_PATHWAY_subset_11	0.217399	N	EPS8L2	AEN	DEF6	ZMAT3	SLC19A2	PLK2	ERCC5	DGKA	PROCR	ZFP36L1	SLC3A2	TSPYL2	CCNG1	POLH	DDB2	CD81
HALLMARK_REACTIVE_OXYGEN_SPECIES_PATHWAY_subset_2	0.218666	N	GPX3	TXN	MSRA	TXNRD1	ATOX1	GCLC	STK25	GSR	GCLM	PFKP	SCAF4	PRNP	MPO	GLRX2	IPCEF1	MGST1
HALLMARK_INTERFERON_ALPHA_RESPONSE_subset_2	0.220862	N	IFI35	LY6E	HERC6	CCRL2	ADAR	HELZ2	CASP8	CXCL10	IRF7	CD47	EIF2AK2	IL15	GBP4	PSME2	PARP12	CMPK2
HALLMARK_COAGULATION_subset_2	0.221194	N	FN1	CLU	VWF	ITIH1	FGG	WDR1	ADAM9	USP11	TIMP3	GP1BA	SERPINA1	RAC1	PROC	MBL2	MMP3	SERPINB2
HALLMARK_ADIPOGENESIS_subset_5	0.221413	N	DHRS7B	ATL2	LPL	ADIG	ADIPOR2	SLC19A1	NKIRAS1	UCK1	RAB34	RETN	SSPN	ANGPTL4	ABCB8	ALDOA	TST	MGST3
HALLMARK_COMPLEMENT_subset_12	0.221875	N	CBLB	CXCL1	MAFF	USP8	MT3	PIK3CA	GPD2	ITIH1	SERPINA1	CTSL	SERPINB2	GATA3	ERAP2	F3	LIPA	KIF2A
HALLMARK_FATTY_ACID_METABOLISM_subset_5	0.226125	N	ALAD	MDH2	CA2	BLVRA	SDHC	GPD1	MCEE	BPHL	CYP4A11	ADSL	ECI1	ALDH3A2	ACSL4	PSME1	ACADVL	LGALS1
HALLMARK_COAGULATION_subset_3	0.226401	N	PRSS23	APOA1	ANXA1	LRP1	F8	F11	PLAU	CTSV	C8G	TMPRSS6	MMP2	HMGCS2	C2	CPB2	LGMN	MAFF
HALLMARK_INTERFERON_GAMMA_RESPONSE_subset_11	0.226558	N	BTG1	EIF4E3	HLA-DMA	OAS2	HLA-DQA1	IFIT2	SRI	PSMA3	FCGR1A	PLSCR1	TXNIP	PSME1	IFI44L	SAMHD1	PLA2G4A	IRF8
HALLMARK_MYC_TARGETS_V1_subset_12	0.22729	N	POLE3	SRPK1	NDUFAB1	TYMS	PPM1G	SNRPG	RUVBL2	AP3S1	CANX	SNRPD2	TRA2B	TCP1	PSMD14	UBE2E1	CYC1	KPNA2
HALLMARK_HYPOXIA_subset_8	0.227581	N	ALDOC	BNIP3L	KLHL24	HEXA	SIAH2	IER3	TGM2	PDGFB	CXCR4	GAPDH	RBPJ	CDKN1B	GPC4	LXN	PPP1R3C	BCL2
HALLMARK_MTORC1_SIGNALING_subset_7	0.227757	N	DDX39A	CCNG1	PPP1R15A	CORO1A	ACTR2	GSK3B	SLC7A11	TBK1	MCM2	HSPA9	MTHFD2	SSR1	ASNS	PSMC2	PRDX1	HMGCS1
HALLMARK_EPITHELIAL_MESENCHYMAL_TRANSITION_subset_11	0.228516	N	CXCL6	LAMC1	IL6	MMP14	MXRA5	ENO2	LAMA3	FZD8	VIM	CD59	SGCB	NNMT	VEGFC	TGFB1	FAP	GADD45A
HALLMARK_P53_PATHWAY_subset_1	0.228996	N	RGS16	RCHY1	AK1	PTPN14	RPL36	TRIB3	CDKN1A	TXNIP	CGRRF1	OSGIN1	S100A10	IP6K2	JUN	S100A4	ITGB4	IER5
HALLMARK_P53_PATHWAY_subset_4	0.229011	N	CDKN2AIP	SAT1	IFI30	ATF3	NOTCH1	PLK3	ABHD4	NOL8	SLC35D1	TOB1	TRAF4	RXRA	FDXR	HRAS	DDIT4	TP63
HALLMARK_ESTROGEN_RESPONSE_LATE_subset_4	0.229687	N	NBL1	SCNN1A	NPY1R	COX6C	SLC7A5	EGR3	CHST8	KLK10	TMPRSS3	EMP2	SNX10	PLK4	ETFB	ST14	SCUBE2	GALE
HALLMARK_XENOBIOTIC_METABOLISM_subset_5	0.229926	N	ACSM1	F10	GART	CYFIP2	FBLN1	PTGES	NFS1	ASL	MTHFD1	ALDH9A1	CYP2S1	CYP2J2	GSTO1	EPHX1	APOE	IRF8
HALLMARK_XENOBIOTIC_METABOLISM_subset_11	0.230483	N	ARPP19	CDA	LONP1	SLC46A3	TAT	IL1R1	GCH1	JUP	CDO1	GCLC	ABCC2	PPARD	NINJ1	SPINT2	PYCR1	LEAP2
HALLMARK_APICAL_SURFACE_subset_1	0.230512	N	EFNA5	SRPX	EPHB4	GSTM3	RHCG	TMEM8B	RTN4RL1	SLC22A12	CX3CL1	FLOT2	SHROOM2	ATP6V0A4	LYPD3	IL2RG	DCBLD2	GATA3
HALLMARK_COMPLEMENT_subset_8	0.231305	N	C2	L3MBTL4	PCLO	GNAI2	DPP4	FDX1	CD59	C1S	CR1	RABIF	PDGFB	PLA2G4A	CASP1	MSRB1	IL6	CASP5
HALLMARK_COAGULATION_subset_5	0.231466	N	MSRB2	APOC1	RABIF	GNG12	GP9	FGA	MMP15	PEF1	PLG	ARF4	CFI	F3	THBD	PF4	CTSE	C1R
HALLMARK_ADIPOGENESIS_subset_2	0.231564	N	ADIPOQ	PPP1R15B	CPT2	GADD45A	DRAM2	FABP4	NDUFA5	REEP5	BAZ2A	AK2	ELOVL6	IDH3A	PHLDB1	ME1	PFKFB3	COX6A1
HALLMARK_MITOTIC_SPINDLE_subset_4	0.233045	N	NET1	RALBP1	YWHAE	TUBA4A	CNTRL	CEP72	RFC1	KNTC1	SPTBN1	ARHGEF12	ARFIP2	UXT	PLEKHG2	SOS1	ARHGAP10	DYNLL2
HALLMARK_APICAL_JUNCTION_subset_6	0.234078	N	ACTG1	ARHGEF6	INSIG1	CDH3	CDH11	LAMC2	CLDN7	IKBKG	RHOF	CX3CL1	NRAP	DHX16	NLGN2	SYMPK	LIMA1	GNAI2
HALLMARK_MYC_TARGETS_V1_subset_1	0.23417	N	CCT3	HSPE1	HDDC2	APEX1	EIF3B	SSB	PCNA	FBL	CCNA2	MCM7	NOLC1	ACP1	EIF3J	PGK1	KPNB1	VDAC3
HALLMARK_APICAL_JUNCTION_subset_2	0.236337	N	CD276	MYL12B	CDSN	NF2	CLDN8	MVD	ADRA1B	CDH8	ITGA2	TRAF1	ICAM2	IRS1	CNTN1	TUBG1	VAV2	ADAM15
HALLMARK_UV_RESPONSE_UP_subset_2	0.236893	N	GAL	RET	POLR2H	TST	PRPF3	SPR	RAB27A	LHX2	PRKACA	POLG2	HYAL2	ONECUT1	CLCN2	SLC6A12	GLS	FMO1
HALLMARK_DNA_REPAIR_subset_5	0.237051	N	ADRM1	GPX4	TAF13	NFX1	AK3	GTF2H1	CCNO	ERCC1	PDE6G	BOLA2	NUDT9	PDE4B	RAD51	GTF2A2	AAAS	ERCC8
HALLMARK_NOTCH_SIGNALING_subset_1	0.23726	N	ST3GAL6	RBX1	CUL1	PSEN2	LFNG	CCND1	KAT2A	FZD1	SKP1	HEYL	DLL1	FZD5	TCF7L2	DTX1	NOTCH3	NOTCH1
HALLMARK_MTORC1_SIGNALING_subset_11	0.238187	N	SQLE	PSAT1	FADS1	CFP	PSME3	ITGB2	SORD	PSMG1	SCD	TMEM97	DAPP1	EIF2S2	RDH11	YKT6	USO1	SLC2A1
HALLMARK_TNFA_SIGNALING_VIA_NFKB_subset_4	0.239231	N	NFKB1	CFLAR	BHLHE40	TGIF1	CD69	TNIP2	ZBTB10	RELB	MARCKS	TRIB1	SERPINB2	TNFAIP3	MAFF	EDN1	SIK1	KLF4
HALLMARK_FATTY_ACID_METABOLISM_subset_1	0.240622	N	IDH3G	GCDH	ACAA1	SUCLA2	HMGCS2	HADHB	CA6	PPARA	PTS	NBN	CRYZ	AUH	HSP90AA1	MDH1	AQP7	CBR3
HALLMARK_KRAS_SIGNALING_DN_subset_4	0.241052	N	UGT2B17	ARHGDIG	THNSL2	NPY4R	CLPS	SIDT1	CLDN16	IFI44L	MYO15A	ATP4A	CHST2	MX1	NGB	PTGFR	ABCB11	TG
HALLMARK_INFLAMMATORY_RESPONSE_subset_7	0.241497	N	LYN	IL18RAP	PLAUR	TNFAIP6	FZD5	LY6E	RHOG	CDKN1A	PDE4B	TNFRSF9	PVR	HIF1A	GNAI3	TIMP1	CSF1	CXCL11
HALLMARK_PEROXISOME_subset_5	0.241824	N	DLG4	PEX13	STS	SLC35B2	FDPS	ERCC3	ITGB1BP1	TTR	ABCD2	EPHX2	CTPS1	CNBP	EHHADH	DIO1	FADS1	CDK7
HALLMARK_G2M_CHECKPOINT_subset_3	0.243889	N	HMGN2	KIF5B	G3BP1	MTF2	TNPO2	DTYMK	DR1	SQLE	STIL	SMC2	CUL5	NOLC1	KATNA1	HUS1	MEIS1	SMAD3
HALLMARK_MYOGENESIS_subset_4	0.245074	N	GJA5	IGFBP7	COL6A2	TPM3	SOD3	KCNH1	SLC6A8	PPFIA4	FOXO4	COL3A1	ITGA7	PTGIS	EIF4A2	MYH9	AGRN	MYH8
HALLMARK_DNA_REPAIR_subset_4	0.245353	N	GTF2H3	CMPK2	NUDT21	REV3L	SRSF6	POLR2F	PRIM1	DCTN4	VPS28	ALYREF	ELL	TAF12	RFC3	DGUOK	GTF3C5	CSTF3
HALLMARK_DNA_REPAIR_subset_9	0.246766	N	ERCC2	AK1	TSG101	SURF1	POLH	SDCBP	SUPT4H1	ADCY6	ZNF707	POLR1C	UPF3B	TAF10	STX3	RPA2	UMPS	NME1
HALLMARK_IL2_STAT5_SIGNALING_subset_8	0.247168	N	GSTO1	PIM1	COL6A1	SWAP70	PLAGL1	APLP1	NDRG1	AHR	EMP1	P2RX4	CASP3	RORA	AHCY	SCN9A	AGER	GBP4
HALLMARK_ESTROGEN_RESPONSE_LATE_subset_7	0.249377	N	XRCC3	PCP4	NAB2	RABEP1	PDCD4	SGK1	MAPT	FOS	S100A9	NMU	MAPK13	FARP1	ST6GALNAC2	CYP26B1	AGR2	MOCS2
HALLMARK_TNFA_SIGNALING_VIA_NFKB_subset_12	0.250335	N	IL18	PTPRE	DRAM1	IL7R	NR4A1	RELA	IL15RA	EHD1	NFE2L2	JAG1	KLF6	HES1	F3	DUSP4	F2RL1	JUN
HALLMARK_XENOBIOTIC_METABOLISM_subset_9	0.250713	N	CYP17A1	CA2	HMOX1	TTPA	RETSAT	CNDP2	FAH	SAR1B	ITIH4	AQP9	AKR1C2	HPRT1	SLC12A4	ALDH2	ECH1	IDH1
HALLMARK_PI3K_AKT_MTOR_SIGNALING_subset_4	0.251242	N	PTPN11	DDIT3	AKT1	TSC2	RPS6KA3	CAB39L	FASLG	AP2M1	MAP2K6	PPP1CA	RIT1	FGF22	VAV3	ATF1	ACTR2	STAT2
HALLMARK_KRAS_SIGNALING_UP_subset_9	0.251466	N	GLRX	MAP7	ETV5	CBL	TRIB2	RBP4	NR1H4	MTMR10	BTBD3	LY96	CFH	PPBP	JUP	LIF	ACE	CTSS
HALLMARK_MYOGENESIS_subset_1	0.252387	N	MYL2	COX7A1	SPTAN1	CDKN1A	PDLIM7	TNNT1	ERBB3	TPD52L1	COL6A3	MYL1	DTNA	IFRD1	BDKRB2	CASQ1	DMPK	APLNR
HALLMARK_MITOTIC_SPINDLE_subset_2	0.253449	N	TSC1	CLASP1	PIF1	SHROOM1	LATS1	HOOK3	CENPE	PDLIM5	KIF3C	KIF22	KIF3B	ATG4B	FLNA	RAPGEF6	STAU1	FLNB
HALLMARK_GLYCOLYSIS_subset_8	0.253722	N	POLR3K	PLOD2	SPAG4	SDHC	PHKA2	CD44	NASP	PSMC4	TPBG	FUT8	GPC3	STC1	LDHA	P4HA1	PYGB	AK3
HALLMARK_EPITHELIAL_MESENCHYMAL_TRANSITION_subset_4	0.253878	N	LRP1	NT5E	SLIT3	WNT5A	COL12A1	BASP1	MYL9	COL4A2	COMP	CALU	SAT1	CDH6	COL6A2	SPOCK1	DCN	FSTL3
HALLMARK_MYC_TARGETS_V2_subset_1	0.254046	N	DDX18	PRMT3	PUS1	PPAN	SLC29A2	LAS1L	MYBBP1A	NOC4L	PLK4	MYC	RABEPK	UNG	CBX3	RRP9	HSPE1	IMP4
HALLMARK_ANDROGEN_RESPONSE_subset_1	0.254373	N	HPGD	ALDH1A3	SAT1	HSD17B14	B4GALT1	MAK	ACSL3	TSC22D1	ELOVL5	ZBTB10	ANKH	SCD	XRCC6	AKAP12	ELK4	FKBP5
HALLMARK_UV_RESPONSE_DN_subset_6	0.254553	N	CAV1	ATRN	VLDLR	IGF1R	CDC42BPA	MIOS	NR1D2	ID1	EFEMP1	PDGFRB	AGGF1	ABCC1	ATP2C1	PMP22	BCKDHB	MAP1B
HALLMARK_TNFA_SIGNALING_VIA_NFKB_subset_5	0.255511	N	LDLR	TUBB2A	SLC2A6	IRS2	RIPK2	B4GALT1	FOSL1	GEM	SLC2A3	ABCA1	DENND5A	CCL2	NINJ1	DUSP2	LITAF	RNF19B
HALLMARK_INFLAMMATORY_RESPONSE_subset_4	0.255542	N	NFKB1	ADORA2B	LAMP3	KLF6	TPBG	GPR183	IL4R	PTPRE	IFNAR1	GPC3	C3AR1	SELE	OPRK1	NLRP3	TNFRSF1B	NFKBIA
HALLMARK_COAGULATION_subset_4	0.255733	N	MMP14	PROS1	MMP7	MST1	SH2B2	CAPN2	RAPGEF3	ISCU	CTSB	GDA	OLR1	C8B	KLF7	F13B	P2RY1	PROZ
HALLMARK_EPITHELIAL_MESENCHYMAL_TRANSITION_subset_9	0.255964	N	FGF2	MMP3	COL5A3	IL32	CTHRC1	TFPI2	SPARC	ABI3BP	ITGB3	COL1A1	ECM1	TPM2	NOTCH2	SPP1	MATN3	TIMP1
HALLMARK_HEME_METABOLISM_subset_1	0.259873	N	MGST3	TMEM9B	KLF1	ELL2	SLC30A1	HAGH	TRAK2	TAL1	SLC25A38	GMPS	LMO2	CCND3	XK	SIDT2	HDGF	NCOA4
HALLMARK_HYPOXIA_subset_1	0.260305	N	ATF3	EGFR	SLC2A3	VEGFA	SDC3	DDIT4	NDST2	CHST2	SELENBP1	B4GALNT2	CSRP2	SLC37A4	CASP6	KIF5A	JMJD6	CP
HALLMARK_ADIPOGENESIS_subset_4	0.261137	N	DECR1	ITSN1	RREB1	SDHB	CD302	JAGN1	SOWAHC	BCL2L13	PDCD4	RNF11	ARL4A	CAT	ETFB	GPX4	DNAJC15	CMPK1
HALLMARK_KRAS_SIGNALING_UP_subset_6	0.261553	N	NGF	TPH1	EMP1	PTCD2	CCND2	CAB39L	MYCN	ADAM17	CBX8	TRIB1	TNFRSF1B	IL1RL2	PCSK1N	PIGR	PLAU	HOXD11
HALLMARK_G2M_CHECKPOINT_subset_6	0.262337	N	AURKA	SFPQ	STAG1	RBM14	E2F3	INCENP	TTK	HMGA1	PRPF4B	ARID4A	NCL	HIF1A	CKS2	PTTG1	NASP	HSPA8
HALLMARK_XENOBIOTIC_METABOLISM_subset_3	0.264208	N	FAS	BCAT1	CYP1A2	ELOVL5	ATP2A2	PTS	ITIH1	CYP2C18	GABARAPL1	TMEM176B	CYP27A1	SHMT2	ACOX2	NDRG2	CD36	ETS2
HALLMARK_KRAS_SIGNALING_DN_subset_11	0.264779	N	GPR19	DCC	ENTPD7	MFSD6	SLC16A7	ABCG4	SSTR4	SHOX2	IL5	IL12B	HSD11B2	NR4A2	ATP6V1B1	RIBC2	COL2A1	LGALS7
HALLMARK_TGF_BETA_SIGNALING_subset_3	0.264878	N	PMEPA1	WWTR1	XIAP	BMPR2	CDH1	UBE2D3	ID3	IFNGR2	TGFB1	TGIF1	LTBP2	SERPINE1	SMAD3	ID1	HDAC1	BMP2
HALLMARK_HYPOXIA_subset_7	0.266822	N	HS3ST1	EDN2	NR3C1	UGP2	WSB1	MYH9	MXI1	PDK1	HK2	PLAC8	DPYSL4	MT2A	SRPX	HAS1	DCN	FBP1
HALLMARK_DNA_REPAIR_subset_2	0.268051	N	BCAP31	POLE4	PNP	SF3A3	ERCC3	NT5C3A	ADA	GMPR2	CDA	POLR2J	RNMT	POLA2	NME3	HPRT1	MPG	TK2
HALLMARK_TNFA_SIGNALING_VIA_NFKB_subset_8	0.269007	N	NFKBIE	HBEGF	ZC3H12A	LAMB3	SMAD3	CD44	PFKFB3	SQSTM1	GCH1	PER1	CSF1	TNC	CCND1	IL6	NR4A3	CCRL2
HALLMARK_PEROXISOME_subset_2	0.269595	N	SEMA3C	RDH11	ESR2	PRDX5	SLC27A2	ABCB1	CEL	VPS4B	ACAA1	MVP	ABCD1	ERCC1	UGT2B17	TOP2A	SMARCC1	CRAT
HALLMARK_APOPTOSIS_subset_1	0.269616	N	ETF1	CTH	BCL10	PSEN1	IFNGR1	BMF	CASP2	CREBBP	CCND1	XIAP	SMAD7	TNFRSF12A	PLAT	DAP3	CASP6	VDAC2
HALLMARK_ESTROGEN_RESPONSE_EARLY_subset_4	0.270761	N	MYB	PMAIP1	LRIG1	TGM2	ANXA9	RPS6KA2	PAPSS2	HR	TMPRSS3	AQP3	CXCL12	SLC1A4	INHBB	NCOR2	OLFML3	NPY1R
HALLMARK_ADIPOGENESIS_subset_12	0.271049	N	GPD2	RMDN3	ACO2	AGPAT3	SAMM50	RETSAT	IDH3G	PHYH	LTC4S	ITGA7	TALDO1	ACOX1	COX8A	PIM3	DLD	CYC1
HALLMARK_OXIDATIVE_PHOSPHORYLATION_subset_2	0.271187	N	FXN	BDH2	MTX2	VDAC1	COX17	DLD	SLC25A11	ACADM	HADHB	VDAC3	FH	MDH1	NDUFB7	TIMM10	ACO2	COX5B
HALLMARK_ANGIOGENESIS_subset_2	0.271564	N	ITGAV	TNFRSF21	FGFR1	SERPINA5	KCNJ8	POSTN	VCAN	PRG2	COL5A2	S100A4	STC1	FSTL1	SLCO2A1	OLR1	VAV2	TIMP1
HALLMARK_IL6_JAK_STAT3_SIGNALING_subset_5	0.273968	N	IL1R1	REG1A	IL17RA	TGFB1	PIM1	IL9R	MYD88	CSF2RA	IL13RA1	CXCL1	A2M	CD36	CSF1	PF4	FAS	TYK2
HALLMARK_UV_RESPONSE_UP_subset_6	0.274235	N	RFC4	CDKN1C	PLCL1	TFRC	ARRB2	MRPL23	TMBIM6	TCHH	CDK2	C4BPB	FURIN	SLC6A8	MAOA	AQP3	HSPA13	STK25
HALLMARK_XENOBIOTIC_METABOLISM_subset_8	0.275112	N	PROS1	TMBIM6	FETUB	PSMB10	SSR3	HSD11B1	PAPSS2	LPIN2	TMEM97	SLC35D1	CRP	PDK4	XDH	DDT	ACOX3	DCXR
HALLMARK_PI3K_AKT_MTOR_SIGNALING_subset_6	0.275969	N	MYD88	CDK4	GNGT1	EGFR	ADCY2	PLCB1	ARF1	TNFRSF1A	CAB39	MKNK1	TRAF2	MKNK2	CXCR4	MAPK9	MAPK10	DAPP1
HALLMARK_FATTY_ACID_METABOLISM_subset_8	0.276771	N	ACSL1	DHCR24	ACAT2	YWHAH	ACOT2	CIDEA	RDH11	RETSAT	HADH	HSDL2	ACADS	EPHX1	FABP1	ACOX1	NSDHL	UGDH
HALLMARK_HEME_METABOLISM_subset_11	0.278213	N	SPTA1	DCUN1D1	BTRC	RHCE	FOXJ2	TNS1	EPB41	ARL2BP	HBB	BTG2	ABCG2	HTATIP2	DAAM1	TCEA1	UCP2	HBQ1
HALLMARK_INFLAMMATORY_RESPONSE_subset_3	0.278758	N	IL10	IRF7	MEFV	KCNA3	ATP2A2	ITGB8	CD82	IL12B	CXCL6	SERPINE1	NAMPT	ADRM1	IL18R1	CXCL10	ICAM4	RNF144B
HALLMARK_UV_RESPONSE_UP_subset_5	0.279014	N	PSMC3	ENO2	STIP1	CASP3	TAP1	SLC25A4	AMD1	BAK1	NPTX2	KLHDC3	EIF2S3	E2F5	SULT1A1	GRINA	CREG1	IL6
HALLMARK_DNA_REPAIR_subset_6	0.279591	N	POLR2C	RFC4	EDF1	ERCC5	NCBP2	NELFE	CANT1	MPC2	POLL	BRF2	DUT	POLB	ZWINT	SAC3D1	POLR2G	TARBP2
HALLMARK_XENOBIOTIC_METABOLISM_subset_4	0.280039	N	ABHD6	DHRS1	NQO1	GCNT2	CCL25	GSTT2	NPC1	TDO2	UPP1	SLC22A1	CYP1A1	GNMT	RBP4	PGRMC1	ACO2	TYR
HALLMARK_TNFA_SIGNALING_VIA_NFKB_subset_3	0.280299	N	PHLDA2	TNIP1	EIF1	DUSP5	IL6ST	CEBPB	CXCL6	RHOB	IER2	CDKN1A	G0S2	CXCL11	IL23A	KLF10	PTGS2	CXCL3
HALLMARK_IL2_STAT5_SIGNALING_subset_7	0.280758	N	ADAM19	LRIG1	PENK	PNP	ST3GAL4	TGM2	POU2F1	TNFSF10	IRF4	BATF3	MYO1E	SPRY4	SELP	CD79B	MXD1	FLT3LG
HALLMARK_HYPOXIA_subset_5	0.280831	N	NDST1	SAP30	IGFBP3	PNRC1	PGAM2	HOXB9	EFNA3	KLF6	ENO3	PAM	MT1E	DDIT3	TNFAIP3	ANGPTL4	LOX	SDC4
HALLMARK_UV_RESPONSE_UP_subset_7	0.281261	N	ATP6V1C1	SQSTM1	CYB5B	FKBP4	GPX3	HNRNPU	PPP1R2	NTRK3	CHRNA5	BMP2	WIZ	RPN1	CCK	ABCB1	DNAJA1	GCH1
HALLMARK_IL2_STAT5_SIGNALING_subset_2	0.281947	N	CD81	ALCAM	IFNGR1	TNFRSF21	ICOS	IRF8	SYT11	PDCD2L	DCPS	IL2RA	ARL4A	ITGAE	IL2RB	F2RL2	CST7	CCNE1
HALLMARK_APICAL_JUNCTION_subset_9	0.282062	N	SHROOM2	CLDN15	CDH1	SGCE	EGFR	STX4	LAMA3	ACTG2	HADH	PTK2	PPP2R2C	ARPC2	VCL	ACTN2	COL9A1	CLDN18
HALLMARK_KRAS_SIGNALING_DN_subset_2	0.28351	N	STAG3	MYOT	CKM	SNN	TGM1	KLK7	TGFB2	NRIP2	CLDN8	FGFR3	EFHD1	YPEL1	SLC25A23	CCDC106	CALCB	SLC6A14
HALLMARK_COMPLEMENT_subset_2	0.283875	N	APOBEC3G	CA2	ADRA2B	DUSP6	ITGAM	IRF7	FN1	GNG2	USP15	CDK5R1	GRB2	COL4A2	ADAM9	GNB2	KLKB1	GCA
HALLMARK_ESTROGEN_RESPONSE_LATE_subset_3	0.285449	N	KLK11	MEST	BLVRB	TST	RBBP8	RAB31	RNASEH2A	ASS1	OPN3	PRKAR2B	CA2	SLC16A1	RET	GLA	HPRT1	FRK
HALLMARK_APICAL_JUNCTION_subset_3	0.285939	N	ADAM23	CLDN9	DSC3	ZYX	TJP1	COL17A1	KRT31	WNK4	INPPL1	ACTC1	SKAP2	CD34	CLDN14	B4GALT1	PARD6G	NLGN3
HALLMARK_MYC_TARGETS_V1_subset_4	0.286117	N	SNRPD1	PSMB3	HNRNPU	EIF3D	NCBP1	DDX18	EIF4E	ABCE1	LSM7	PSMC6	SLC25A3	SNRPD3	ERH	UBE2L3	CDC20	CDK4
HALLMARK_OXIDATIVE_PHOSPHORYLATION_subset_10	0.287117	N	ACADVL	NDUFS2	VDAC2	PDK4	NDUFB3	NDUFA9	HTRA2	ATP6V1C1	NDUFA1	DLAT	ECI1	GRPEL1	COX7B	NQO2	NDUFB6	OPA1
HALLMARK_APICAL_JUNCTION_subset_4	0.288256	N	PTEN	NEGR1	CD209	CLDN5	ITGB4	MAP4K2	RASA1	HRAS	ACTN4	ACTA1	CLDN6	MAPK14	ALOX15B	CNN2	KCNH2	CALB2
HALLMARK_TNFA_SIGNALING_VIA_NFKB_subset_6	0.290293	N	IER3	CD80	SNN	YRDC	PLAU	CCL20	KYNU	SPHK1	ZFP36	IFNGR2	MYC	NFKBIA	BCL3	ID2	KLF9	TNFAIP6
HALLMARK_COMPLEMENT_subset_7	0.291953	N	HSPA1A	KCNIP2	F7	PRSS36	LCP2	PSEN1	CASP9	RHOG	CTSD	SCG3	CASP4	OLR1	TFPI2	C9	APOA4	CD55
HALLMARK_WNT_BETA_CATENIN_SIGNALING_subset_2	0.292143	N	NUMB	CCND2	ADAM17	AXIN2	CTNNB1	JAG1	GNAI1	NOTCH1	HDAC2	HDAC5	PTCH1	DKK1	TCF7	AXIN1	FZD1	TP53
HALLMARK_MITOTIC_SPINDLE_subset_9	0.292527	N	MARK4	CENPJ	RASA2	CSNK1D	ABI1	ARHGDIA	TUBGCP2	OPHN1	NOTCH2	CYTH2	PCGF5	TIAM1	KIF11	APC	FGD6	ARHGEF2
HALLMARK_APICAL_JUNCTION_subset_1	0.292685	N	CADM2	TGFBI	MADCAM1	SLC30A3	PARVA	GAMT	VWF	AMIGO2	SRC	PIK3CB	CRAT	ATP1A3	MYH9	RSU1	ACTN1	CDK8
HALLMARK_ALLOGRAFT_REJECTION_subset_7	0.293651	N	LYN	CSF1	TLR3	ELANE	HLA-G	AKT1	PSMB10	TAP2	IL11	CAPG	GPR65	STAB1	IFNAR2	BCL10	CDKN2A	HLA-DOA
HALLMARK_GLYCOLYSIS_subset_11	0.294413	N	FBP2	ADORA2B	SLC37A4	FKBP4	AK4	STMN1	XYLT2	DEPDC1	ZNF292	MIOX	TFF3	UGP2	SLC25A13	CHST6	IER3	GOT2
HALLMARK_ANDROGEN_RESPONSE_subset_2	0.297102	N	LIFR	UAP1	ADAMTS1	GPD1L	NCOA4	TNFAIP8	SLC26A2	GSR	HOMER2	CCND1	AZGP1	IDI1	SORD	HERC3	SRF	STEAP4
HALLMARK_HYPOXIA_subset_9	0.298204	N	SLC6A6	TPBG	PFKFB3	FOS	PRKCA	FOXO3	NDRG1	PIM1	MIF	PKP1	SLC2A5	TPD52	PLIN2	PHKG1	AK4	RRAGD
HALLMARK_P53_PATHWAY_subset_5	0.298355	N	HBEGF	ABCC5	SPHK1	TGFB1	HEXIM1	FUCA1	ST14	GM2A	GPX2	EPHA2	KIF13B	SFN	BAK1	POM121	HDAC3	CDKN2A
HALLMARK_UV_RESPONSE_DN_subset_4	0.298662	N	ZMIZ1	LDLR	COL5A2	PIAS3	PRKCE	BHLHE40	MT1E	VAV2	MAPK14	DLC1	IRS1	ERBB2	PEX14	FYN	NIPBL	TJP1
HALLMARK_INFLAMMATORY_RESPONSE_subset_8	0.300351	N	MARCO	CLEC5A	OSM	KIF1B	SLAMF1	RAF1	CCL2	BST2	IL18	EBI3	CD14	P2RX4	AHR	HRH1	GPR132	SLC7A1
HALLMARK_CHOLESTEROL_HOMEOSTASIS_subset_3	0.300579	N	LDLR	CBS	AVPR1A	CYP51A1	ADH4	PLAUR	CHKA	SC5D	SQLE	MVD	ERRFI1	STARD4	CD9	FASN	HSD17B7	FBXO6
HALLMARK_IL2_STAT5_SIGNALING_subset_4	0.300638	N	TNFRSF18	S100A1	NOP2	NCOA3	CD83	PTH1R	GABARAPL1	RABGAP1L	SLC29A2	IL10	LTB	BMP2	MAP6	CD44	GPX4	HK2
HALLMARK_KRAS_SIGNALING_UP_subset_7	0.303164	N	ATG10	TMEM158	C3AR1	MMP10	CFHR2	IL10RA	HSD11B1	CIDEA	PRDM1	F13A1	ANO1	GPRC5B	NIN	MAP3K1	G0S2	SCN1B
HALLMARK_APICAL_JUNCTION_subset_5	0.303541	N	ADAM9	ITGA9	VCAN	MYL9	MYH10	DLG1	GTF2F1	EVL	CD86	RRAS	MAPK11	AKT3	CDH4	BAIAP2	ICAM5	NF1
HALLMARK_SPERMATOGENESIS_subset_6	0.30374	N	CCNA1	GAD1	PRKAR2A	PHF7	NPHP1	CLVS1	ACRBP	SLC2A5	CNIH2	PAPOLB	PCSK1N	AURKA	MTNR1A	PEBP1	HOXB1	HTR5A
HALLMARK_APOPTOSIS_subset_6	0.304826	N	GPX1	SC5D	TIMP2	CAV1	EGR3	ENO2	ERBB3	MCL1	CD2	F2	TOP2A	IL1A	APP	CASP3	HMOX1	PTK2
HALLMARK_ADIPOGENESIS_subset_1	0.306549	N	ECH1	UBC	GPAM	COL15A1	SCP2	POR	YWHAG	UCP2	SLC25A1	UQCR11	MRPL15	GPX3	STOM	ITIH5	CD36	MGLL
HALLMARK_MYOGENESIS_subset_8	0.306747	N	MYH2	PYGM	BAG1	LPIN1	MYBPC3	SYNGR2	VIPR1	MYO1C	COL1A1	CNN3	TGFB1	ADCY9	GNAO1	MYOM2	SSPN	TCAP
HALLMARK_CHOLESTEROL_HOMEOSTASIS_subset_1	0.307297	N	PCYT2	PDK3	ANTXR2	SCD	LPL	IDI1	MAL2	FDPS	FABP5	NSDHL	ECH1	ATF5	EBP	ANXA5	TNFRSF12A	CTNNB1
HALLMARK_APICAL_JUNCTION_subset_10	0.30915	N	SHC1	AMIGO1	TNFRSF11B	CLDN4	COL16A1	NFASC	NRXN2	PKD1	MMP9	THY1	GNAI1	ITGB1	MPZL2	NRTN	SYK	TMEM8B
HALLMARK_PI3K_AKT_MTOR_SIGNALING_subset_5	0.309463	N	MAPK1	PRKAR2A	MAP3K7	CAMK4	CDK1	ACACA	RAC1	GNA14	E2F1	PLA2G12A	PRKAG1	ARPC3	ACTR3	PLCG1	CLTC	NGF
HALLMARK_BILE_ACID_METABOLISM_subset_2	0.309908	N	LCK	DIO2	MLYCD	DHCR24	TFCP2L1	SCP2	GNPAT	SLC27A5	SLC29A1	CH25H	HSD17B6	ABCA1	KLF1	PEX1	AMACR	SLC27A2
HALLMARK_DNA_REPAIR_subset_8	0.312332	N	LIG1	TAF1C	POLD3	NME4	POLR1D	CETN2	RRM2B	XPC	RFC2	TAF6	TYMS	NELFB	HCLS1	POLR2E	TAF9	POLR2I
HALLMARK_TNFA_SIGNALING_VIA_NFKB_subset_9	0.313515	N	IFIT2	ACKR3	PTX3	CXCL1	BIRC2	CXCL10	NFAT5	GADD45A	PLEK	GPR183	PDE4B	ATP2B1	ETS2	FJX1	NFIL3	SLC16A6
HALLMARK_APOPTOSIS_subset_4	0.313789	N	IL6	ANXA1	SLC20A1	CD38	GSR	TNFSF10	TIMP3	BIK	RHOT2	DFFA	GPX3	BCL2L1	CDC25B	BCL2L10	PPP2R5B	MGMT
HALLMARK_HEME_METABOLISM_subset_4	0.315843	N	MAP2K3	HEBP1	ISCA1	SLC2A1	BLVRB	AHSP	ABCB6	KHNYN	NEK7	NNT	MKRN1	ADD2	BMP2K	ALDH1L1	SLC25A37	RCL1
HALLMARK_TNFA_SIGNALING_VIA_NFKB_subset_7	0.316878	N	SERPINE1	TNFRSF9	PLAUR	SAT1	EGR1	EGR2	PMEPA1	PLK2	SOCS3	BMP2	JUNB	TSC22D1	CEBPD	DUSP1	IL1B	TNFAIP2
HALLMARK_UV_RESPONSE_DN_subset_8	0.318841	N	TGFBR3	F3	KIT	PRKCA	KALRN	RBPMS	ITGB3	MGMT	SFMBT1	NOTCH2	HAS2	MMP16	WDR37	COL1A2	RND3	SCHIP1
HALLMARK_MTORC1_SIGNALING_subset_9	0.319351	N	CALR	HSPA4	SLC6A6	CTSC	STC1	TUBA4A	AURKA	PSMB5	BUB1	PNO1	PITPNB	RIT1	PLK1	LGMN	IDH1	IGFBP5
HALLMARK_ADIPOGENESIS_subset_10	0.322693	N	TOB1	SLC1A5	CYP4B1	SLC5A6	UQCRQ	IFNGR1	MAP4K3	PEMT	BCL6	COL4A1	ESRRA	PPM1B	LIFR	BCKDHA	RIOK3	GHITM
HALLMARK_APOPTOSIS_subset_5	0.325423	N	AIFM3	GCH1	GUCY2D	ISG20	IGF2R	BNIP3L	LGALS3	TNF	ATF3	CD14	FDXR	LEF1	RHOB	PAK1	TXNIP	NEFH
HALLMARK_HEME_METABOLISM_subset_9	0.325962	N	NUDT4	ERMAP	SLC11A2	GLRX5	GYPE	TSPAN5	DCAF10	PGLS	RAP1GAP	FBXO34	CDR2	FN3K	GYPC	MPP1	RHD	VEZF1
HALLMARK_GLYCOLYSIS_subset_7	0.326148	N	HS6ST2	B4GALT2	TXN	DPYSL4	CACNA1H	PGAM2	ENO2	AURKA	PDK3	CLDN3	DLD	ALG1	IL13RA1	MDH2	NDUFV3	SDC1
HALLMARK_FATTY_ACID_METABOLISM_subset_4	0.326222	N	HAO2	GAPDHS	INMT	PDHA1	ME1	FASN	SDHD	PDHB	RDH16	GRHPR	ALDH3A1	ECH1	CYP1A1	GPD2	IL4I1	D2HGDH
HALLMARK_COAGULATION_subset_6	0.328302	N	PREP	MASP2	CSRP1	MMP9	FYN	CD9	GSN	HNF4A	CFD	A2M	CASP9	LAMP2	THBS1	TFPI2	MMP1	FBN1
HALLMARK_XENOBIOTIC_METABOLISM_subset_12	0.32968	N	CAT	MAN1A1	ACP1	EPHA2	ADH7	MAOA	HNF4A	TPST1	BPHL	REG1A	ID2	VTN	AOX1	GSTA3	AP4B1	SLC6A12
HALLMARK_MYOGENESIS_subset_10	0.331056	N	HSPB2	PRNP	ITGB5	CACNG1	APOD	MYL3	MYH3	MAPK12	MEF2C	ITGB1	MAPRE3	GADD45B	OCEL1	MYLK	STC2	TPM2
HALLMARK_E2F_TARGETS_subset_5	0.331411	N	MSH2	DNMT1	NAP1L1	USP1	AURKA	CCNB2	CDKN3	MYBL2	ORC2	NOP56	WEE1	PPP1R8	CDCA3	TCF19	DSCC1	RFC3
HALLMARK_IL2_STAT5_SIGNALING_subset_1	0.331846	N	PRKCH	LIF	CXCL10	P4HA1	GLIPR2	SHE	CDCP1	ITGAV	IL1RL1	SLC1A5	NRP1	BHLHE40	ODC1	PLIN2	BCL2L1	CCND3
HALLMARK_APICAL_JUNCTION_subset_8	0.332228	N	TSC1	LAMB3	VCAM1	FLNC	YWHAH	JUP	AKT2	MAPK13	ICAM4	BMP1	CDH6	AMH	LDLRAP1	SDC3	TSPAN4	FSCN1
HALLMARK_MYC_TARGETS_V2_subset_2	0.332292	N	SUPV3L1	MAP3K6	NDUFAF4	RRP12	MRTO4	HSPD1	AIMP2	PA2G4	PES1	NOP16	WDR43	DUSP2	PLK1	MCM5	BYSL	NOLC1
HALLMARK_COAGULATION_subset_7	0.333912	N	CPQ	S100A1	RGN	ITGB3	SERPINE1	CFH	KLK8	F2	DCT	CTSO	C3	CPN1	HRG	DPP4	ANG	F2RL2
HALLMARK_EPITHELIAL_MESENCHYMAL_TRANSITION_subset_6	0.334646	N	COL3A1	SDC4	SFRP1	CDH2	BMP1	TPM1	PTHLH	LRRC15	RHOB	FLNA	COL11A1	PVR	SDC1	CALD1	APLP1	TNC
HALLMARK_HYPOXIA_subset_2	0.334752	N	FAM162A	SCARB1	HMOX1	P4HA1	IDS	GPC1	GAPDHS	ERRFI1	NFIL3	TPST2	PLAUR	CHST3	INHA	CCNG2	PKLR	BGN
HALLMARK_HEDGEHOG_SIGNALING_subset_1	0.335432	N	HEY1	NF1	CNTFR	CRMP1	DPYSL2	MYH9	NKX6-1	SLIT1	THY1	PLG	NRP1	CDK6	CELSR1	VEGFA	UNC5C	NRP2
HALLMARK_HEME_METABOLISM_subset_2	0.336497	N	HMBS	EIF2AK1	TMCC2	KAT2B	CIR1	E2F2	SDCBP	MBOAT2	RANBP10	SEC14L1	GATA1	SMOX	GYPB	UBAC1	ADD1	FTCD
HALLMARK_EPITHELIAL_MESENCHYMAL_TRANSITION_subset_1	0.337487	N	ACTA2	FAS	CXCL12	MYLK	COLGALT1	SERPINE2	FBN2	CXCL1	IGFBP2	GJA1	VEGFA	FBLN1	EMP3	WIPF1	RGS4	LOXL1
HALLMARK_MYOGENESIS_subset_5	0.337721	N	IGF1	GPX3	HBEGF	CRYAB	ACSL1	CLU	LDB3	MYL7	CFD	FHL1	ENO3	MYL6B	MRAS	RYR1	EFS	CKB
HALLMARK_GLYCOLYSIS_subset_12	0.338253	N	KIF2A	PAM	IDH1	GALE	ARPP19	ABCB6	VLDLR	B3GNT3	B4GALT1	RPE	GOT1	PYGL	HMMR	SOD1	PKP2	B3GALT6
HALLMARK_APICAL_SURFACE_subset_2	0.338769	N	ATP8B1	APP	ADAM10	CD160	IL2RB	MAL	PLAUR	NCOA6	AFAP1L2	LYN	ADIPOR2	SLC2A4	NTNG1	MDGA1	PCSK9	GAS1
HALLMARK_ADIPOGENESIS_subset_8	0.339472	N	LIPE	UQCRC1	SDHC	ARAF	UQCR10	ORM1	NABP1	LEP	DHCR7	G3BP2	ABCA1	SNCG	MCCC1	DHRS7	ALDH2	CD151
HALLMARK_HEDGEHOG_SIGNALING_subset_2	0.339534	N	HEY2	VLDLR	AMOT	RASA1	TLE1	ETS2	RTN1	PTCH1	L1CAM	TLE3	NRCAM	SCG2	SHH	LDB1	PML	OPHN1
HALLMARK_XENOBIOTIC_METABOLISM_subset_10	0.341139	N	CBR1	ARG2	ETFDH	SLC35B1	CFB	PC	PMM1	ATOH8	F11	KYNU	ABCC3	PTGR1	ENPEP	HRG	GSS	UGDH
HALLMARK_ADIPOGENESIS_subset_6	0.341506	N	REEP6	GBE1	SLC25A10	COQ9	ACADS	SPARCL1	CS	TANK	MRAP	MYLK	MDH2	TKT	IMMT	SUCLG1	PRDX3	QDPR
HALLMARK_P53_PATHWAY_subset_9	0.342637	N	ANKRA2	NDRG1	CCNK	TNNI1	TM4SF1	PLXNB2	MDM2	CDH13	SDC1	HSPA4L	DRAM1	ADA	IER3	FBXW7	ZBTB16	MXD4
HALLMARK_EPITHELIAL_MESENCHYMAL_TRANSITION_subset_5	0.343512	N	PCOLCE2	NTM	PLOD2	PMP22	GEM	PDGFRB	SNTB1	THY1	MMP1	TGM2	ITGB5	COL5A2	FMOD	GREM1	MMP2	LAMA2
HALLMARK_INFLAMMATORY_RESPONSE_subset_6	0.34398	N	TLR1	DCBLD2	CYBB	ATP2C1	AQP9	F3	KCNMB2	P2RX7	OLR1	ICOSLG	ITGB3	CX3CL1	CD48	RGS1	PCDH7	CALCRL
HALLMARK_KRAS_SIGNALING_DN_subset_6	0.344145	N	IFNG	YBX2	TENM2	PRODH	IDUA	ZBTB16	NUDT11	PCDHB1	KLK8	P2RX6	ALOX12B	RYR2	RSAD2	MEFV	GRID2	KRT1
HALLMARK_MTORC1_SIGNALING_subset_1	0.344518	N	TCEA1	ATP6V1D	GMPS	CCT6A	VLDLR	IFI30	CACYBP	INSIG1	TFRC	FDXR	SKAP2	DHFR	ACSL3	EBP	HK2	MLLT11
HALLMARK_COAGULATION_subset_1	0.345049	N	MMP8	CFB	KLKB1	SPARC	LEFTY2	MMP10	APOC2	APOC3	C1QA	SIRT2	ITGA2	MMP11	ACOX2	SERPING1	LTA4H	HPN
HALLMARK_E2F_TARGETS_subset_11	0.345929	N	MXD3	MYC	NUP153	LUC7L3	STMN1	MCM6	WDR90	TIMELESS	EXOSC8	ORC6	PSMC3IP	POLD1	RPA2	RFC2	BRCA2	ASF1A
HALLMARK_COAGULATION_subset_8	0.346682	N	F10	PLEK	GNB2	S100A13	CRIP2	PDGFB	DUSP6	F12	F9	TF	C1S	PLAT	CTSH	BMP1	HTRA1	MEP1A
HALLMARK_INFLAMMATORY_RESPONSE_subset_12	0.34727	N	OSMR	ROS1	MEP1A	CD55	IL15RA	CSF3	PIK3R5	CD40	INHBA	BEST1	CMKLR1	SLC1A2	RTP4	CXCL9	GCH1	IL6
HALLMARK_IL2_STAT5_SIGNALING_subset_9	0.347751	N	GATA1	TNFRSF1B	TNFRSF8	CDC42SE2	ENPP1	IL10RA	CYFIP1	AHNAK	SERPINB6	IL13	WLS	CD48	SLC39A8	SELL	CAPG	CDC6
HALLMARK_IL2_STAT5_SIGNALING_subset_6	0.348522	N	MYO1C	NFIL3	CCR4	SMPDL3A	EOMES	TWSG1	COCH	BCL2	DENND5A	PRNP	MAPKAPK2	GALM	RHOH	FURIN	DHRS3	CDKN1C
HALLMARK_MYOGENESIS_subset_2	0.350305	N	NQO1	HDAC5	PTP4A3	CAMK2B	CASQ2	GSN	NCAM1	SH2B1	FABP3	MYBPH	CSRP3	CRAT	CKM	COX6A2	TEAD4	PPP1R3C
HALLMARK_IL6_JAK_STAT3_SIGNALING_subset_3	0.350451	N	CXCL11	CXCL9	PTPN1	IL1R2	ITGA4	MAP3K8	JUN	TNF	CXCL3	PIK3R5	CCR1	IFNAR1	OSMR	IL15RA	CNTFR	STAM2
HALLMARK_KRAS_SIGNALING_UP_subset_5	0.350941	N	APOD	ZNF277	IKZF1	EPB41L3	LAT2	FUCA1	ANGPTL4	GNG11	KLF4	MAP4K1	BIRC3	LCP1	GFPT2	STRN	ZNF639	CSF2
HALLMARK_GLYCOLYSIS_subset_4	0.351991	N	ANG	EXT1	SAP30	GYS1	ALDH9A1	MERTK	SDC3	MET	TPI1	BPNT1	GAL3ST1	CLN6	PPFIA4	CHPF	PGM2	B3GAT1
HALLMARK_ADIPOGENESIS_subset_7	0.352801	N	SORBS1	ANGPT1	SULT1A1	ATP1B3	APLP2	ENPP2	DDT	ELMOD3	CIDEA	COQ3	ACLY	NDUFAB1	IDH1	MTCH2	DLAT	EPHX2
HALLMARK_SPERMATOGENESIS_subset_3	0.353155	N	JAM3	ADCYAP1	DDX25	VDAC3	GAPDHS	ACE	GSTM3	PARP2	DNAJB8	MLF1	ART3	TULP2	TALDO1	CCNB2	NCAPH	SNAP91
HALLMARK_COMPLEMENT_subset_4	0.354868	N	STX4	PIM1	XPNPEP1	LRP1	PRSS3	PIK3R5	RNF4	MMP13	APOBEC3F	PRDM4	PLSCR1	FCN1	CFH	S100A9	LTF	DOCK4
HALLMARK_GLYCOLYSIS_subset_1	0.35504	N	ARTN	ANGPTL4	ANKZF1	KDELR3	SOX9	PAXIP1	HS2ST1	ISG20	EGFR	ELF3	RBCK1	TGFA	QSOX1	STC2	AGL	HAX1
HALLMARK_IL2_STAT5_SIGNALING_subset_5	0.355069	N	TNFSF11	MAP3K8	TIAM1	FGL2	SNX14	ETV4	LCLAT1	IGF2R	ENO3	PTRH2	IRF6	PLEC	IL1R2	ABCB1	BATF	SPRED2
HALLMARK_P53_PATHWAY_subset_3	0.355224	N	INHBB	PRMT2	ZNF365	KLF4	TPRKB	SERTAD3	WWP1	TSC22D1	SESN1	FGF13	PITPNC1	GADD45A	TNFSF9	TCN2	CYFIP2	ABAT
HALLMARK_GLYCOLYSIS_subset_5	0.35533	N	CHST1	CYB5A	PLOD1	GNE	PGK1	NDST3	GMPPB	MXI1	FAM162A	PRPS1	CTH	CAPN5	VEGFA	GNPDA1	KIF20A	TKTL1
HALLMARK_INFLAMMATORY_RESPONSE_subset_1	0.355668	N	APLNR	CCL17	IL1A	SEMA4D	SGMS2	EMP3	IRF1	RASGRP1	NMUR1	SLC7A2	PTGER2	PTGER4	SLC4A4	CCRL2	CXCR6	TACR1
HALLMARK_DNA_REPAIR_subset_7	0.358241	N	NELFCD	FEN1	GTF2B	TMED2	NPR2	DGCR8	DDB2	SEC61A1	POLR2D	PCNA	POLR2K	ERCC4	POLD4	IMPDH2	SNAPC5	POLR3C
HALLMARK_MYOGENESIS_subset_3	0.358696	N	FLII	CD36	PLXNB2	AGL	FXYD1	TNNI2	MYOG	SMTN	TNNC1	SPEG	AK1	IGFBP3	CHRNA1	NAV2	LSP1	ANKRD2
HALLMARK_UV_RESPONSE_DN_subset_5	0.359016	N	SRI	PLCB4	NFKB1	LPAR1	SIPA1L1	COL11A1	LAMC1	PDLIM5	DAB2	MAP2K5	ANXA2	FBLN5	TGFBR2	SMAD7	ATP2B1	PIK3CD
HALLMARK_HYPOXIA_subset_10	0.360425	N	PFKL	COL5A1	ETS1	KDELR3	LALBA	PCK1	GLRX	PYGM	ATP7A	GYS1	STC2	BTG1	PPFIA4	LDHC	VHL	IGFBP1
HALLMARK_WNT_BETA_CATENIN_SIGNALING_subset_1	0.361167	N	NCOR2	WNT1	SKP2	DVL2	HEY2	KAT2A	CUL1	FZD8	DLL1	WNT5B	CSNK1E	NOTCH4	MYC	PSEN2	PPARD	LEF1
HALLMARK_ADIPOGENESIS_subset_9	0.366227	N	PGM1	NDUFB7	COX7B	NMT1	ACADL	ACADM	FZD4	VEGFB	PTGER3	SOD1	NDUFS3	PFKL	CDKN2C	PLIN2	SCARB1	HADH
HALLMARK_TNFA_SIGNALING_VIA_NFKB_subset_10	0.367728	N	ATF3	BIRC3	REL	OLR1	TNF	GADD45B	EGR3	TIPARP	KLF2	FOSL2	CXCL2	CSF2	PANX1	IL1A	NFKB2	MSC
HALLMARK_E2F_TARGETS_subset_8	0.368051	N	POLE4	GSPT1	KIF18B	AURKB	RFC1	HMMR	CHEK1	PAICS	PRIM2	SPC24	UBE2S	NUP107	TUBB	CDKN1A	TP53	CSE1L
HALLMARK_EPITHELIAL_MESENCHYMAL_TRANSITION_subset_10	0.369174	N	COPA	ITGB1	ECM2	AREG	EDIL3	DPYSL3	FBLN5	BDNF	COL6A3	TGFBR3	PCOLCE	COL4A1	SERPINE1	FN1	SGCG	PLAUR
HALLMARK_ADIPOGENESIS_subset_3	0.370557	N	PPARG	OMD	SLC27A1	HIBCH	PEX14	ESYT1	GPHN	PTCD3	CRAT	ACAA2	AIFM1	CHUK	UBQLN1	HSPB8	DBT	CCNG2
HALLMARK_MYOGENESIS_subset_6	0.37287	N	MEF2D	SORBS3	SCD	MYL4	DES	PKIA	MB	RIT1	ACTC1	CKMT2	PICK1	SGCG	SPHK1	CAV3	MYOZ1	AKT2
HALLMARK_GLYCOLYSIS_subset_6	0.375315	N	MDH1	NSDHL	EXT2	TALDO1	SLC16A3	CHST2	MED24	IGFBP3	CHST4	B4GALT7	NT5E	B3GAT3	MIF	CASP6	HOMER1	CENPA
HALLMARK_KRAS_SIGNALING_UP_subset_2	0.375837	N	TSPAN7	GPNMB	PCP4	PTPRR	TMEM100	FCER1G	AKT2	IRF8	SATB1	CDADC1	PPP1R15A	NR0B2	DOCK2	SPARCL1	ETV1	MAFB
HALLMARK_FATTY_ACID_METABOLISM_subset_3	0.377137	N	HSPH1	HCCS	CBR1	BCKDHB	TDO2	CPOX	ELOVL5	HSD17B10	GAD2	APEX1	ACOT8	MAOA	SDHA	CYP4A22	SERINC1	REEP6
HALLMARK_IL2_STAT5_SIGNALING_subset_11	0.37766	N	IL3RA	LRRC8C	CA2	SH3BGRL2	SOCS2	SNX9	CSF1	BMPR2	HIPK2	CISH	SLC2A3	RRAGD	CTLA4	PHLDA1	PTCH1	CSF2
HALLMARK_FATTY_ACID_METABOLISM_subset_6	0.377766	N	NTHL1	GSTZ1	IDH1	CPT2	RAP1GDS1	CPT1A	CEL	AOC3	HMGCS1	UBE2L6	ACADM	ACSS1	HSD17B7	HSD17B4	CD36	FABP2
HALLMARK_G2M_CHECKPOINT_subset_10	0.382879	N	CDC25A	RAD21	RAD23B	NOTCH2	DBF4	ODF2	PML	CHEK1	MKI67	ATF5	TPX2	CTCF	EGF	BCL3	STMN1	MCM6
HALLMARK_GLYCOLYSIS_subset_3	0.383198	N	HK2	CDK1	LHX9	LHPP	GALK2	TGFBI	GPC4	AGRN	PC	IDUA	PPP2CB	VCAN	G6PD	CITED2	COL5A1	GPR87
HALLMARK_UV_RESPONSE_DN_subset_3	0.387045	N	PRDM2	TFPI	MTA1	APBB2	SYNE1	NEK7	SDC2	LTBP1	SCN8A	PTPN21	ARHGEF9	DYRK1A	ATRX	SMAD3	GRK5	INSIG1
HALLMARK_KRAS_SIGNALING_DN_subset_10	0.387706	N	CCNA1	FGF22	MTHFR	CPEB3	LFNG	UPK3B	CLSTN3	COPZ2	FGGY	INSL5	HNF1A	CNTFR	NTF3	PDE6B	CCR8	OXT
HALLMARK_KRAS_SIGNALING_UP_subset_3	0.389291	N	TRAF1	CXCL10	TOR1AIP2	BMP2	PTGS2	FGF9	ANXA10	ID2	PLEK2	SCG5	FLT4	TFPI	CROT	WNT7A	CA2	BTC
HALLMARK_ESTROGEN_RESPONSE_LATE_subset_10	0.393404	N	IMPA2	KIF20A	TIAM1	PTGER3	TOP2A	PLAC1	ITPK1	TJP3	PTPN6	GPER1	TFAP2C	TFF1	IGSF1	CD9	SLC22A5	CALCR
HALLMARK_UV_RESPONSE_UP_subset_4	0.393461	N	CDO1	CXCL2	CA2	ATP6V1F	EIF5	KCNH2	DGAT1	RHOB	CYP1A1	IRF1	CDC34	RXRB	PPAT	PPIF	MAPK8IP2	LYN
HALLMARK_HYPOXIA_subset_11	0.393999	N	ENO2	ALDOB	GRHPR	SLC2A1	JUN	RORA	CDKN1C	MAP3K1	PGM1	NAGK	ZFP36	B3GALT6	GBE1	CAV1	BCAN	TGFB3
HALLMARK_G2M_CHECKPOINT_subset_8	0.395926	N	CCNA2	RASAL2	SYNCRIP	CDKN3	TGFB1	HOXC10	CHAF1A	PLK1	KIF15	UBE2S	ORC5	CCNF	MCM5	SLC38A1	E2F1	SMARCC1
HALLMARK_G2M_CHECKPOINT_subset_2	0.398049	N	CCND1	XPO1	CCNT1	TFDP1	ESPL1	RPS6KA5	ILF3	EZH2	SNRPD1	E2F2	SMC1A	RAD54L	GINS2	GSPT1	CUL3	CDKN1B
HALLMARK_MITOTIC_SPINDLE_subset_1	0.399414	N	KIF5B	ABL1	SPTAN1	BCAR1	TUBD1	WASF2	MAPRE1	CDC42	PLK1	CDK1	KIF23	PPP4R2	SAC3D1	CLIP1	BRCA2	ARHGAP27
HALLMARK_MITOTIC_SPINDLE_subset_7	0.401253	Y	KATNB1	SSH2	PREX1	ARF6	ACTN4	AKAP13	BIRC5	WASL	NDC80	TBCD	TLK1	CDC42EP4	SMC1A	DST	RANBP9	TRIO
HALLMARK_SPERMATOGENESIS_subset_2	0.401875	Y	CDK1	MEP1B	DPEP3	ZNRF4	GRM8	TLE4	PGS1	SCG3	PHKG2	IDE	RAD17	PRM2	POMC	TTK	LDHC	CDKN3
HALLMARK_SPERMATOGENESIS_subset_4	0.4054	Y	CSNK2A2	TNNI3	NPY5R	KIF2C	ARL4A	IL12RB2	CLPB	TNP2	EZH2	IP6K1	STRBP	GPR182	MAST2	AGFG1	PACRG	STAM2
HALLMARK_XENOBIOTIC_METABOLISM_subset_6	0.405402	Y	IGF1	MCCC2	FMO1	CYP2E1	SERPINE1	NMT1	PEMT	PTGES3	UPB1	HES6	PINK1	POR	IGFBP1	SERTAD1	GSR	HGFAC
HALLMARK_KRAS_SIGNALING_UP_subset_8	0.406594	Y	IL2RG	ANKH	BPGM	DNMBP	ABCB1	PEG3	ADAM8	TLR8	EPHB2	GABRA3	DUSP6	VWA5A	AKAP12	ALDH1A2	PLAUR	PDCD1LG2
HALLMARK_BILE_ACID_METABOLISM_subset_7	0.407467	Y	PHYH	ALDH1A1	NR1H4	AR	BMP6	PNPLA8	NR3C2	PRDX5	RXRG	ACSL5	PEX16	NR0B2	NEDD4	AKR1D1	RBP1	IDI1
HALLMARK_MITOTIC_SPINDLE_subset_6	0.410872	Y	SORBS2	DYNC1H1	DLG1	ARHGAP5	CEP192	AURKA	BCR	HDAC6	KLC1	CEP250	INCENP	TTK	LRPPRC	ARHGAP4	SASS6	PCM1
HALLMARK_BILE_ACID_METABOLISM_subset_1	0.411279	Y	TTR	SLCO1A2	RETSAT	PEX26	AGXT	ABCA2	EFHC1	ABCG4	ABCA8	BCAR3	RXRA	HACL1	CYP46A1	SULT1B1	PECR	LIPE
HALLMARK_E2F_TARGETS_subset_7	0.411938	Y	RAD21	SPC25	MCM5	RAN	NCAPD2	RBBP7	BIRC5	E2F8	MCM3	CENPM	NBN	NME1	SMC1A	CKS2	MMS22L	ING3
HALLMARK_NOTCH_SIGNALING_subset_2	0.412971	Y	FZD7	PRKCA	HES1	DTX2	WNT5A	MAML2	WNT2	APH1A	NOTCH2	JAG1	ARRB1	PSENEN	FBXW11	PPARD	SAP30	DTX4
HALLMARK_UV_RESPONSE_DN_subset_7	0.414655	Y	RGS4	MAGI2	CDON	MYC	NFIB	PTEN	ATXN1	ADORA2B	CACNA1A	NRP1	GCNT1	SPOP	ATP2B4	MET	ANXA4	FHL2
HALLMARK_CHOLESTEROL_HOMEOSTASIS_subset_2	0.416368	Y	ACSS2	MVK	FADS2	GSTM2	TM7SF2	ATF3	ACAT2	CPEB2	GUSB	PPARG	PNRC1	ALCAM	TP53INP1	HMGCS1	ALDOC	ATXN2
HALLMARK_E2F_TARGETS_subset_2	0.417303	Y	TOP2A	SSRP1	NUP205	GINS4	XPO1	TACC3	RAD51AP1	ESPL1	CBX5	CENPE	HMGB2	MAD2L1	CTPS1	POLD2	DCK	DEK
HALLMARK_UV_RESPONSE_DN_subset_2	0.418036	Y	PIK3R3	SYNJ2	CDKN1B	CAP2	ICA1	MGLL	SCAF8	BMPR1A	RASA2	KCNMA1	PTGFR	YTHDC1	MRPS31	SNAI2	DBP	FZD2
HALLMARK_MTORC1_SIGNALING_subset_2	0.418943	Y	MCM4	PGM1	IMMT	SLA	ME1	TOMM40	NUP205	ELOVL6	CDC25A	BCAT1	ARPC5L	SC5D	ADD3	GTF2H1	NUFIP1	EGLN3
HALLMARK_EPITHELIAL_MESENCHYMAL_TRANSITION_subset_3	0.419517	Y	THBS2	PFN2	MEST	MFAP5	CADM1	FOXC2	INHBA	SCG2	COL16A1	MCM7	FERMT2	VCAN	TNFRSF11B	JUN	EFEMP2	CDH11
HALLMARK_G2M_CHECKPOINT_subset_11	0.421379	Y	SS18	HNRNPU	PURA	MCM2	RPA2	NEK2	CDC25B	MNAT1	EXO1	NUMA1	DKC1	BUB1	CCNB2	CHMP1A	KIF23	SAP30
HALLMARK_KRAS_SIGNALING_UP_subset_4	0.424423	Y	FBXO4	SNAP91	TSPAN13	GYPC	PRRX1	MMP9	AMMECR1	GADD45G	SCG3	MMD	RBM4	NAP1L2	ITGA2	ENG	IL33	IL1B
HALLMARK_APICAL_JUNCTION_subset_11	0.425363	Y	CDH15	THBS3	CLDN11	CLDN19	WASL	MPZL1	ICAM1	ITGA3	MSN	FBN1	ADAMTS5	TRO	SORBS3	LAYN	CAP1	SIRPA
HALLMARK_MITOTIC_SPINDLE_subset_8	0.430059	Y	FSCN1	WASF1	NF1	KIF1B	KIF15	RABGAP1	DOCK2	RASAL2	ARHGAP29	MAP3K11	EPB41L2	FGD4	ARHGEF11	ARAP3	CAPZB	KIFAP3
HALLMARK_G2M_CHECKPOINT_subset_7	0.430728	Y	SLC12A2	BIRC5	CDC45	CDC27	CDK4	CUL4A	RACGAP1	PBK	CDC6	CUL1	CDC7	SMC4	SUV39H1	AURKB	HMGB3	HIRA
HALLMARK_IL2_STAT5_SIGNALING_subset_3	0.434944	Y	GPR65	SPP1	NT5E	CD86	TTC39B	PRAF2	MAFF	ITGA6	MYC	RNH1	PUS1	DRC1	FAH	ITIH5	HUWE1	CCND2
HALLMARK_BILE_ACID_METABOLISM_subset_3	0.43675	Y	PXMP2	CYP8B1	CYP39A1	SULT2B1	ABCA9	SLC35B2	ISOC1	CYP7A1	PEX13	ALDH8A1	BBOX1	SOAT2	SOD1	ACSL1	IDH1	ABCD2
HALLMARK_MITOTIC_SPINDLE_subset_5	0.437359	Y	MID1	SMC4	CDC42EP1	GEMIN4	RASA1	CCNB2	ARFGEF1	MYH9	NEK2	TUBGCP3	PCNT	STK38L	ARHGEF3	PKD2	RAB3GAP1	DOCK4
HALLMARK_G2M_CHECKPOINT_subset_1	0.438886	Y	SLC7A1	TACC3	ODC1	TRA2B	RBL1	DMD	BARD1	MARCKS	AMD1	WRN	HNRNPD	MYBL2	CENPE	BRCA2	PRIM2	SLC7A5
HALLMARK_E2F_TARGETS_subset_4	0.440097	Y	SMC6	XRCC6	PAN2	RANBP1	SYNCRIP	BRCA1	BUB1B	SLBP	PNN	TK1	PRPS1	CDK4	PCNA	PMS2	PSIP1	CDC20
HALLMARK_MYOGENESIS_subset_12	0.44707	Y	BHLHE40	FKBP1B	ACTA1	MYH11	MYOM1	BIN1	CHRNG	ADAM12	MYH7	NOTCH1	WWTR1	HSPB8	TNNT3	DAPK2	TNNI1	DMD
HALLMARK_TNFA_SIGNALING_VIA_NFKB_subset_11	0.449043	Y	PPP1R15A	FUT4	FOSB	TNFSF9	BTG1	SGK1	TNFAIP8	DNAJB4	RCAN1	INHBA	TLR2	CD83	ICAM1	NAMPT	MXD1	TANK
HALLMARK_SPERMATOGENESIS_subset_1	0.454663	Y	TUBA3C	DMRT1	ZC3H14	RFC4	GSG1	ALOX15	CFTR	DMC1	YBX2	ODF1	CLGN	PIAS2	HBZ	NEK2	THEG	CAMK4
HALLMARK_E2F_TARGETS_subset_10	0.455593	Y	GINS3	PTTG1	SNRPB	AK2	RAD1	TRIP13	IPO7	SUV39H1	TFRC	TUBG1	SMC4	CDK1	RACGAP1	PDS5B	MKI67	DCLRE1B
HALLMARK_MITOTIC_SPINDLE_subset_12	0.456272	Y	RHOF	PRC1	NUMA1	MAP1S	RAPGEF5	TOP2A	BIN1	KIF20B	SUN2	FBXO5	MYH10	MARCKS	ARHGEF7	NUSAP1	ALMS1	CDC27
HALLMARK_E2F_TARGETS_subset_9	0.45739	Y	EIF2S1	STAG1	NUDT21	MCM7	TRA2B	POLE	NOLC1	PLK1	SRSF1	HELLS	KIF22	SMC3	PRKDC	KIF4A	CDKN2A	CDC25B
HALLMARK_E2F_TARGETS_subset_3	0.457818	Y	KIF2C	RRM2	ATAD2	DLGAP5	EED	TBRG4	CDC25A	ILF3	LMNB1	CHEK2	GINS1	HMGA1	UBR7	LIG1	POLA2	TIPIN
HALLMARK_G2M_CHECKPOINT_subset_9	0.462624	Y	MAD2L1	ORC6	EWSR1	MYC	DDX39A	NUP50	KIF11	PRMT5	CDK1	FANCC	PLK4	CENPF	TROAP	UCK2	TOP1	KIF4A
HALLMARK_E2F_TARGETS_subset_1	0.46307	Y	LYAR	MTHFD2	BARD1	SPAG5	HMGB3	DIAPH3	CCP110	LBR	TMPO	PA2G4	CDCA8	MCM4	UBE2T	MELK	NAA38	DUT
HALLMARK_E2F_TARGETS_subset_12	0.472827	Y	POLD3	CDKN2C	ANP32E	CTCF	POP7	BRMS1L	PRDX4	SRSF2	DDX39A	RPA1	CDKN1B	HUS1	DEPDC1	MCM2	SHMT1	UNG
HALLMARK_MITOTIC_SPINDLE_subset_11	0.475441	Y	ROCK1	CKAP5	CDC42BPA	PXN	SYNPO	TUBGCP5	ESPL1	ITSN1	ECT2	FARP1	RHOT2	MID1IP1	PAFAH1B1	PALLD	KPTN	MYO1E
HALLMARK_KRAS_SIGNALING_UP_subset_11	0.477779	Y	CD37	MALL	F2RL1	DCBLD2	KCNN4	CSF2RA	TSPAN1	TMEM176A	MMP11	SNAP25	RGS16	RELN	HBEGF	CCSER2	USP12	ETS1
HALLMARK_MITOTIC_SPINDLE_subset_3	0.478469	Y	KIF2C	KIF4A	LLGL1	CENPF	CEP57	NCK1	BUB1	EPB41	LMNB1	ALS2	ANLN	CDK5RAP2	CCDC88A	BCL2L11	RICTOR	SMC3
HALLMARK_G2M_CHECKPOINT_subset_4	0.481789	Y	PRC1	KIF22	LBR	UPF1	LMNB1	PDS5B	TRAIP	KIF2C	UBE2C	CDKN2C	NUP98	E2F4	ABL1	SRSF10	LIG3	POLE
HALLMARK_SPERMATOGENESIS_subset_7	0.482565	Y	DCC	IFT88	OAZ3	LPIN1	TNP1	BRAF	HSPA4L	SYCP1	SHE	DDX4	CRISP2	COIL	BUB1	TOPBP1	SPATA6	PSMG1
HALLMARK_FATTY_ACID_METABOLISM_subset_9	0.497335	Y	ERP29	ENO2	TP53INP2	MLYCD	IDI1	CD1D	PCBD1	ACSL5	ECI2	HIBCH	HMGCL	ADIPOR2	CA4	EHHADH	HSD17B11	ACADL
HALLMARK_MITOTIC_SPINDLE_subset_10	0.512663	Y	NIN	DLGAP5	ABR	EZR	CNTROB	MYO9B	TPX2	CTTN	KATNA1	NCK2	SHROOM2	VCL	CD2AP	RACGAP1	CDC42EP2	ARL8A

## Sheet: Supplemental Table C
Suppplemental Table C. Perturbation values for all all Hallmark gene Tumor to Normal state transitions
(- perturbation means higher RNA expression in normal; +perturbation means means lower RNA expression in normal)
GeneSet	Gene	Tumor Real (mean)	Tumor Real (stddev)	Tumor>Normal Perturbation (mean)	Tumor>Normal Perturbation (stdev)	Difference
HALLMARK_ADIPOGENESIS_subset_1	UQCR11	0.9159	0.1418	0.9407	0.0658	0.0571
HALLMARK_ADIPOGENESIS_subset_1	ITIH5	0.0332	0.2567	0.7525	0.18	0.7193
HALLMARK_ADIPOGENESIS_subset_1	COL15A1	0.5637	0.1806	0.721	0.1612	0.1704
HALLMARK_ADIPOGENESIS_subset_1	UBC	0.3595	0.5755	-0.0327	0.6838	0.5401
HALLMARK_ADIPOGENESIS_subset_1	SLC25A1	0.7093	0.127	0.7607	0.1443	0.0994
HALLMARK_ADIPOGENESIS_subset_1	POR	0.7284	0.1471	0.6898	0.1042	0.0913
HALLMARK_ADIPOGENESIS_subset_1	MRPL15	0.7318	0.1121	0.6506	0.1068	0.0993
HALLMARK_ADIPOGENESIS_subset_1	GPX3	0.6116	0.2351	0.3556	0.6529	0.4399
HALLMARK_ADIPOGENESIS_subset_1	GPAM	0.0974	0.2175	0.6	0.3851	0.539
HALLMARK_ADIPOGENESIS_subset_1	UCP2	0.829	0.1997	0.8422	0.1919	0.1036
HALLMARK_ADIPOGENESIS_subset_1	YWHAG	0.8125	0.1621	0.8761	0.0907	0.0944
HALLMARK_ADIPOGENESIS_subset_1	ECH1	0.9106	0.1515	0.7342	0.3234	0.2288
HALLMARK_ADIPOGENESIS_subset_1	SCP2	0.9075	0.1765	0.8362	0.2494	0.1235
HALLMARK_ADIPOGENESIS_subset_1	CD36	0.4491	0.3478	0.2417	0.6645	0.4268
HALLMARK_ADIPOGENESIS_subset_1	MGLL	0.4868	0.2065	0.8262	0.1677	0.3436
HALLMARK_ADIPOGENESIS_subset_1	STOM	0.8436	0.2131	0.6872	0.4645	0.2373
HALLMARK_ADIPOGENESIS_subset_10	ESRRA	0.4593	0.122	0.4418	0.1161	0.0687
HALLMARK_ADIPOGENESIS_subset_10	RIOK3	0.6175	0.0883	0.6527	0.067	0.0639
HALLMARK_ADIPOGENESIS_subset_10	PEMT	0.5533	0.1226	0.7151	0.1335	0.168
HALLMARK_ADIPOGENESIS_subset_10	GHITM	0.9083	0.1553	0.9484	0.0413	0.0528
HALLMARK_ADIPOGENESIS_subset_10	UQCRQ	0.761	0.3518	0.7621	0.3194	0.1161
HALLMARK_ADIPOGENESIS_subset_10	TOB1	0.82	0.1516	0.808	0.2024	0.0935
HALLMARK_ADIPOGENESIS_subset_10	SLC5A6	0.7157	0.1729	0.7534	0.1539	0.0983
HALLMARK_ADIPOGENESIS_subset_10	CYP4B1	0.2045	0.4155	0.4367	0.3113	0.2662
HALLMARK_ADIPOGENESIS_subset_10	LIFR	0.1217	0.1932	0.6365	0.1937	0.5151
HALLMARK_ADIPOGENESIS_subset_10	BCKDHA	0.6753	0.0889	0.6549	0.1013	0.0622
HALLMARK_ADIPOGENESIS_subset_10	IFNGR1	0.7381	0.1432	0.9004	0.1185	0.1786
HALLMARK_ADIPOGENESIS_subset_10	COL4A1	0.8247	0.1862	0.8494	0.1307	0.0894
HALLMARK_ADIPOGENESIS_subset_10	SLC1A5	0.8532	0.1333	0.8807	0.1218	0.0783
HALLMARK_ADIPOGENESIS_subset_10	BCL6	0.5767	0.1359	0.831	0.1168	0.255
HALLMARK_ADIPOGENESIS_subset_10	PPM1B	0.5655	0.0705	0.6181	0.066	0.0619
HALLMARK_ADIPOGENESIS_subset_10	MAP4K3	0.45	0.0862	0.4634	0.0803	0.0462
HALLMARK_ADIPOGENESIS_subset_11	PREB	0.7142	0.0736	0.6943	0.066	0.052
HALLMARK_ADIPOGENESIS_subset_11	STAT5A	0.4368	0.1537	0.7338	0.1315	0.2982
HALLMARK_ADIPOGENESIS_subset_11	GRPEL1	0.5969	0.0858	0.5663	0.0896	0.0575
HALLMARK_ADIPOGENESIS_subset_11	FAH	0.7036	0.1599	0.8012	0.1538	0.1333
HALLMARK_ADIPOGENESIS_subset_11	ECHS1	0.8745	0.087	0.9241	0.1109	0.0784
HALLMARK_ADIPOGENESIS_subset_11	CMBL	0.5828	0.2717	0.5602	0.1591	0.1477
HALLMARK_ADIPOGENESIS_subset_11	DGAT1	0.6345	0.1246	0.6803	0.1542	0.1056
HALLMARK_ADIPOGENESIS_subset_11	LPCAT3	0.6679	0.1066	0.6511	0.1064	0.0744
HALLMARK_ADIPOGENESIS_subset_11	CHCHD10	0.824	0.1347	0.9053	0.145	0.1123
HALLMARK_ADIPOGENESIS_subset_11	ADCY6	0.4839	0.1349	0.6209	0.132	0.1468
HALLMARK_ADIPOGENESIS_subset_11	COQ5	0.5524	0.086	0.577	0.0642	0.0497
HALLMARK_ADIPOGENESIS_subset_11	LAMA4	0.5057	0.1613	0.7754	0.1683	0.2704
HALLMARK_ADIPOGENESIS_subset_11	APOE	0.7299	0.3711	0.7039	0.4351	0.1578
HALLMARK_ADIPOGENESIS_subset_11	RTN3	0.9072	0.0921	0.8996	0.1641	0.0787
HALLMARK_ADIPOGENESIS_subset_11	DNAJB9	0.4528	0.1008	0.4708	0.0875	0.0625
HALLMARK_ADIPOGENESIS_subset_11	C3	0.6367	0.458	0.2178	0.6579	0.4315
HALLMARK_ADIPOGENESIS_subset_12	SAMM50	0.67	0.0785	0.753	0.067	0.0906
HALLMARK_ADIPOGENESIS_subset_12	ACOX1	0.5062	0.1007	0.6384	0.1245	0.1471
HALLMARK_ADIPOGENESIS_subset_12	LTC4S	0.0771	0.1915	0.1878	0.225	0.1579
HALLMARK_ADIPOGENESIS_subset_12	PHYH	0.5802	0.1222	0.7388	0.128	0.1682
HALLMARK_ADIPOGENESIS_subset_12	RETSAT	0.7128	0.1144	0.8635	0.1452	0.171
HALLMARK_ADIPOGENESIS_subset_12	IDH3G	0.7086	0.0767	0.7068	0.0671	0.0477
HALLMARK_ADIPOGENESIS_subset_12	TALDO1	0.9241	0.1502	0.9414	0.0902	0.0515
HALLMARK_ADIPOGENESIS_subset_12	RMDN3	0.6158	0.0872	0.6215	0.11	0.0669
HALLMARK_ADIPOGENESIS_subset_12	ACO2	0.7854	0.0803	0.8507	0.0765	0.08
HALLMARK_ADIPOGENESIS_subset_12	AGPAT3	0.6121	0.0809	0.6053	0.1018	0.0607
HALLMARK_ADIPOGENESIS_subset_12	GPD2	0.5309	0.1346	0.4313	0.1053	0.1206
HALLMARK_ADIPOGENESIS_subset_12	CYC1	0.8911	0.1341	0.8712	0.0767	0.0695
HALLMARK_ADIPOGENESIS_subset_12	PIM3	0.6684	0.1335	0.6219	0.1186	0.0817
HALLMARK_ADIPOGENESIS_subset_12	COX8A	0.7455	0.34	0.7966	0.2758	0.1377
HALLMARK_ADIPOGENESIS_subset_12	DLD	0.7274	0.0924	0.8457	0.0823	0.121
HALLMARK_ADIPOGENESIS_subset_12	ITGA7	0.1667	0.2156	0.8524	0.2015	0.6857
HALLMARK_ADIPOGENESIS_subset_2	IDH3A	0.6713	0.0971	0.7178	0.0844	0.0731
HALLMARK_ADIPOGENESIS_subset_2	COX6A1	0.6423	0.4114	0.4814	0.4615	0.2962
HALLMARK_ADIPOGENESIS_subset_2	FABP4	0.4328	0.4172	0.2178	0.5953	0.3541
HALLMARK_ADIPOGENESIS_subset_2	PHLDB1	0.6637	0.1195	0.8682	0.103	0.2073
HALLMARK_ADIPOGENESIS_subset_2	PFKFB3	0.6281	0.1632	0.7873	0.2672	0.2248
HALLMARK_ADIPOGENESIS_subset_2	ELOVL6	0.2733	0.175	0.1916	0.2545	0.1577
HALLMARK_ADIPOGENESIS_subset_2	NDUFA5	0.7788	0.0878	0.795	0.0807	0.0616
HALLMARK_ADIPOGENESIS_subset_2	AK2	0.9219	0.1427	0.9441	0.0501	0.0539
HALLMARK_ADIPOGENESIS_subset_2	CPT2	0.434	0.0746	0.4123	0.0841	0.0573
HALLMARK_ADIPOGENESIS_subset_2	GADD45A	0.5066	0.1465	0.5945	0.1471	0.1168
HALLMARK_ADIPOGENESIS_subset_2	BAZ2A	0.6083	0.1013	0.6526	0.1027	0.0815
HALLMARK_ADIPOGENESIS_subset_2	ADIPOQ	-0.1024	0.5798	0.4333	0.5159	0.5693
HALLMARK_ADIPOGENESIS_subset_2	REEP5	0.9253	0.0883	0.8989	0.1345	0.0617
HALLMARK_ADIPOGENESIS_subset_2	PPP1R15B	0.5606	0.0848	0.5941	0.0987	0.0725
HALLMARK_ADIPOGENESIS_subset_2	ME1	0.1861	0.2583	0.4251	0.3129	0.2594
HALLMARK_ADIPOGENESIS_subset_2	DRAM2	0.7848	0.0952	0.873	0.0713	0.096
HALLMARK_ADIPOGENESIS_subset_3	SLC27A1	0.3993	0.1103	0.5599	0.103	0.1616
HALLMARK_ADIPOGENESIS_subset_3	UBQLN1	0.7787	0.1183	0.7943	0.0664	0.0464
HALLMARK_ADIPOGENESIS_subset_3	CCNG2	0.769	0.1537	0.8021	0.1427	0.0891
HALLMARK_ADIPOGENESIS_subset_3	HSPB8	0.4101	0.3052	0.6431	0.2476	0.2587
HALLMARK_ADIPOGENESIS_subset_3	CRAT	0.6698	0.2383	0.6333	0.1912	0.1467
HALLMARK_ADIPOGENESIS_subset_3	AIFM1	0.6498	0.0789	0.5651	0.0805	0.0921
HALLMARK_ADIPOGENESIS_subset_3	CHUK	0.372	0.0743	0.3684	0.0869	0.0541
HALLMARK_ADIPOGENESIS_subset_3	PEX14	0.4121	0.0761	0.438	0.0689	0.0498
HALLMARK_ADIPOGENESIS_subset_3	DBT	0.2098	0.1047	0.2518	0.1196	0.0674
HALLMARK_ADIPOGENESIS_subset_3	OMD	0.1339	0.3086	0.3892	0.2902	0.2643
HALLMARK_ADIPOGENESIS_subset_3	PTCD3	0.6056	0.0791	0.622	0.0792	0.0527
HALLMARK_ADIPOGENESIS_subset_3	HIBCH	0.4844	0.0812	0.6056	0.0874	0.1227
HALLMARK_ADIPOGENESIS_subset_3	ESYT1	0.7668	0.119	0.91	0.0947	0.1492
HALLMARK_ADIPOGENESIS_subset_3	PPARG	0.1976	0.2004	0.7344	0.2118	0.5368
HALLMARK_ADIPOGENESIS_subset_3	ACAA2	0.667	0.1473	0.8648	0.0955	0.1988
HALLMARK_ADIPOGENESIS_subset_3	GPHN	0.3998	0.1419	0.4837	0.1249	0.1082
HALLMARK_ADIPOGENESIS_subset_4	SDHB	0.8363	0.0892	0.8924	0.0609	0.0665
HALLMARK_ADIPOGENESIS_subset_4	CD302	0.2369	0.1743	0.5949	0.1825	0.359
HALLMARK_ADIPOGENESIS_subset_4	BCL2L13	0.5902	0.0805	0.6684	0.0814	0.0912
HALLMARK_ADIPOGENESIS_subset_4	PDCD4	0.7444	0.3712	0.4205	0.5938	0.3453
HALLMARK_ADIPOGENESIS_subset_4	ITSN1	0.3415	0.1058	0.617	0.1853	0.2763
HALLMARK_ADIPOGENESIS_subset_4	DNAJC15	0.4004	0.1539	0.4379	0.1355	0.1059
HALLMARK_ADIPOGENESIS_subset_4	ARL4A	0.4399	0.1776	0.7521	0.1861	0.3149
HALLMARK_ADIPOGENESIS_subset_4	ETFB	0.7165	0.1755	0.8568	0.1424	0.1663
HALLMARK_ADIPOGENESIS_subset_4	GPX4	0.6878	0.414	0.2246	0.6183	0.4682
HALLMARK_ADIPOGENESIS_subset_4	JAGN1	0.5722	0.081	0.5816	0.0744	0.0469
HALLMARK_ADIPOGENESIS_subset_4	DECR1	0.8225	0.1181	0.9047	0.079	0.0922
HALLMARK_ADIPOGENESIS_subset_4	CMPK1	0.7898	0.1569	0.9061	0.0766	0.1189
HALLMARK_ADIPOGENESIS_subset_4	RREB1	0.3099	0.086	0.3272	0.0828	0.0527
HALLMARK_ADIPOGENESIS_subset_4	CAT	0.6968	0.1259	0.7912	0.343	0.2556
HALLMARK_ADIPOGENESIS_subset_4	RNF11	0.7873	0.1514	0.9082	0.092	0.1289
HALLMARK_ADIPOGENESIS_subset_4	SOWAHC	0.2218	0.1412	0.2424	0.1182	0.0876
HALLMARK_ADIPOGENESIS_subset_5	ATL2	0.6051	0.1423	0.7157	0.1391	0.1311
HALLMARK_ADIPOGENESIS_subset_5	ABCB8	0.5004	0.0861	0.3713	0.0923	0.132
HALLMARK_ADIPOGENESIS_subset_5	LPL	0.2565	0.2833	0.662	0.4223	0.4962
HALLMARK_ADIPOGENESIS_subset_5	ADIG	-0.969	0.0925	-0.9424	0.0913	0.0423
HALLMARK_ADIPOGENESIS_subset_5	NKIRAS1	0.2852	0.0956	0.3515	0.0853	0.0796
HALLMARK_ADIPOGENESIS_subset_5	ANGPTL4	0.2537	0.2958	0.6725	0.2795	0.4192
HALLMARK_ADIPOGENESIS_subset_5	SSPN	0.2278	0.186	0.5418	0.1746	0.3147
HALLMARK_ADIPOGENESIS_subset_5	ADIPOR2	0.7078	0.1247	0.7411	0.1155	0.1002
HALLMARK_ADIPOGENESIS_subset_5	UCK1	0.5216	0.0675	0.5423	0.0628	0.0446
HALLMARK_ADIPOGENESIS_subset_5	RAB34	0.7734	0.1387	0.7795	0.1304	0.092
HALLMARK_ADIPOGENESIS_subset_5	DHRS7B	0.5861	0.1037	0.67	0.0811	0.0974
HALLMARK_ADIPOGENESIS_subset_5	TST	0.5626	0.1471	0.6292	0.1493	0.102
HALLMARK_ADIPOGENESIS_subset_5	ALDOA	0.3748	0.5251	0.1959	0.6186	0.33
HALLMARK_ADIPOGENESIS_subset_5	MGST3	0.8819	0.2214	0.8038	0.3147	0.1414
HALLMARK_ADIPOGENESIS_subset_5	RETN	-0.5228	0.319	-0.6269	0.295	0.158
HALLMARK_ADIPOGENESIS_subset_5	SLC19A1	0.4328	0.1265	0.3761	0.1361	0.0875
HALLMARK_ADIPOGENESIS_subset_6	COQ9	0.6297	0.0864	0.6572	0.0777	0.0595
HALLMARK_ADIPOGENESIS_subset_6	MYLK	0.6305	0.2175	0.4968	0.5329	0.3119
HALLMARK_ADIPOGENESIS_subset_6	MRAP	-0.5427	0.4378	0.3592	0.608	0.9019
HALLMARK_ADIPOGENESIS_subset_6	QDPR	0.7134	0.1582	0.7443	0.122	0.1003
HALLMARK_ADIPOGENESIS_subset_6	PRDX3	0.9147	0.1623	0.9101	0.1338	0.0761
HALLMARK_ADIPOGENESIS_subset_6	TKT	0.8994	0.1549	0.9041	0.161	0.0884
HALLMARK_ADIPOGENESIS_subset_6	ACADS	0.3348	0.1713	0.6098	0.178	0.2786
HALLMARK_ADIPOGENESIS_subset_6	GBE1	0.4271	0.1079	0.6606	0.1696	0.2414
HALLMARK_ADIPOGENESIS_subset_6	SPARCL1	0.78	0.2467	0.3865	0.6094	0.4175
HALLMARK_ADIPOGENESIS_subset_6	SUCLG1	0.8017	0.0624	0.928	0.0599	0.1268
HALLMARK_ADIPOGENESIS_subset_6	IMMT	0.7636	0.0586	0.737	0.0491	0.0461
HALLMARK_ADIPOGENESIS_subset_6	TANK	0.6455	0.0911	0.8045	0.1177	0.1651
HALLMARK_ADIPOGENESIS_subset_6	MDH2	0.9451	0.0704	0.9423	0.053	0.0496
HALLMARK_ADIPOGENESIS_subset_6	REEP6	0.6266	0.3127	0.5042	0.3058	0.2216
HALLMARK_ADIPOGENESIS_subset_6	CS	0.8852	0.0675	0.913	0.1167	0.0737
HALLMARK_ADIPOGENESIS_subset_6	SLC25A10	0.6475	0.1167	0.5157	0.1439	0.1485
HALLMARK_ADIPOGENESIS_subset_7	APLP2	0.8517	0.2779	0.5525	0.5001	0.3093
HALLMARK_ADIPOGENESIS_subset_7	DDT	0.8535	0.1063	0.864	0.098	0.0629
HALLMARK_ADIPOGENESIS_subset_7	ENPP2	0.3539	0.2185	0.8026	0.1932	0.4509
HALLMARK_ADIPOGENESIS_subset_7	ACLY	0.802	0.1053	0.7572	0.0988	0.0786
HALLMARK_ADIPOGENESIS_subset_7	ATP1B3	0.8328	0.1051	0.8555	0.0922	0.0681
HALLMARK_ADIPOGENESIS_subset_7	DLAT	0.4803	0.0929	0.5237	0.1062	0.0784
HALLMARK_ADIPOGENESIS_subset_7	ELMOD3	0.4396	0.0846	0.7421	0.1536	0.3025
HALLMARK_ADIPOGENESIS_subset_7	MTCH2	0.8811	0.0735	0.8207	0.0796	0.0699
HALLMARK_ADIPOGENESIS_subset_7	ANGPT1	-0.2226	0.2074	0.2728	0.2568	0.496
HALLMARK_ADIPOGENESIS_subset_7	NDUFAB1	0.9236	0.0614	0.8812	0.0577	0.0548
HALLMARK_ADIPOGENESIS_subset_7	SORBS1	0.3465	0.1919	0.7951	0.1905	0.4549
HALLMARK_ADIPOGENESIS_subset_7	COQ3	0.268	0.1071	0.2999	0.1077	0.0713
HALLMARK_ADIPOGENESIS_subset_7	CIDEA	-0.2841	0.4769	0.6043	0.4409	0.8888
HALLMARK_ADIPOGENESIS_subset_7	IDH1	0.7539	0.1667	0.8685	0.1027	0.1257
HALLMARK_ADIPOGENESIS_subset_7	EPHX2	0.4869	0.206	0.6444	0.1628	0.1716
HALLMARK_ADIPOGENESIS_subset_7	SULT1A1	0.5213	0.1747	0.5628	0.1355	0.0954
HALLMARK_ADIPOGENESIS_subset_8	LEP	-0.4984	0.4403	0.533	0.4755	1.0314
HALLMARK_ADIPOGENESIS_subset_8	UQCR10	0.9207	0.0726	0.914	0.0599	0.0453
HALLMARK_ADIPOGENESIS_subset_8	SDHC	0.9293	0.1187	0.938	0.0565	0.0581
HALLMARK_ADIPOGENESIS_subset_8	MCCC1	0.493	0.1147	0.6296	0.1244	0.1413
HALLMARK_ADIPOGENESIS_subset_8	ABCA1	0.1708	0.1405	0.354	0.1891	0.1932
HALLMARK_ADIPOGENESIS_subset_8	SNCG	0.4777	0.2946	0.7408	0.3121	0.3161
HALLMARK_ADIPOGENESIS_subset_8	ORM1	-0.2327	0.5274	-0.4259	0.3625	0.2861
HALLMARK_ADIPOGENESIS_subset_8	UQCRC1	0.9382	0.1538	0.9197	0.078	0.0612
HALLMARK_ADIPOGENESIS_subset_8	CD151	0.7925	0.3229	0.4557	0.489	0.3731
HALLMARK_ADIPOGENESIS_subset_8	ARAF	0.7216	0.0647	0.7342	0.0561	0.0466
HALLMARK_ADIPOGENESIS_subset_8	DHRS7	0.8299	0.1394	0.8444	0.077	0.0765
HALLMARK_ADIPOGENESIS_subset_8	G3BP2	0.7776	0.1172	0.7997	0.0975	0.0717
HALLMARK_ADIPOGENESIS_subset_8	ALDH2	0.7638	0.1902	0.6147	0.5228	0.2849
HALLMARK_ADIPOGENESIS_subset_8	LIPE	0.3249	0.2801	0.5184	0.5227	0.4471
HALLMARK_ADIPOGENESIS_subset_8	NABP1	0.2858	0.1635	0.3877	0.1583	0.1279
HALLMARK_ADIPOGENESIS_subset_8	DHCR7	0.6839	0.1643	0.5409	0.1454	0.1583
HALLMARK_ADIPOGENESIS_subset_9	NMT1	0.7145	0.08	0.7646	0.0886	0.0723
HALLMARK_ADIPOGENESIS_subset_9	COX7B	0.9338	0.0848	0.9531	0.0569	0.0459
HALLMARK_ADIPOGENESIS_subset_9	NDUFB7	0.9037	0.1688	0.9394	0.072	0.0705
HALLMARK_ADIPOGENESIS_subset_9	VEGFB	0.8819	0.1016	0.7886	0.3398	0.1684
HALLMARK_ADIPOGENESIS_subset_9	ACADM	0.6613	0.0996	0.8181	0.0824	0.1574
HALLMARK_ADIPOGENESIS_subset_9	SOD1	0.8198	0.2832	0.6567	0.3841	0.2328
HALLMARK_ADIPOGENESIS_subset_9	ACADL	-0.5818	0.3241	0.1817	0.3245	0.7636
HALLMARK_ADIPOGENESIS_subset_9	PTGER3	0.2611	0.2931	0.5801	0.2675	0.3509
HALLMARK_ADIPOGENESIS_subset_9	HADH	0.7329	0.0961	0.8744	0.1927	0.1967
HALLMARK_ADIPOGENESIS_subset_9	FZD4	0.2796	0.1561	0.7106	0.2229	0.4311
HALLMARK_ADIPOGENESIS_subset_9	PFKL	0.8209	0.1328	0.773	0.1176	0.0766
HALLMARK_ADIPOGENESIS_subset_9	SCARB1	0.6748	0.1279	0.7778	0.1221	0.12
HALLMARK_ADIPOGENESIS_subset_9	CDKN2C	0.3834	0.1364	0.6656	0.1841	0.2859
HALLMARK_ADIPOGENESIS_subset_9	PLIN2	0.6569	0.1801	0.8443	0.1491	0.2012
HALLMARK_ADIPOGENESIS_subset_9	PGM1	0.6156	0.1347	0.8402	0.1077	0.2256
HALLMARK_ADIPOGENESIS_subset_9	NDUFS3	0.8808	0.0653	0.8795	0.0576	0.0409
HALLMARK_ALLOGRAFT_REJECTION_subset_1	HIF1A	0.6832	0.1847	0.7019	0.1231	0.0855
HALLMARK_ALLOGRAFT_REJECTION_subset_1	PRF1	-0.0766	0.2462	0.0172	0.1978	0.1699
HALLMARK_ALLOGRAFT_REJECTION_subset_1	LY86	0.2939	0.1601	0.1949	0.167	0.1264
HALLMARK_ALLOGRAFT_REJECTION_subset_1	IL27RA	0.2385	0.1972	0.3028	0.1572	0.1427
HALLMARK_ALLOGRAFT_REJECTION_subset_1	KRT1	-0.5794	0.355	-0.5286	0.2277	0.1897
HALLMARK_ALLOGRAFT_REJECTION_subset_1	CCL4	0.2517	0.2192	0.3504	0.2169	0.1407
HALLMARK_ALLOGRAFT_REJECTION_subset_1	CRTAM	-0.3237	0.2166	-0.4541	0.2096	0.1537
HALLMARK_ALLOGRAFT_REJECTION_subset_1	MMP9	0.5441	0.3022	0.1168	0.395	0.4321
HALLMARK_ALLOGRAFT_REJECTION_subset_1	LIF	-0.0279	0.2389	0.1177	0.2213	0.1847
HALLMARK_ALLOGRAFT_REJECTION_subset_1	GALNT1	0.7435	0.1358	0.7367	0.0949	0.0703
HALLMARK_ALLOGRAFT_REJECTION_subset_1	UBE2D1	0.4285	0.1007	0.3967	0.0945	0.0705
HALLMARK_ALLOGRAFT_REJECTION_subset_1	TAP1	0.7475	0.1772	0.6358	0.1451	0.1372
HALLMARK_ALLOGRAFT_REJECTION_subset_1	CD40LG	-0.3542	0.2635	-0.2452	0.2087	0.168
HALLMARK_ALLOGRAFT_REJECTION_subset_1	PTPRC	0.3798	0.2323	0.37	0.1896	0.1181
HALLMARK_ALLOGRAFT_REJECTION_subset_1	PF4	-0.8843	0.1625	-0.671	0.2585	0.2177
HALLMARK_ALLOGRAFT_REJECTION_subset_1	IL7	-0.2529	0.1983	-0.1328	0.1639	0.1588
HALLMARK_ALLOGRAFT_REJECTION_subset_10	F2R	0.5594	0.1661	0.443	0.143	0.14
HALLMARK_ALLOGRAFT_REJECTION_subset_10	ELF4	0.3359	0.1157	0.247	0.1126	0.1065
HALLMARK_ALLOGRAFT_REJECTION_subset_10	RPL3L	-0.7542	0.1835	-0.707	0.3129	0.1204
HALLMARK_ALLOGRAFT_REJECTION_subset_10	TGFB2	0.2037	0.2722	0.296	0.2419	0.1758
HALLMARK_ALLOGRAFT_REJECTION_subset_10	CD2	0.2639	0.2775	0.188	0.2159	0.2052
HALLMARK_ALLOGRAFT_REJECTION_subset_10	CD28	-0.1618	0.2025	-0.194	0.2062	0.1331
HALLMARK_ALLOGRAFT_REJECTION_subset_10	IFNGR1	0.7399	0.1433	0.896	0.1125	0.1681
HALLMARK_ALLOGRAFT_REJECTION_subset_10	CCL11	-0.1912	0.2832	-0.723	0.2012	0.535
HALLMARK_ALLOGRAFT_REJECTION_subset_10	HLA-E	0.7597	0.3757	0.373	0.5804	0.4055
HALLMARK_ALLOGRAFT_REJECTION_subset_10	BCAT1	0.0502	0.1974	-0.0679	0.2291	0.1694
HALLMARK_ALLOGRAFT_REJECTION_subset_10	CD7	0.05	0.2628	-0.0473	0.2357	0.1778
HALLMARK_ALLOGRAFT_REJECTION_subset_10	CCL7	-0.5357	0.3677	-0.831	0.2333	0.3029
HALLMARK_ALLOGRAFT_REJECTION_subset_10	IL10	-0.2923	0.213	-0.328	0.2794	0.1645
HALLMARK_ALLOGRAFT_REJECTION_subset_10	B2M	0.2662	0.5654	-0.000543	0.6648	0.3417
HALLMARK_ALLOGRAFT_REJECTION_subset_10	CD74	0.3934	0.5536	0.141	0.6656	0.3262
HALLMARK_ALLOGRAFT_REJECTION_subset_10	NCK1	0.5557	0.0926	0.629	0.0735	0.0884
HALLMARK_ALLOGRAFT_REJECTION_subset_11	RPL9	0.4222	0.524	0.0924	0.625	0.3777
HALLMARK_ALLOGRAFT_REJECTION_subset_11	MBL2	-0.9696	0.0537	-0.9639	0.0408	0.0312
HALLMARK_ALLOGRAFT_REJECTION_subset_11	TAPBP	0.8536	0.0934	0.7682	0.1039	0.0998
HALLMARK_ALLOGRAFT_REJECTION_subset_11	CSK	0.6972	0.0965	0.5898	0.0848	0.1139
HALLMARK_ALLOGRAFT_REJECTION_subset_11	THY1	0.8329	0.2014	0.8046	0.1398	0.1045
HALLMARK_ALLOGRAFT_REJECTION_subset_11	F2	-0.8793	0.1373	-0.9265	0.0777	0.0738
HALLMARK_ALLOGRAFT_REJECTION_subset_11	ACHE	-0.3249	0.239	-0.3015	0.2521	0.1447
HALLMARK_ALLOGRAFT_REJECTION_subset_11	IL18RAP	-0.5135	0.2162	-0.374	0.194	0.1935
HALLMARK_ALLOGRAFT_REJECTION_subset_11	GCNT1	0.3093	0.2209	0.2897	0.2077	0.1174
HALLMARK_ALLOGRAFT_REJECTION_subset_11	MAP4K1	0.1547	0.1928	0.0224	0.1432	0.1636
HALLMARK_ALLOGRAFT_REJECTION_subset_11	HLA-DMA	0.772	0.1716	0.8186	0.1583	0.1097
HALLMARK_ALLOGRAFT_REJECTION_subset_11	TRAT1	-0.3386	0.2828	-0.4329	0.2057	0.1829
HALLMARK_ALLOGRAFT_REJECTION_subset_11	CTSS	0.7379	0.1949	0.7543	0.171	0.1136
HALLMARK_ALLOGRAFT_REJECTION_subset_11	CD80	-0.2677	0.2012	-0.5753	0.1605	0.3092
HALLMARK_ALLOGRAFT_REJECTION_subset_11	ABCE1	0.6222	0.0844	0.626	0.0781	0.0491
HALLMARK_ALLOGRAFT_REJECTION_subset_11	CD3G	-0.0627	0.2804	-0.0907	0.2097	0.1697
HALLMARK_ALLOGRAFT_REJECTION_subset_12	EIF3J	0.7557	0.0677	0.7709	0.0545	0.0459
HALLMARK_ALLOGRAFT_REJECTION_subset_12	CARTPT	-0.7503	0.442	-0.6565	0.4025	0.2263
HALLMARK_ALLOGRAFT_REJECTION_subset_12	APBB1	0.3957	0.1425	0.5216	0.1309	0.1406
HALLMARK_ALLOGRAFT_REJECTION_subset_12	IL12A	-0.4305	0.2562	-0.286	0.2099	0.1827
HALLMARK_ALLOGRAFT_REJECTION_subset_12	GLMN	0.2426	0.1078	0.1803	0.0771	0.0788
HALLMARK_ALLOGRAFT_REJECTION_subset_12	EIF4G3	0.5525	0.0888	0.5491	0.0775	0.0558
HALLMARK_ALLOGRAFT_REJECTION_subset_12	CCL19	0.3574	0.429	0.3771	0.3904	0.2291
HALLMARK_ALLOGRAFT_REJECTION_subset_12	CD8A	0.1546	0.2658	0.1128	0.2322	0.1599
HALLMARK_ALLOGRAFT_REJECTION_subset_12	HLA-DQA1	0.7187	0.2616	0.689	0.214	0.1331
HALLMARK_ALLOGRAFT_REJECTION_subset_12	EIF3A	0.8047	0.1178	0.8742	0.0665	0.0815
HALLMARK_ALLOGRAFT_REJECTION_subset_12	IL4	-0.9387	0.147	-0.9285	0.1237	0.0638
HALLMARK_ALLOGRAFT_REJECTION_subset_12	TGFB1	0.5686	0.132	0.4551	0.1229	0.1302
HALLMARK_ALLOGRAFT_REJECTION_subset_12	INHBB	0.3633	0.2216	0.6153	0.1842	0.2637
HALLMARK_ALLOGRAFT_REJECTION_subset_12	CD79A	0.1533	0.3756	0.105	0.3877	0.2105
HALLMARK_ALLOGRAFT_REJECTION_subset_12	TPD52	0.885	0.171	0.7607	0.1756	0.1695
HALLMARK_ALLOGRAFT_REJECTION_subset_12	EREG	-0.6977	0.3014	-0.5351	0.3047	0.2239
HALLMARK_ALLOGRAFT_REJECTION_subset_2	ZAP70	-0.0589	0.2616	-0.1132	0.2013	0.1763
HALLMARK_ALLOGRAFT_REJECTION_subset_2	ETS1	0.5778	0.1613	0.7604	0.1138	0.1935
HALLMARK_ALLOGRAFT_REJECTION_subset_2	JAK2	0.2026	0.1224	0.2963	0.1304	0.1109
HALLMARK_ALLOGRAFT_REJECTION_subset_2	IL9	-0.993	0.0454	-0.9951	0.0106	0.0093
HALLMARK_ALLOGRAFT_REJECTION_subset_2	RPS19	0.3441	0.5424	0.06	0.6572	0.3729
HALLMARK_ALLOGRAFT_REJECTION_subset_2	IFNGR2	0.8497	0.0936	0.8749	0.065	0.0531
HALLMARK_ALLOGRAFT_REJECTION_subset_2	IL4R	0.5118	0.1409	0.6096	0.1381	0.1268
HALLMARK_ALLOGRAFT_REJECTION_subset_2	IL2RA	-0.1691	0.2506	-0.2263	0.2424	0.184
HALLMARK_ALLOGRAFT_REJECTION_subset_2	ICOSLG	0.2644	0.1424	0.197	0.1272	0.1042
HALLMARK_ALLOGRAFT_REJECTION_subset_2	CCND3	0.6847	0.0946	0.7871	0.1036	0.1133
HALLMARK_ALLOGRAFT_REJECTION_subset_2	IRF7	0.5983	0.1686	0.3301	0.1386	0.2716
HALLMARK_ALLOGRAFT_REJECTION_subset_2	CCND2	0.2445	0.1578	0.4767	0.1252	0.2352
HALLMARK_ALLOGRAFT_REJECTION_subset_2	STAT4	-0.1193	0.2027	0.0055	0.1613	0.1637
HALLMARK_ALLOGRAFT_REJECTION_subset_2	MTIF2	0.5351	0.069	0.509	0.0612	0.0435
HALLMARK_ALLOGRAFT_REJECTION_subset_2	FLNA	0.6872	0.4259	0.3386	0.5632	0.3714
HALLMARK_ALLOGRAFT_REJECTION_subset_2	CCL2	0.6261	0.2352	0.643	0.3852	0.2222
HALLMARK_ALLOGRAFT_REJECTION_subset_3	IL16	0.2966	0.1781	0.3925	0.1479	0.1511
HALLMARK_ALLOGRAFT_REJECTION_subset_3	NCF4	0.2309	0.1582	0.275	0.1737	0.1216
HALLMARK_ALLOGRAFT_REJECTION_subset_3	PTPN6	0.6836	0.1015	0.5588	0.1001	0.1281
HALLMARK_ALLOGRAFT_REJECTION_subset_3	TLR2	0.1869	0.1631	0.2181	0.1493	0.0996
HALLMARK_ALLOGRAFT_REJECTION_subset_3	IGSF6	0.2617	0.1801	0.1665	0.1929	0.1376
HALLMARK_ALLOGRAFT_REJECTION_subset_3	CD3D	0.2307	0.2883	0.1382	0.2196	0.216
HALLMARK_ALLOGRAFT_REJECTION_subset_3	SOCS1	0.0251	0.222	-0.0007	0.2133	0.1718
HALLMARK_ALLOGRAFT_REJECTION_subset_3	HLA-DRA	0.5462	0.5093	0.3418	0.5715	0.2758
HALLMARK_ALLOGRAFT_REJECTION_subset_3	BCL3	0.7022	0.1445	0.5581	0.1351	0.1642
HALLMARK_ALLOGRAFT_REJECTION_subset_3	LCK	0.1025	0.2583	0.0078	0.1863	0.188
HALLMARK_ALLOGRAFT_REJECTION_subset_3	WAS	0.2441	0.1725	0.1671	0.155	0.1339
HALLMARK_ALLOGRAFT_REJECTION_subset_3	CD4	0.5355	0.1775	0.5389	0.1462	0.1119
HALLMARK_ALLOGRAFT_REJECTION_subset_3	DYRK3	0.1867	0.1528	0.3015	0.1305	0.1263
HALLMARK_ALLOGRAFT_REJECTION_subset_3	TNF	-0.1823	0.2511	-0.2694	0.1566	0.1591
HALLMARK_ALLOGRAFT_REJECTION_subset_3	ICAM1	0.5347	0.1836	0.4925	0.1318	0.1206
HALLMARK_ALLOGRAFT_REJECTION_subset_3	GZMA	0.195	0.2775	0.1232	0.1923	0.1809
HALLMARK_ALLOGRAFT_REJECTION_subset_4	IL18	0.3294	0.1921	0.1763	0.1702	0.1709
HALLMARK_ALLOGRAFT_REJECTION_subset_4	IRF4	-0.2375	0.2883	-0.093	0.2654	0.2005
HALLMARK_ALLOGRAFT_REJECTION_subset_4	HLA-A	0.5564	0.4988	0.3337	0.5662	0.2958
HALLMARK_ALLOGRAFT_REJECTION_subset_4	NME1	0.9	0.1375	0.751	0.0991	0.1692
HALLMARK_ALLOGRAFT_REJECTION_subset_4	IKBKB	0.6656	0.1264	0.6323	0.1154	0.0849
HALLMARK_ALLOGRAFT_REJECTION_subset_4	NCR1	-0.7278	0.2017	-0.6424	0.173	0.1424
HALLMARK_ALLOGRAFT_REJECTION_subset_4	INHBA	0.4366	0.2206	-0.1182	0.2096	0.5556
HALLMARK_ALLOGRAFT_REJECTION_subset_4	IL2	-0.7725	0.1965	-0.7118	0.2288	0.149
HALLMARK_ALLOGRAFT_REJECTION_subset_4	GBP2	0.7383	0.1603	0.8295	0.1974	0.1573
HALLMARK_ALLOGRAFT_REJECTION_subset_4	RPS3A	0.3554	0.5404	0.0123	0.6289	0.3824
HALLMARK_ALLOGRAFT_REJECTION_subset_4	SPI1	0.4961	0.1698	0.3988	0.1916	0.1332
HALLMARK_ALLOGRAFT_REJECTION_subset_4	MRPL3	0.8572	0.071	0.7893	0.0631	0.0747
HALLMARK_ALLOGRAFT_REJECTION_subset_4	TLR1	0.1598	0.1799	0.2059	0.1527	0.1052
HALLMARK_ALLOGRAFT_REJECTION_subset_4	SRGN	0.7353	0.1996	0.7786	0.2601	0.1755
HALLMARK_ALLOGRAFT_REJECTION_subset_4	IRF8	0.2335	0.206	0.2539	0.2047	0.1402
HALLMARK_ALLOGRAFT_REJECTION_subset_4	SOCS5	0.3571	0.0993	0.4803	0.0895	0.127
HALLMARK_ALLOGRAFT_REJECTION_subset_5	CCL22	-0.0489	0.255	-0.0986	0.2121	0.1441
HALLMARK_ALLOGRAFT_REJECTION_subset_5	ACVR2A	0.1812	0.1111	0.3273	0.0949	0.1507
HALLMARK_ALLOGRAFT_REJECTION_subset_5	MAP3K7	0.4392	0.0776	0.4493	0.0605	0.0467
HALLMARK_ALLOGRAFT_REJECTION_subset_5	IL13	-0.8599	0.1604	-0.7959	0.1479	0.1035
HALLMARK_ALLOGRAFT_REJECTION_subset_5	ABI1	0.6673	0.0736	0.6908	0.062	0.0504
HALLMARK_ALLOGRAFT_REJECTION_subset_5	EIF5A	0.7561	0.3512	0.7173	0.335	0.1301
HALLMARK_ALLOGRAFT_REJECTION_subset_5	FGR	0.1474	0.1753	0.2176	0.2034	0.1482
HALLMARK_ALLOGRAFT_REJECTION_subset_5	IFNG	-0.6219	0.2914	-0.7075	0.2077	0.1922
HALLMARK_ALLOGRAFT_REJECTION_subset_5	CD40	0.3463	0.1576	0.4866	0.1238	0.1607
HALLMARK_ALLOGRAFT_REJECTION_subset_5	CD3E	0.3013	0.2959	0.3042	0.2351	0.2063
HALLMARK_ALLOGRAFT_REJECTION_subset_5	TLR6	-0.1456	0.1901	-0.1943	0.1511	0.1183
HALLMARK_ALLOGRAFT_REJECTION_subset_5	CD86	0.2297	0.174	0.0998	0.1714	0.1534
HALLMARK_ALLOGRAFT_REJECTION_subset_5	SIT1	-0.0982	0.2754	-0.1518	0.243	0.2038
HALLMARK_ALLOGRAFT_REJECTION_subset_5	IL1B	0.0049	0.243	0.0417	0.2544	0.1394
HALLMARK_ALLOGRAFT_REJECTION_subset_5	ST8SIA4	0.0422	0.1368	-0.0247	0.131	0.1044
HALLMARK_ALLOGRAFT_REJECTION_subset_5	TRAF2	0.4702	0.0894	0.2882	0.0734	0.1823
HALLMARK_ALLOGRAFT_REJECTION_subset_6	RPL39	0.3014	0.5489	-0.0327	0.6349	0.36
HALLMARK_ALLOGRAFT_REJECTION_subset_6	PRKCG	-0.8402	0.1582	-0.8767	0.0916	0.0796
HALLMARK_ALLOGRAFT_REJECTION_subset_6	HCLS1	0.5386	0.175	0.5568	0.1664	0.1221
HALLMARK_ALLOGRAFT_REJECTION_subset_6	EIF3D	0.9194	0.1421	0.6974	0.3588	0.2417
HALLMARK_ALLOGRAFT_REJECTION_subset_6	CD8B	-0.0284	0.2827	-0.0256	0.2283	0.1837
HALLMARK_ALLOGRAFT_REJECTION_subset_6	NOS2	-0.5346	0.1582	-0.562	0.1267	0.0926
HALLMARK_ALLOGRAFT_REJECTION_subset_6	IL6	-0.0758	0.3529	0.3897	0.3621	0.473
HALLMARK_ALLOGRAFT_REJECTION_subset_6	RPS9	0.4744	0.5075	0.1201	0.644	0.3695
HALLMARK_ALLOGRAFT_REJECTION_subset_6	IL2RB	0.1184	0.2371	0.0402	0.1546	0.1557
HALLMARK_ALLOGRAFT_REJECTION_subset_6	RIPK2	0.4803	0.1153	0.353	0.0852	0.1325
HALLMARK_ALLOGRAFT_REJECTION_subset_6	FCGR2B	0.376	0.1948	0.4227	0.2475	0.1423
HALLMARK_ALLOGRAFT_REJECTION_subset_6	IL12B	-0.7262	0.2116	-0.8534	0.1618	0.1712
HALLMARK_ALLOGRAFT_REJECTION_subset_6	CCR5	0.0485	0.2244	-0.0708	0.1934	0.1635
HALLMARK_ALLOGRAFT_REJECTION_subset_6	TIMP1	0.6553	0.4251	0.5363	0.4986	0.1966
HALLMARK_ALLOGRAFT_REJECTION_subset_6	LY75	0.1582	0.2215	0.3434	0.2221	0.2085
HALLMARK_ALLOGRAFT_REJECTION_subset_6	ITGAL	0.2759	0.2012	0.1598	0.1587	0.1497
HALLMARK_ALLOGRAFT_REJECTION_subset_7	LYN	0.4266	0.1679	0.4909	0.1229	0.1083
HALLMARK_ALLOGRAFT_REJECTION_subset_7	STAB1	0.5818	0.1469	0.7471	0.1548	0.1714
HALLMARK_ALLOGRAFT_REJECTION_subset_7	PSMB10	0.7603	0.1229	0.7309	0.102	0.0781
HALLMARK_ALLOGRAFT_REJECTION_subset_7	AKT1	0.8951	0.0931	0.8405	0.0839	0.0788
HALLMARK_ALLOGRAFT_REJECTION_subset_7	HLA-G	-0.4008	0.2898	-0.5136	0.2421	0.1606
HALLMARK_ALLOGRAFT_REJECTION_subset_7	HLA-DOA	0.3218	0.1955	0.3461	0.1804	0.1123
HALLMARK_ALLOGRAFT_REJECTION_subset_7	TAP2	0.4928	0.187	0.3992	0.1391	0.1207
HALLMARK_ALLOGRAFT_REJECTION_subset_7	CSF1	0.4675	0.1603	0.6296	0.1501	0.1717
HALLMARK_ALLOGRAFT_REJECTION_subset_7	TLR3	0.0765	0.2013	0.272	0.1778	0.2009
HALLMARK_ALLOGRAFT_REJECTION_subset_7	IL11	-0.2843	0.1932	-0.5667	0.2149	0.2829
HALLMARK_ALLOGRAFT_REJECTION_subset_7	IFNAR2	0.4247	0.12	0.4941	0.0974	0.0949
HALLMARK_ALLOGRAFT_REJECTION_subset_7	CAPG	0.8129	0.3068	0.7488	0.3089	0.1297
HALLMARK_ALLOGRAFT_REJECTION_subset_7	BCL10	0.3483	0.0727	0.3384	0.0747	0.0429
HALLMARK_ALLOGRAFT_REJECTION_subset_7	CDKN2A	0.3727	0.2576	-0.003	0.2841	0.3777
HALLMARK_ALLOGRAFT_REJECTION_subset_7	GPR65	0.0771	0.1722	-0.0607	0.1737	0.152
HALLMARK_ALLOGRAFT_REJECTION_subset_7	ELANE	-0.7555	0.2232	-0.3881	0.2206	0.3692
HALLMARK_ALLOGRAFT_REJECTION_subset_8	ITGB2	0.6532	0.1781	0.5425	0.1876	0.1383
HALLMARK_ALLOGRAFT_REJECTION_subset_8	CD1D	-0.2212	0.165	-0.2208	0.152	0.1105
HALLMARK_ALLOGRAFT_REJECTION_subset_8	CFP	-0.1669	0.2368	0.0735	0.3092	0.2893
HALLMARK_ALLOGRAFT_REJECTION_subset_8	HLA-DMB	0.7086	0.1783	0.6912	0.1289	0.0951
HALLMARK_ALLOGRAFT_REJECTION_subset_8	IL12RB1	-0.1351	0.1996	-0.2705	0.1607	0.1567
HALLMARK_ALLOGRAFT_REJECTION_subset_8	DEGS1	0.7842	0.149	0.8093	0.1045	0.077
HALLMARK_ALLOGRAFT_REJECTION_subset_8	LTB	0.2078	0.3163	-0.0568	0.2726	0.2833
HALLMARK_ALLOGRAFT_REJECTION_subset_8	IL2RG	0.4476	0.2564	0.377	0.1909	0.159
HALLMARK_ALLOGRAFT_REJECTION_subset_8	CXCL9	0.4204	0.3611	0.0945	0.3571	0.3613
HALLMARK_ALLOGRAFT_REJECTION_subset_8	BRCA1	0.2172	0.1678	0.0694	0.1195	0.1639
HALLMARK_ALLOGRAFT_REJECTION_subset_8	GZMB	-0.0197	0.3197	-0.0568	0.2526	0.1836
HALLMARK_ALLOGRAFT_REJECTION_subset_8	CCR1	0.1734	0.1928	0.1304	0.2461	0.1488
HALLMARK_ALLOGRAFT_REJECTION_subset_8	HLA-DOB	-0.0037	0.2802	-0.0213	0.2351	0.1549
HALLMARK_ALLOGRAFT_REJECTION_subset_8	CD247	0.0271	0.25	0.0418	0.2113	0.1588
HALLMARK_ALLOGRAFT_REJECTION_subset_8	CD47	0.8308	0.1606	0.8286	0.1147	0.0916
HALLMARK_ALLOGRAFT_REJECTION_subset_8	NLRP3	-0.1266	0.1667	-0.0253	0.1706	0.1346
HALLMARK_ALLOGRAFT_REJECTION_subset_9	LCP2	0.4483	0.1691	0.4234	0.1567	0.1197
HALLMARK_ALLOGRAFT_REJECTION_subset_9	CXCR3	-0.073	0.2821	-0.2698	0.236	0.2415
HALLMARK_ALLOGRAFT_REJECTION_subset_9	CD96	-0.0212	0.2627	0.0303	0.2218	0.2095
HALLMARK_ALLOGRAFT_REJECTION_subset_9	STAT1	0.7996	0.2231	0.742	0.1043	0.1354
HALLMARK_ALLOGRAFT_REJECTION_subset_9	EGFR	0.11	0.2743	0.5895	0.1971	0.4834
HALLMARK_ALLOGRAFT_REJECTION_subset_9	C2	0.5231	0.1723	0.4685	0.1836	0.1279
HALLMARK_ALLOGRAFT_REJECTION_subset_9	NPM1	0.4266	0.5139	0.2249	0.5904	0.3139
HALLMARK_ALLOGRAFT_REJECTION_subset_9	IL15	0.0142	0.1784	0.0824	0.1571	0.1175
HALLMARK_ALLOGRAFT_REJECTION_subset_9	FASLG	-0.3996	0.2494	-0.4877	0.2015	0.1728
HALLMARK_ALLOGRAFT_REJECTION_subset_9	CCL13	-0.2327	0.3415	0.1812	0.3687	0.4402
HALLMARK_ALLOGRAFT_REJECTION_subset_9	CCL5	0.525	0.2541	0.502	0.2098	0.1611
HALLMARK_ALLOGRAFT_REJECTION_subset_9	UBE2N	0.8797	0.0659	0.8251	0.0624	0.0676
HALLMARK_ALLOGRAFT_REJECTION_subset_9	CCR2	-0.0809	0.2625	-0.0613	0.2476	0.1797
HALLMARK_ALLOGRAFT_REJECTION_subset_9	KLRD1	-0.1546	0.2211	-0.0745	0.1696	0.1485
HALLMARK_ALLOGRAFT_REJECTION_subset_9	ITK	-0.1572	0.2562	-0.1865	0.205	0.1729
HALLMARK_ALLOGRAFT_REJECTION_subset_9	PRKCB	-0.153	0.2413	-0.1272	0.1691	0.1416
HALLMARK_ANDROGEN_RESPONSE_subset_1	TSC22D1	0.8848	0.1628	0.5759	0.4643	0.3237
HALLMARK_ANDROGEN_RESPONSE_subset_1	ALDH1A3	0.2927	0.2367	0.6529	0.2171	0.3673
HALLMARK_ANDROGEN_RESPONSE_subset_1	ANKH	0.6571	0.1676	0.6745	0.1189	0.1042
HALLMARK_ANDROGEN_RESPONSE_subset_1	SCD	0.7855	0.2376	0.5644	0.5016	0.2518
HALLMARK_ANDROGEN_RESPONSE_subset_1	HSD17B14	0.28	0.1696	0.199	0.1552	0.1192
HALLMARK_ANDROGEN_RESPONSE_subset_1	ACSL3	0.8138	0.1268	0.7367	0.2253	0.127
HALLMARK_ANDROGEN_RESPONSE_subset_1	FKBP5	0.549	0.2128	0.7385	0.2167	0.2178
HALLMARK_ANDROGEN_RESPONSE_subset_1	ELK4	0.3205	0.091	0.3138	0.0843	0.0559
HALLMARK_ANDROGEN_RESPONSE_subset_1	ELOVL5	0.8444	0.1947	0.7538	0.3407	0.1622
HALLMARK_ANDROGEN_RESPONSE_subset_1	B4GALT1	0.8584	0.1068	0.8185	0.1117	0.0926
HALLMARK_ANDROGEN_RESPONSE_subset_1	MAK	-0.4415	0.2274	-0.4798	0.2086	0.1455
HALLMARK_ANDROGEN_RESPONSE_subset_1	ZBTB10	0.2473	0.1835	0.3032	0.1385	0.116
HALLMARK_ANDROGEN_RESPONSE_subset_1	AKAP12	0.1742	0.1987	0.6273	0.2367	0.4541
HALLMARK_ANDROGEN_RESPONSE_subset_1	XRCC6	0.8928	0.2294	0.8047	0.2444	0.143
HALLMARK_ANDROGEN_RESPONSE_subset_1	HPGD	-0.0186	0.3251	0.1943	0.2591	0.2698
HALLMARK_ANDROGEN_RESPONSE_subset_1	SAT1	0.7434	0.3724	0.6136	0.4749	0.2357
HALLMARK_ANDROGEN_RESPONSE_subset_2	STEAP4	0.2307	0.3719	0.6075	0.2736	0.3995
HALLMARK_ANDROGEN_RESPONSE_subset_2	GSR	0.573	0.1808	0.4581	0.1259	0.1418
HALLMARK_ANDROGEN_RESPONSE_subset_2	TNFAIP8	0.3599	0.1581	0.4911	0.1655	0.1517
HALLMARK_ANDROGEN_RESPONSE_subset_2	ADAMTS1	0.3008	0.2349	0.732	0.2182	0.4341
HALLMARK_ANDROGEN_RESPONSE_subset_2	HERC3	0.4038	0.1532	0.5452	0.1432	0.1593
HALLMARK_ANDROGEN_RESPONSE_subset_2	SLC26A2	0.1259	0.1759	0.2059	0.1374	0.1152
HALLMARK_ANDROGEN_RESPONSE_subset_2	SRF	0.4995	0.1133	0.5998	0.102	0.1199
HALLMARK_ANDROGEN_RESPONSE_subset_2	IDI1	0.6298	0.1173	0.5848	0.1787	0.0992
HALLMARK_ANDROGEN_RESPONSE_subset_2	LIFR	0.0398	0.2116	0.5944	0.1954	0.5546
HALLMARK_ANDROGEN_RESPONSE_subset_2	AZGP1	0.4981	0.5213	0.052	0.7272	0.5049
HALLMARK_ANDROGEN_RESPONSE_subset_2	HOMER2	0.4414	0.1978	0.4514	0.2604	0.1523
HALLMARK_ANDROGEN_RESPONSE_subset_2	GPD1L	0.5063	0.1846	0.6437	0.1535	0.1552
HALLMARK_ANDROGEN_RESPONSE_subset_2	NCOA4	0.8417	0.1705	0.9115	0.0821	0.0907
HALLMARK_ANDROGEN_RESPONSE_subset_2	SORD	0.6232	0.19	0.3406	0.1902	0.2855
HALLMARK_ANDROGEN_RESPONSE_subset_2	CCND1	0.7923	0.2519	0.7856	0.1917	0.1335
HALLMARK_ANDROGEN_RESPONSE_subset_2	UAP1	0.8023	0.143	0.7836	0.0989	0.082
HALLMARK_ANDROGEN_RESPONSE_subset_3	ABCC4	-0.1485	0.2229	-0.2209	0.1942	0.1449
HALLMARK_ANDROGEN_RESPONSE_subset_3	ARID5B	0.331	0.1564	0.6695	0.1445	0.3387
HALLMARK_ANDROGEN_RESPONSE_subset_3	VAPA	0.8911	0.2047	0.8137	0.2467	0.1072
HALLMARK_ANDROGEN_RESPONSE_subset_3	PIAS1	0.4006	0.08	0.4821	0.0887	0.0898
HALLMARK_ANDROGEN_RESPONSE_subset_3	RAB4A	0.6639	0.1058	0.6733	0.0811	0.059
HALLMARK_ANDROGEN_RESPONSE_subset_3	ADRM1	0.858	0.1026	0.7609	0.1039	0.11
HALLMARK_ANDROGEN_RESPONSE_subset_3	SLC38A2	0.7428	0.1709	0.8404	0.1086	0.1201
HALLMARK_ANDROGEN_RESPONSE_subset_3	ELL2	0.3911	0.1619	0.4657	0.1591	0.1166
HALLMARK_ANDROGEN_RESPONSE_subset_3	CDK6	-0.0685	0.2325	0.1085	0.1816	0.2046
HALLMARK_ANDROGEN_RESPONSE_subset_3	IQGAP2	0.454	0.241	0.5574	0.2175	0.1615
HALLMARK_ANDROGEN_RESPONSE_subset_3	KRT8	0.489	0.5352	0.3121	0.5779	0.2359
HALLMARK_ANDROGEN_RESPONSE_subset_3	ZMIZ1	0.6452	0.1103	0.6582	0.1025	0.0747
HALLMARK_ANDROGEN_RESPONSE_subset_3	DBI	0.693	0.4199	0.2844	0.6502	0.4208
HALLMARK_ANDROGEN_RESPONSE_subset_3	DHCR24	0.8371	0.264	0.7663	0.2628	0.1244
HALLMARK_ANDROGEN_RESPONSE_subset_3	CDC14B	0.003	0.1448	0.344	0.1281	0.3415
HALLMARK_ANDROGEN_RESPONSE_subset_3	AKT1	0.8853	0.1019	0.8409	0.0859	0.0714
HALLMARK_ANDROGEN_RESPONSE_subset_4	PTK2B	0.3035	0.15	0.3226	0.1427	0.0845
HALLMARK_ANDROGEN_RESPONSE_subset_4	RPS6KA3	0.2411	0.1619	0.4822	0.1388	0.2432
HALLMARK_ANDROGEN_RESPONSE_subset_4	PDLIM5	0.6678	0.162	0.7667	0.1468	0.1246
HALLMARK_ANDROGEN_RESPONSE_subset_4	LMAN1	0.6907	0.1038	0.6544	0.1019	0.0698
HALLMARK_ANDROGEN_RESPONSE_subset_4	INSIG1	0.5496	0.1661	0.5687	0.1632	0.0952
HALLMARK_ANDROGEN_RESPONSE_subset_4	HMGCS1	0.5818	0.1241	0.5062	0.1153	0.0926
HALLMARK_ANDROGEN_RESPONSE_subset_4	STK39	0.4466	0.1885	0.3812	0.166	0.1235
HALLMARK_ANDROGEN_RESPONSE_subset_4	B2M	0.1972	0.6178	-0.1934	0.6977	0.4404
HALLMARK_ANDROGEN_RESPONSE_subset_4	NGLY1	0.4846	0.0735	0.4824	0.0662	0.0448
HALLMARK_ANDROGEN_RESPONSE_subset_4	MERTK	0.0277	0.1571	0.1925	0.1399	0.1719
HALLMARK_ANDROGEN_RESPONSE_subset_4	APPBP2	0.4106	0.1367	0.4223	0.1021	0.0798
HALLMARK_ANDROGEN_RESPONSE_subset_4	UBE2I	0.9103	0.0871	0.8734	0.0953	0.0707
HALLMARK_ANDROGEN_RESPONSE_subset_4	MYL12A	0.6455	0.4658	0.2489	0.65	0.4103
HALLMARK_ANDROGEN_RESPONSE_subset_4	SMS	0.8509	0.1302	0.7238	0.1112	0.1431
HALLMARK_ANDROGEN_RESPONSE_subset_4	HMGCR	0.4474	0.1081	0.3787	0.1352	0.102
HALLMARK_ANDROGEN_RESPONSE_subset_4	MAP7	0.462	0.1351	0.2656	0.1971	0.203
HALLMARK_ANDROGEN_RESPONSE_subset_5	ACTN1	0.8524	0.2177	0.6637	0.3848	0.2495
HALLMARK_ANDROGEN_RESPONSE_subset_5	GNAI3	0.7043	0.1211	0.6733	0.0652	0.0635
HALLMARK_ANDROGEN_RESPONSE_subset_5	PMEPA1	0.6899	0.1634	0.6253	0.1802	0.1269
HALLMARK_ANDROGEN_RESPONSE_subset_5	UBE2J1	0.5745	0.0795	0.5942	0.0821	0.059
HALLMARK_ANDROGEN_RESPONSE_subset_5	PTPN21	0.15	0.1473	0.4205	0.1214	0.2706
HALLMARK_ANDROGEN_RESPONSE_subset_5	SGK1	0.5931	0.1721	0.7793	0.2341	0.2351
HALLMARK_ANDROGEN_RESPONSE_subset_5	ABHD2	0.6108	0.1668	0.5088	0.1106	0.1242
HALLMARK_ANDROGEN_RESPONSE_subset_5	KRT19	0.428	0.5222	0.2486	0.6072	0.2803
HALLMARK_ANDROGEN_RESPONSE_subset_5	XRCC5	0.9162	0.1753	0.8969	0.1174	0.0737
HALLMARK_ANDROGEN_RESPONSE_subset_5	CAMKK2	0.5413	0.0654	0.5855	0.0628	0.0571
HALLMARK_ANDROGEN_RESPONSE_subset_5	SPDEF	0.7797	0.3592	0.5475	0.4747	0.2816
HALLMARK_ANDROGEN_RESPONSE_subset_5	KLK3	-0.7277	0.3339	-0.3115	0.4457	0.4287
HALLMARK_ANDROGEN_RESPONSE_subset_5	MAF	0.2345	0.1316	0.4469	0.1216	0.2136
HALLMARK_ANDROGEN_RESPONSE_subset_5	NKX3-1	0.0545	0.2885	0.0105	0.1881	0.1715
HALLMARK_ANDROGEN_RESPONSE_subset_5	FADS1	0.2848	0.1984	0.2821	0.2013	0.106
HALLMARK_ANDROGEN_RESPONSE_subset_5	TMEM50A	0.9194	0.0622	0.9225	0.0684	0.0479
HALLMARK_ANDROGEN_RESPONSE_subset_6	ITGAV	0.6234	0.1678	0.6313	0.1227	0.0874
HALLMARK_ANDROGEN_RESPONSE_subset_6	PGM3	0.5534	0.1083	0.4836	0.0928	0.092
HALLMARK_ANDROGEN_RESPONSE_subset_6	SRP19	0.8394	0.0684	0.8194	0.0691	0.0479
HALLMARK_ANDROGEN_RESPONSE_subset_6	SEC24D	0.6637	0.1157	0.5395	0.0995	0.1336
HALLMARK_ANDROGEN_RESPONSE_subset_6	CENPN	0.3494	0.1897	0.1277	0.1412	0.2236
HALLMARK_ANDROGEN_RESPONSE_subset_6	INPP4B	0.361	0.2457	0.3607	0.1955	0.1303
HALLMARK_ANDROGEN_RESPONSE_subset_6	BMPR1B	0.2099	0.531	-0.1607	0.4309	0.3817
HALLMARK_ANDROGEN_RESPONSE_subset_6	SPCS3	0.6555	0.0976	0.6804	0.0773	0.0618
HALLMARK_ANDROGEN_RESPONSE_subset_6	RRP12	0.4717	0.0818	0.3399	0.0875	0.1349
HALLMARK_ANDROGEN_RESPONSE_subset_6	CCND3	0.6847	0.0946	0.7842	0.1095	0.1188
HALLMARK_ANDROGEN_RESPONSE_subset_6	PA2G4	0.911	0.054	0.9048	0.0614	0.0437
HALLMARK_ANDROGEN_RESPONSE_subset_6	TMPRSS2	0.1643	0.3114	0.3212	0.4693	0.308
HALLMARK_ANDROGEN_RESPONSE_subset_6	TPD52	0.885	0.171	0.7775	0.2027	0.1547
HALLMARK_ANDROGEN_RESPONSE_subset_6	KLK2	-0.6843	0.2601	-0.311	0.4532	0.4006
HALLMARK_ANDROGEN_RESPONSE_subset_6	DNAJB9	0.4996	0.0921	0.5244	0.0873	0.0638
HALLMARK_ANDROGEN_RESPONSE_subset_6	NDRG1	0.8063	0.247	0.7451	0.3943	0.1573
HALLMARK_ANGIOGENESIS_subset_1	JAG2	0.4093	0.1315	0.563	0.1125	0.1591
HALLMARK_ANGIOGENESIS_subset_1	CXCL6	-0.6913	0.2929	-0.4747	0.2678	0.2712
HALLMARK_ANGIOGENESIS_subset_1	LUM	0.5395	0.4964	0.3592	0.6226	0.278
HALLMARK_ANGIOGENESIS_subset_1	JAG1	0.4641	0.1408	0.5875	0.1237	0.1365
HALLMARK_ANGIOGENESIS_subset_1	MSX1	-0.039	0.1449	0.154	0.1962	0.2088
HALLMARK_ANGIOGENESIS_subset_1	THBD	0.2862	0.1633	0.5079	0.1613	0.2269
HALLMARK_ANGIOGENESIS_subset_1	LRPAP1	0.87	0.0989	0.8589	0.0872	0.0662
HALLMARK_ANGIOGENESIS_subset_1	NRP1	0.5746	0.1594	0.8	0.131	0.2316
HALLMARK_ANGIOGENESIS_subset_1	APP	0.6863	0.4328	0.3482	0.6418	0.3702
HALLMARK_ANGIOGENESIS_subset_1	PF4	-0.8843	0.1624	-0.6387	0.2679	0.2531
HALLMARK_ANGIOGENESIS_subset_1	PDGFA	0.3373	0.1366	0.5136	0.1771	0.1962
HALLMARK_ANGIOGENESIS_subset_1	LPL	0.2572	0.2834	0.6239	0.4793	0.5081
HALLMARK_ANGIOGENESIS_subset_1	CCND2	0.2451	0.1579	0.4702	0.1303	0.228
HALLMARK_ANGIOGENESIS_subset_1	VEGFA	0.7477	0.1616	0.6807	0.1175	0.106
HALLMARK_ANGIOGENESIS_subset_1	VTN	-0.4636	0.2429	-0.4955	0.206	0.1318
HALLMARK_ANGIOGENESIS_subset_1	PTK2	0.7807	0.1115	0.7544	0.0879	0.0727
HALLMARK_ANGIOGENESIS_subset_2	SERPINA5	0.3402	0.4392	0.4146	0.3372	0.2515
HALLMARK_ANGIOGENESIS_subset_2	KCNJ8	0.1959	0.1652	0.4422	0.1442	0.2595
HALLMARK_ANGIOGENESIS_subset_2	VCAN	0.7731	0.252	0.6286	0.1958	0.2215
HALLMARK_ANGIOGENESIS_subset_2	POSTN	0.6114	0.4531	0.715	0.3305	0.2138
HALLMARK_ANGIOGENESIS_subset_2	COL5A2	0.7741	0.2522	0.618	0.1806	0.228
HALLMARK_ANGIOGENESIS_subset_2	FSTL1	0.7937	0.2401	0.669	0.3885	0.2475
HALLMARK_ANGIOGENESIS_subset_2	ITGAV	0.6238	0.1679	0.636	0.1104	0.0894
HALLMARK_ANGIOGENESIS_subset_2	S100A4	0.8109	0.2836	0.4836	0.5478	0.3601
HALLMARK_ANGIOGENESIS_subset_2	OLR1	0.3141	0.2331	-0.1265	0.2963	0.4459
HALLMARK_ANGIOGENESIS_subset_2	SLCO2A1	0.2836	0.1797	0.3671	0.1543	0.1295
HALLMARK_ANGIOGENESIS_subset_2	VAV2	0.4612	0.1019	0.2855	0.103	0.1774
HALLMARK_ANGIOGENESIS_subset_2	TIMP1	0.6553	0.4251	0.6042	0.4296	0.2472
HALLMARK_ANGIOGENESIS_subset_2	FGFR1	0.6684	0.1808	0.796	0.2355	0.1913
HALLMARK_ANGIOGENESIS_subset_2	TNFRSF21	0.4178	0.1806	0.6236	0.1362	0.2185
HALLMARK_ANGIOGENESIS_subset_2	PRG2	-0.7212	0.233	-0.6272	0.1863	0.1502
HALLMARK_ANGIOGENESIS_subset_2	STC1	0.42	0.2727	0.3758	0.2526	0.1427
HALLMARK_APICAL_JUNCTION_subset_1	CRAT	0.6694	0.2382	0.6231	0.2012	0.1557
HALLMARK_APICAL_JUNCTION_subset_1	VWF	0.5408	0.1599	0.8238	0.1515	0.2842
HALLMARK_APICAL_JUNCTION_subset_1	SLC30A3	-0.651	0.1933	-0.6694	0.1737	0.1042
HALLMARK_APICAL_JUNCTION_subset_1	PIK3CB	0.5164	0.0771	0.5077	0.0618	0.0434
HALLMARK_APICAL_JUNCTION_subset_1	ACTN1	0.8529	0.2177	0.7068	0.3613	0.1896
HALLMARK_APICAL_JUNCTION_subset_1	GAMT	0.5705	0.2384	0.5305	0.2403	0.1771
HALLMARK_APICAL_JUNCTION_subset_1	MYH9	0.8151	0.3209	0.5734	0.4718	0.267
HALLMARK_APICAL_JUNCTION_subset_1	SRC	0.5443	0.1216	0.4145	0.1377	0.1483
HALLMARK_APICAL_JUNCTION_subset_1	MADCAM1	-0.5685	0.1739	-0.6416	0.1749	0.1207
HALLMARK_APICAL_JUNCTION_subset_1	RSU1	0.7735	0.1496	0.8375	0.1055	0.0935
HALLMARK_APICAL_JUNCTION_subset_1	AMIGO2	0.4385	0.2414	0.6742	0.2404	0.2437
HALLMARK_APICAL_JUNCTION_subset_1	CADM2	-0.4057	0.3076	-0.1708	0.3355	0.2842
HALLMARK_APICAL_JUNCTION_subset_1	PARVA	0.7047	0.096	0.8525	0.0938	0.1503
HALLMARK_APICAL_JUNCTION_subset_1	ATP1A3	-0.3731	0.2988	-0.6845	0.218	0.3166
HALLMARK_APICAL_JUNCTION_subset_1	CDK8	0.324	0.1121	0.2898	0.1036	0.0728
HALLMARK_APICAL_JUNCTION_subset_1	TGFBI	0.8332	0.1884	0.8165	0.1918	0.0954
HALLMARK_APICAL_JUNCTION_subset_10	THY1	0.8329	0.2014	0.8074	0.1315	0.1062
HALLMARK_APICAL_JUNCTION_subset_10	NRTN	-0.3357	0.2897	-0.3365	0.2894	0.2228
HALLMARK_APICAL_JUNCTION_subset_10	NRXN2	-0.0586	0.2028	0.0111	0.1933	0.1307
HALLMARK_APICAL_JUNCTION_subset_10	SYK	0.3096	0.1613	0.2504	0.1477	0.1086
HALLMARK_APICAL_JUNCTION_subset_10	CLDN4	0.8375	0.2667	0.6332	0.4536	0.2469
HALLMARK_APICAL_JUNCTION_subset_10	TMEM8B	0.424	0.1132	0.4487	0.1027	0.0782
HALLMARK_APICAL_JUNCTION_subset_10	TNFRSF11B	-0.012	0.2707	0.0747	0.2536	0.1758
HALLMARK_APICAL_JUNCTION_subset_10	AMIGO1	0.0361	0.1459	0.1661	0.1135	0.1427
HALLMARK_APICAL_JUNCTION_subset_10	ITGB1	0.789	0.3429	0.46	0.5108	0.358
HALLMARK_APICAL_JUNCTION_subset_10	MPZL2	0.4479	0.2117	0.5639	0.2095	0.184
HALLMARK_APICAL_JUNCTION_subset_10	COL16A1	0.6296	0.1865	0.7133	0.1958	0.1671
HALLMARK_APICAL_JUNCTION_subset_10	MMP9	0.5423	0.3018	0.0925	0.4356	0.4586
HALLMARK_APICAL_JUNCTION_subset_10	SHC1	0.8876	0.0766	0.8946	0.0735	0.0554
HALLMARK_APICAL_JUNCTION_subset_10	PKD1	0.5356	0.1106	0.6175	0.1091	0.0992
HALLMARK_APICAL_JUNCTION_subset_10	GNAI1	0.2025	0.1654	0.5945	0.1822	0.3929
HALLMARK_APICAL_JUNCTION_subset_10	NFASC	0.0625	0.2448	0.2699	0.2486	0.2606
HALLMARK_APICAL_JUNCTION_subset_11	WASL	0.5908	0.0815	0.5776	0.0725	0.0503
HALLMARK_APICAL_JUNCTION_subset_11	CAP1	0.8406	0.3086	0.8156	0.2539	0.1212
HALLMARK_APICAL_JUNCTION_subset_11	CDH15	-0.6982	0.1794	-0.7961	0.2462	0.1725
HALLMARK_APICAL_JUNCTION_subset_11	ADAMTS5	-0.1118	0.1876	0.4464	0.1759	0.5582
HALLMARK_APICAL_JUNCTION_subset_11	MPZL1	0.8785	0.1422	0.8524	0.1318	0.0899
HALLMARK_APICAL_JUNCTION_subset_11	ICAM1	0.5335	0.1835	0.4877	0.1545	0.1267
HALLMARK_APICAL_JUNCTION_subset_11	SIRPA	0.4815	0.1571	0.7364	0.135	0.2575
HALLMARK_APICAL_JUNCTION_subset_11	MSN	0.8377	0.2044	0.847	0.2216	0.1032
HALLMARK_APICAL_JUNCTION_subset_11	THBS3	0.5637	0.1119	0.5853	0.1179	0.0748
HALLMARK_APICAL_JUNCTION_subset_11	LAYN	0.1807	0.1511	0.32	0.1389	0.1614
HALLMARK_APICAL_JUNCTION_subset_11	TRO	0.1071	0.1819	0.297	0.1602	0.2025
HALLMARK_APICAL_JUNCTION_subset_11	FBN1	0.7198	0.2435	0.7775	0.2194	0.146
HALLMARK_APICAL_JUNCTION_subset_11	SORBS3	0.8062	0.1216	0.9142	0.0818	0.1146
HALLMARK_APICAL_JUNCTION_subset_11	CLDN19	-0.6535	0.3046	-0.0426	0.4122	0.6114
HALLMARK_APICAL_JUNCTION_subset_11	ITGA3	0.6048	0.1649	0.703	0.1864	0.1425
HALLMARK_APICAL_JUNCTION_subset_11	CLDN11	0.0913	0.2661	0.6288	0.2604	0.5375
HALLMARK_APICAL_JUNCTION_subset_2	ADAM15	0.8844	0.1738	0.8654	0.1008	0.0786
HALLMARK_APICAL_JUNCTION_subset_2	IRS1	0.2885	0.2101	0.444	0.1907	0.1827
HALLMARK_APICAL_JUNCTION_subset_2	MVD	0.4832	0.1547	0.4288	0.1813	0.1103
HALLMARK_APICAL_JUNCTION_subset_2	NF2	0.4071	0.0956	0.4142	0.0801	0.0599
HALLMARK_APICAL_JUNCTION_subset_2	ADRA1B	-0.38	0.2547	-0.242	0.28	0.1856
HALLMARK_APICAL_JUNCTION_subset_2	ICAM2	0.4402	0.1532	0.6879	0.1412	0.2515
HALLMARK_APICAL_JUNCTION_subset_2	VAV2	0.4617	0.102	0.2719	0.0891	0.1908
HALLMARK_APICAL_JUNCTION_subset_2	ITGA2	0.2704	0.2067	0.3146	0.2746	0.1715
HALLMARK_APICAL_JUNCTION_subset_2	CDSN	-0.3195	0.5159	-0.5708	0.3922	0.3043
HALLMARK_APICAL_JUNCTION_subset_2	CLDN8	-0.0154	0.3756	0.4153	0.5606	0.5267
HALLMARK_APICAL_JUNCTION_subset_2	TRAF1	0.0903	0.1681	0.0334	0.14	0.1045
HALLMARK_APICAL_JUNCTION_subset_2	CD276	0.8883	0.0987	0.804	0.0855	0.1041
HALLMARK_APICAL_JUNCTION_subset_2	CDH8	-0.5135	0.2041	-0.3781	0.2602	0.1935
HALLMARK_APICAL_JUNCTION_subset_2	MYL12B	0.6339	0.44	0.3479	0.5748	0.3516
HALLMARK_APICAL_JUNCTION_subset_2	TUBG1	0.6966	0.1092	0.533	0.0935	0.1655
HALLMARK_APICAL_JUNCTION_subset_2	CNTN1	-0.0049	0.2885	0.2239	0.2494	0.2744
HALLMARK_APICAL_JUNCTION_subset_3	CLDN9	-0.4269	0.2504	-0.6768	0.1755	0.2583
HALLMARK_APICAL_JUNCTION_subset_3	CD34	0.5872	0.1468	0.8486	0.1847	0.2837
HALLMARK_APICAL_JUNCTION_subset_3	NLGN3	-0.3867	0.1374	-0.2507	0.1317	0.149
HALLMARK_APICAL_JUNCTION_subset_3	CLDN14	-0.391	0.2266	-0.6105	0.2439	0.2405
HALLMARK_APICAL_JUNCTION_subset_3	WNK4	0.088	0.4401	-0.0822	0.4706	0.3199
HALLMARK_APICAL_JUNCTION_subset_3	SKAP2	0.3252	0.1432	0.5817	0.1262	0.2569
HALLMARK_APICAL_JUNCTION_subset_3	ADAM23	-0.2578	0.1808	-0.1654	0.186	0.1416
HALLMARK_APICAL_JUNCTION_subset_3	TJP1	0.5386	0.0905	0.6531	0.0907	0.1205
HALLMARK_APICAL_JUNCTION_subset_3	PARD6G	0.1701	0.1054	0.2033	0.1249	0.0867
HALLMARK_APICAL_JUNCTION_subset_3	INPPL1	0.7297	0.1022	0.6984	0.1004	0.0722
HALLMARK_APICAL_JUNCTION_subset_3	B4GALT1	0.8584	0.1068	0.7982	0.1189	0.0917
HALLMARK_APICAL_JUNCTION_subset_3	ZYX	0.8771	0.1135	0.8463	0.1447	0.0911
HALLMARK_APICAL_JUNCTION_subset_3	COL17A1	0.1713	0.4303	0.5769	0.5508	0.4719
HALLMARK_APICAL_JUNCTION_subset_3	DSC3	-0.1437	0.4341	0.1231	0.4867	0.3878
HALLMARK_APICAL_JUNCTION_subset_3	ACTC1	-0.6582	0.3046	-0.4152	0.4466	0.2681
HALLMARK_APICAL_JUNCTION_subset_3	KRT31	-0.63	0.3776	-0.7433	0.2693	0.1912
HALLMARK_APICAL_JUNCTION_subset_4	MAPK14	0.5501	0.072	0.6114	0.0638	0.071
HALLMARK_APICAL_JUNCTION_subset_4	RASA1	0.5134	0.112	0.5494	0.0839	0.069
HALLMARK_APICAL_JUNCTION_subset_4	HRAS	0.7194	0.1185	0.6423	0.0986	0.0952
HALLMARK_APICAL_JUNCTION_subset_4	ITGB4	0.7215	0.2335	0.7724	0.2352	0.1455
HALLMARK_APICAL_JUNCTION_subset_4	NEGR1	0.0597	0.2341	0.2992	0.2437	0.2702
HALLMARK_APICAL_JUNCTION_subset_4	KCNH2	-0.2877	0.3029	-0.4755	0.2306	0.2255
HALLMARK_APICAL_JUNCTION_subset_4	CLDN6	-0.7174	0.3173	-0.886	0.1633	0.1945
HALLMARK_APICAL_JUNCTION_subset_4	ALOX15B	0.0295	0.3823	0.12	0.468	0.2576
HALLMARK_APICAL_JUNCTION_subset_4	CNN2	0.8301	0.1698	0.8185	0.1916	0.1049
HALLMARK_APICAL_JUNCTION_subset_4	MAP4K2	0.3784	0.1011	0.2846	0.0883	0.1014
HALLMARK_APICAL_JUNCTION_subset_4	PTEN	0.6099	0.1497	0.7417	0.1182	0.1395
HALLMARK_APICAL_JUNCTION_subset_4	CALB2	0.113	0.3266	0.5679	0.3414	0.4764
HALLMARK_APICAL_JUNCTION_subset_4	CD209	-0.2649	0.2285	0.163	0.3184	0.4314
HALLMARK_APICAL_JUNCTION_subset_4	CLDN5	0.1724	0.2291	0.6432	0.2433	0.4779
HALLMARK_APICAL_JUNCTION_subset_4	ACTA1	-0.2282	0.3831	-0.2456	0.4551	0.2288
HALLMARK_APICAL_JUNCTION_subset_4	ACTN4	0.7918	0.3468	0.5896	0.441	0.2547
HALLMARK_APICAL_JUNCTION_subset_5	AKT3	0.2652	0.1968	0.4805	0.1867	0.2387
HALLMARK_APICAL_JUNCTION_subset_5	ITGA9	0.0555	0.1708	0.3077	0.1405	0.2594
HALLMARK_APICAL_JUNCTION_subset_5	VCAN	0.7727	0.2519	0.6483	0.2262	0.1694
HALLMARK_APICAL_JUNCTION_subset_5	DLG1	0.5845	0.0911	0.6316	0.0863	0.0665
HALLMARK_APICAL_JUNCTION_subset_5	MYH10	0.4644	0.1213	0.6142	0.1111	0.1601
HALLMARK_APICAL_JUNCTION_subset_5	MAPK11	0.208	0.1409	0.3216	0.1604	0.1458
HALLMARK_APICAL_JUNCTION_subset_5	RRAS	0.6937	0.1212	0.8599	0.1129	0.1722
HALLMARK_APICAL_JUNCTION_subset_5	NF1	0.4153	0.1197	0.438	0.1062	0.0729
HALLMARK_APICAL_JUNCTION_subset_5	GTF2F1	0.7093	0.081	0.6831	0.086	0.0662
HALLMARK_APICAL_JUNCTION_subset_5	ADAM9	0.6441	0.1996	0.6751	0.1405	0.1008
HALLMARK_APICAL_JUNCTION_subset_5	MYL9	0.7554	0.3553	0.2907	0.6079	0.4802
HALLMARK_APICAL_JUNCTION_subset_5	BAIAP2	0.6986	0.1211	0.5561	0.1379	0.1483
HALLMARK_APICAL_JUNCTION_subset_5	CDH4	-0.6813	0.1982	-0.4771	0.2329	0.2335
HALLMARK_APICAL_JUNCTION_subset_5	ICAM5	-0.5737	0.2468	-0.4593	0.2399	0.2017
HALLMARK_APICAL_JUNCTION_subset_5	CD86	0.2291	0.1739	0.1011	0.1873	0.141
HALLMARK_APICAL_JUNCTION_subset_5	EVL	0.8129	0.2145	0.7685	0.2251	0.13
HALLMARK_APICAL_JUNCTION_subset_6	LIMA1	0.7558	0.1426	0.8686	0.1531	0.1416
HALLMARK_APICAL_JUNCTION_subset_6	CDH3	0.4404	0.3323	0.4938	0.5002	0.3057
HALLMARK_APICAL_JUNCTION_subset_6	IKBKG	0.4792	0.0887	0.4294	0.0838	0.0655
HALLMARK_APICAL_JUNCTION_subset_6	RHOF	0.196	0.1483	0.0189	0.1521	0.1827
HALLMARK_APICAL_JUNCTION_subset_6	INSIG1	0.588	0.1519	0.6038	0.1326	0.0817
HALLMARK_APICAL_JUNCTION_subset_6	NRAP	-0.8802	0.183	-0.846	0.2789	0.1001
HALLMARK_APICAL_JUNCTION_subset_6	ARHGEF6	0.3884	0.1571	0.6542	0.15	0.2669
HALLMARK_APICAL_JUNCTION_subset_6	DHX16	0.5535	0.0663	0.5394	0.0545	0.0395
HALLMARK_APICAL_JUNCTION_subset_6	CDH11	0.7003	0.2275	0.4993	0.1776	0.2252
HALLMARK_APICAL_JUNCTION_subset_6	ACTG1	0.3123	0.5499	0.0463	0.6277	0.3605
HALLMARK_APICAL_JUNCTION_subset_6	NLGN2	0.317	0.115	0.3457	0.1087	0.0709
HALLMARK_APICAL_JUNCTION_subset_6	CLDN7	0.8537	0.1402	0.6516	0.2801	0.2254
HALLMARK_APICAL_JUNCTION_subset_6	CX3CL1	0.4488	0.2487	0.6531	0.3211	0.2953
HALLMARK_APICAL_JUNCTION_subset_6	GNAI2	0.8921	0.164	0.7616	0.2855	0.1563
HALLMARK_APICAL_JUNCTION_subset_6	LAMC2	0.3404	0.3195	0.6179	0.3692	0.352
HALLMARK_APICAL_JUNCTION_subset_6	SYMPK	0.6808	0.0805	0.6429	0.0819	0.0656
HALLMARK_APICAL_JUNCTION_subset_7	SPEG	0.2945	0.2068	0.3992	0.2324	0.1568
HALLMARK_APICAL_JUNCTION_subset_7	PIK3R3	0.621	0.1605	0.5371	0.1536	0.1193
HALLMARK_APICAL_JUNCTION_subset_7	PLCG1	0.6143	0.1055	0.6549	0.0908	0.0675
HALLMARK_APICAL_JUNCTION_subset_7	PFN1	0.612	0.4481	0.5607	0.4653	0.2034
HALLMARK_APICAL_JUNCTION_subset_7	CTNND1	0.8658	0.1526	0.8643	0.0934	0.0769
HALLMARK_APICAL_JUNCTION_subset_7	MDK	0.7702	0.3225	0.6878	0.3005	0.157
HALLMARK_APICAL_JUNCTION_subset_7	CD274	-0.0906	0.1815	-0.0843	0.1535	0.1011
HALLMARK_APICAL_JUNCTION_subset_7	PTPRC	0.3782	0.232	0.3555	0.1777	0.1258
HALLMARK_APICAL_JUNCTION_subset_7	PCDH1	0.6022	0.1227	0.556	0.1081	0.0894
HALLMARK_APICAL_JUNCTION_subset_7	RAC2	0.5625	0.1926	0.4246	0.1679	0.1633
HALLMARK_APICAL_JUNCTION_subset_7	DMP1	-0.8432	0.147	-0.9269	0.0989	0.1008
HALLMARK_APICAL_JUNCTION_subset_7	SLIT2	0.0837	0.1688	0.3341	0.19	0.2566
HALLMARK_APICAL_JUNCTION_subset_7	EPB41L2	0.5267	0.1493	0.822	0.1569	0.3037
HALLMARK_APICAL_JUNCTION_subset_7	CADM3	-0.2802	0.3074	0.3198	0.323	0.6009
HALLMARK_APICAL_JUNCTION_subset_7	TAOK2	0.5444	0.0741	0.5115	0.0879	0.0653
HALLMARK_APICAL_JUNCTION_subset_7	CD99	0.8607	0.1259	0.9055	0.1022	0.0769
HALLMARK_APICAL_JUNCTION_subset_8	BMP1	0.44	0.1575	0.3728	0.1391	0.1188
HALLMARK_APICAL_JUNCTION_subset_8	FLNC	-0.1107	0.2185	0.2789	0.292	0.3897
HALLMARK_APICAL_JUNCTION_subset_8	LAMB3	0.3981	0.2783	0.6005	0.3194	0.2628
HALLMARK_APICAL_JUNCTION_subset_8	AMH	-0.2476	0.3262	-0.583	0.2142	0.3425
HALLMARK_APICAL_JUNCTION_subset_8	AKT2	0.8652	0.124	0.9129	0.0678	0.0669
HALLMARK_APICAL_JUNCTION_subset_8	FSCN1	0.6073	0.1794	0.5791	0.1582	0.102
HALLMARK_APICAL_JUNCTION_subset_8	YWHAH	0.9094	0.1471	0.9027	0.0701	0.0654
HALLMARK_APICAL_JUNCTION_subset_8	TSC1	0.2908	0.0782	0.3535	0.0691	0.0724
HALLMARK_APICAL_JUNCTION_subset_8	TSPAN4	0.6992	0.1321	0.8456	0.1171	0.1528
HALLMARK_APICAL_JUNCTION_subset_8	VCAM1	0.3884	0.2089	0.4481	0.188	0.1204
HALLMARK_APICAL_JUNCTION_subset_8	LDLRAP1	0.482	0.0938	0.4524	0.0838	0.0652
HALLMARK_APICAL_JUNCTION_subset_8	JUP	0.9077	0.1571	0.82	0.123	0.1238
HALLMARK_APICAL_JUNCTION_subset_8	ICAM4	-0.6277	0.2175	-0.4717	0.1746	0.1707
HALLMARK_APICAL_JUNCTION_subset_8	SDC3	0.5654	0.132	0.6669	0.1395	0.1311
HALLMARK_APICAL_JUNCTION_subset_8	CDH6	-0.1539	0.1459	0.0015	0.1845	0.1677
HALLMARK_APICAL_JUNCTION_subset_8	MAPK13	0.6792	0.1154	0.3803	0.2238	0.2996
HALLMARK_APICAL_JUNCTION_subset_9	CDH1	0.7771	0.2636	0.6278	0.4129	0.2178
HALLMARK_APICAL_JUNCTION_subset_9	CLDN15	0.1278	0.1408	0.2264	0.1473	0.1165
HALLMARK_APICAL_JUNCTION_subset_9	SHROOM2	0.0769	0.1551	-0.1706	0.1532	0.2554
HALLMARK_APICAL_JUNCTION_subset_9	LAMA3	0.3432	0.2924	0.6688	0.2761	0.3384
HALLMARK_APICAL_JUNCTION_subset_9	EGFR	0.1094	0.2741	0.5818	0.2108	0.4745
HALLMARK_APICAL_JUNCTION_subset_9	HADH	0.7329	0.0961	0.8884	0.1521	0.1841
HALLMARK_APICAL_JUNCTION_subset_9	SGCE	0.5234	0.2144	0.7698	0.1542	0.2557
HALLMARK_APICAL_JUNCTION_subset_9	ACTG2	0.3906	0.3351	0.5515	0.4664	0.283
HALLMARK_APICAL_JUNCTION_subset_9	COL9A1	-0.7462	0.3287	-0.7525	0.1505	0.1695
HALLMARK_APICAL_JUNCTION_subset_9	STX4	0.7008	0.0856	0.6606	0.0733	0.0653
HALLMARK_APICAL_JUNCTION_subset_9	PPP2R2C	0.0071	0.4734	-0.3671	0.3666	0.3978
HALLMARK_APICAL_JUNCTION_subset_9	CLDN18	-0.8112	0.1202	-0.7293	0.095	0.1087
HALLMARK_APICAL_JUNCTION_subset_9	ARPC2	0.8537	0.2738	0.8314	0.2498	0.1555
HALLMARK_APICAL_JUNCTION_subset_9	VCL	0.7091	0.1612	0.8507	0.0882	0.1477
HALLMARK_APICAL_JUNCTION_subset_9	ACTN2	-0.4953	0.362	-0.6189	0.3414	0.207
HALLMARK_APICAL_JUNCTION_subset_9	PTK2	0.7798	0.1115	0.746	0.0859	0.0692
HALLMARK_APICAL_SURFACE_subset_1	EPHB4	0.6801	0.1505	0.6836	0.1222	0.0856
HALLMARK_APICAL_SURFACE_subset_1	LYPD3	0.5912	0.1949	0.3704	0.3444	0.2537
HALLMARK_APICAL_SURFACE_subset_1	SHROOM2	0.0775	0.1552	-0.1551	0.161	0.2372
HALLMARK_APICAL_SURFACE_subset_1	GATA3	0.7524	0.3059	0.6526	0.3465	0.1973
HALLMARK_APICAL_SURFACE_subset_1	RHCG	-0.5242	0.383	-0.3331	0.277	0.2969
HALLMARK_APICAL_SURFACE_subset_1	EFNA5	0.1587	0.2878	0.3062	0.2248	0.2274
HALLMARK_APICAL_SURFACE_subset_1	FLOT2	0.7878	0.0941	0.8244	0.0797	0.0775
HALLMARK_APICAL_SURFACE_subset_1	IL2RG	0.4479	0.2565	0.3946	0.1985	0.1681
HALLMARK_APICAL_SURFACE_subset_1	TMEM8B	0.4247	0.1132	0.4536	0.0892	0.0845
HALLMARK_APICAL_SURFACE_subset_1	RTN4RL1	0.2421	0.2814	0.2361	0.2483	0.1407
HALLMARK_APICAL_SURFACE_subset_1	SLC22A12	-0.9692	0.0743	-0.7112	0.2439	0.2582
HALLMARK_APICAL_SURFACE_subset_1	ATP6V0A4	-0.2575	0.4037	-0.2248	0.369	0.2569
HALLMARK_APICAL_SURFACE_subset_1	SRPX	0.3581	0.2015	0.837	0.131	0.4789
HALLMARK_APICAL_SURFACE_subset_1	DCBLD2	0.2776	0.1359	0.4061	0.1004	0.1408
HALLMARK_APICAL_SURFACE_subset_1	CX3CL1	0.4488	0.2487	0.6622	0.3087	0.2732
HALLMARK_APICAL_SURFACE_subset_1	GSTM3	0.7335	0.2473	0.7362	0.2874	0.1451
HALLMARK_APICAL_SURFACE_subset_2	LYN	0.4273	0.168	0.4885	0.1364	0.1184
HALLMARK_APICAL_SURFACE_subset_2	ATP8B1	0.516	0.1554	0.3821	0.1423	0.1678
HALLMARK_APICAL_SURFACE_subset_2	APP	0.6863	0.4328	0.3009	0.6522	0.4096
HALLMARK_APICAL_SURFACE_subset_2	NCOA6	0.5843	0.076	0.5215	0.0567	0.0727
HALLMARK_APICAL_SURFACE_subset_2	AFAP1L2	0.2625	0.1862	0.4491	0.1965	0.2111
HALLMARK_APICAL_SURFACE_subset_2	IL2RB	0.1187	0.2372	0.0103	0.1576	0.1665
HALLMARK_APICAL_SURFACE_subset_2	NTNG1	-0.502	0.392	-0.5521	0.3014	0.1893
HALLMARK_APICAL_SURFACE_subset_2	ADAM10	0.6222	0.0943	0.6614	0.1072	0.0725
HALLMARK_APICAL_SURFACE_subset_2	PLAUR	0.6256	0.1777	0.3605	0.1606	0.2681
HALLMARK_APICAL_SURFACE_subset_2	ADIPOR2	0.7087	0.1247	0.7359	0.1218	0.0989
HALLMARK_APICAL_SURFACE_subset_2	PCSK9	-0.5339	0.2642	-0.689	0.177	0.1843
HALLMARK_APICAL_SURFACE_subset_2	MAL	-0.277	0.2934	-0.1327	0.2748	0.2127
HALLMARK_APICAL_SURFACE_subset_2	CD160	-0.4696	0.1642	-0.3911	0.1546	0.1225
HALLMARK_APICAL_SURFACE_subset_2	MDGA1	-0.028	0.1773	-0.0841	0.1524	0.104
HALLMARK_APICAL_SURFACE_subset_2	GAS1	0.3641	0.2198	0.6367	0.181	0.2768
HALLMARK_APICAL_SURFACE_subset_2	SLC2A4	-0.4054	0.234	0.2599	0.3054	0.6652
HALLMARK_APOPTOSIS_subset_1	BMF	0.2628	0.1372	0.0928	0.1248	0.1739
HALLMARK_APOPTOSIS_subset_1	CASP6	0.5747	0.11	0.4708	0.1106	0.1117
HALLMARK_APOPTOSIS_subset_1	XIAP	0.4464	0.0764	0.4287	0.0602	0.0437
HALLMARK_APOPTOSIS_subset_1	TNFRSF12A	0.7135	0.1823	0.5075	0.2387	0.213
HALLMARK_APOPTOSIS_subset_1	PSEN1	0.6478	0.0819	0.604	0.0692	0.0614
HALLMARK_APOPTOSIS_subset_1	CTH	-0.0954	0.1524	-0.0443	0.1302	0.0864
HALLMARK_APOPTOSIS_subset_1	ETF1	0.7345	0.0844	0.8135	0.0825	0.0861
HALLMARK_APOPTOSIS_subset_1	IFNGR1	0.7133	0.1568	0.89	0.1353	0.186
HALLMARK_APOPTOSIS_subset_1	SMAD7	0.4469	0.1083	0.4864	0.1069	0.0691
HALLMARK_APOPTOSIS_subset_1	PLAT	0.6481	0.2482	0.7514	0.294	0.1661
HALLMARK_APOPTOSIS_subset_1	CASP2	0.4581	0.0862	0.3779	0.0835	0.0921
HALLMARK_APOPTOSIS_subset_1	BCL10	0.2866	0.0796	0.2885	0.0723	0.0435
HALLMARK_APOPTOSIS_subset_1	VDAC2	0.9274	0.1885	0.8943	0.1742	0.0842
HALLMARK_APOPTOSIS_subset_1	DAP3	0.9317	0.1371	0.8958	0.0756	0.0699
HALLMARK_APOPTOSIS_subset_1	CCND1	0.7907	0.2518	0.8146	0.1494	0.1011
HALLMARK_APOPTOSIS_subset_1	CREBBP	0.4689	0.1024	0.5194	0.0992	0.0691
HALLMARK_APOPTOSIS_subset_2	PDCD4	0.7668	0.3387	0.5463	0.5418	0.2553
HALLMARK_APOPTOSIS_subset_2	BCL2L2	0.5048	0.0832	0.6583	0.0838	0.1557
HALLMARK_APOPTOSIS_subset_2	FASLG	-0.3997	0.2493	-0.5158	0.2288	0.1756
HALLMARK_APOPTOSIS_subset_2	CDKN1B	0.7063	0.1356	0.7121	0.1202	0.0835
HALLMARK_APOPTOSIS_subset_2	IRF1	0.6698	0.1571	0.6147	0.1392	0.1142
HALLMARK_APOPTOSIS_subset_2	SOD1	0.8203	0.2833	0.7289	0.3531	0.1877
HALLMARK_APOPTOSIS_subset_2	IFNB1	-0.8533	0.1958	-0.9438	0.1172	0.114
HALLMARK_APOPTOSIS_subset_2	KRT18	0.6053	0.4556	0.5145	0.4837	0.2231
HALLMARK_APOPTOSIS_subset_2	AVPR1A	-0.2617	0.1839	0.0619	0.2438	0.3246
HALLMARK_APOPTOSIS_subset_2	BCL2L11	0.4392	0.0954	0.3691	0.1139	0.0862
HALLMARK_APOPTOSIS_subset_2	DNAJA1	0.916	0.1481	0.911	0.0662	0.061
HALLMARK_APOPTOSIS_subset_2	CCNA1	-0.4314	0.2396	-0.4288	0.2147	0.1775
HALLMARK_APOPTOSIS_subset_2	PPP3R1	0.6427	0.0692	0.7108	0.068	0.0779
HALLMARK_APOPTOSIS_subset_2	FAS	0.292	0.1602	0.4258	0.1543	0.1547
HALLMARK_APOPTOSIS_subset_2	GPX4	0.7152	0.3777	0.4638	0.5226	0.3298
HALLMARK_APOPTOSIS_subset_2	IL18	0.3298	0.1922	0.1544	0.1621	0.1858
HALLMARK_APOPTOSIS_subset_3	HSPB1	0.562	0.4782	0.4838	0.4957	0.2617
HALLMARK_APOPTOSIS_subset_3	TGFB2	0.1274	0.2975	0.2552	0.2386	0.1991
HALLMARK_APOPTOSIS_subset_3	BTG2	0.7528	0.2381	0.696	0.4359	0.2101
HALLMARK_APOPTOSIS_subset_3	EMP1	0.7738	0.1819	0.6426	0.4409	0.2633
HALLMARK_APOPTOSIS_subset_3	CTNNB1	0.8525	0.275	0.5466	0.3986	0.3305
HALLMARK_APOPTOSIS_subset_3	IL1B	-0.0893	0.2658	-0.0245	0.2375	0.143
HALLMARK_APOPTOSIS_subset_3	CASP9	0.2563	0.0822	0.297	0.0699	0.0643
HALLMARK_APOPTOSIS_subset_3	TSPO	0.8473	0.2225	0.9164	0.0756	0.1
HALLMARK_APOPTOSIS_subset_3	BMP2	-0.4797	0.248	-0.0616	0.2646	0.4192
HALLMARK_APOPTOSIS_subset_3	JUN	0.7442	0.1963	0.5895	0.4747	0.2602
HALLMARK_APOPTOSIS_subset_3	PDGFRB	0.7332	0.177	0.8451	0.1129	0.141
HALLMARK_APOPTOSIS_subset_3	RNASEL	0.1437	0.1264	0.2059	0.0803	0.0837
HALLMARK_APOPTOSIS_subset_3	NEDD9	0.4031	0.1925	0.7277	0.1695	0.3269
HALLMARK_APOPTOSIS_subset_3	ADD1	0.899	0.1334	0.8589	0.131	0.1036
HALLMARK_APOPTOSIS_subset_3	TAP1	0.7214	0.1937	0.6275	0.1462	0.1326
HALLMARK_APOPTOSIS_subset_3	LMNA	0.8033	0.3358	0.5794	0.4458	0.2694
HALLMARK_APOPTOSIS_subset_4	IL6	-0.0761	0.3528	0.459	0.3322	0.5351
HALLMARK_APOPTOSIS_subset_4	TNFSF10	0.8008	0.2199	0.7773	0.2705	0.125
HALLMARK_APOPTOSIS_subset_4	TIMP3	0.7965	0.2854	0.455	0.568	0.397
HALLMARK_APOPTOSIS_subset_4	RHOT2	0.7273	0.113	0.6063	0.1217	0.1316
HALLMARK_APOPTOSIS_subset_4	ANXA1	0.7922	0.2556	0.3044	0.6215	0.506
HALLMARK_APOPTOSIS_subset_4	DFFA	0.4703	0.0733	0.4783	0.07	0.0504
HALLMARK_APOPTOSIS_subset_4	GSR	0.6086	0.1651	0.5049	0.101	0.131
HALLMARK_APOPTOSIS_subset_4	SLC20A1	0.6452	0.0947	0.4803	0.1	0.1681
HALLMARK_APOPTOSIS_subset_4	BIK	0.4379	0.2071	0.0396	0.3808	0.4001
HALLMARK_APOPTOSIS_subset_4	BCL2L10	-0.4925	0.2486	-0.3778	0.2018	0.1882
HALLMARK_APOPTOSIS_subset_4	GPX3	0.6447	0.215	0.4807	0.5816	0.3618
HALLMARK_APOPTOSIS_subset_4	PPP2R5B	0.3174	0.086	0.3738	0.0833	0.08
HALLMARK_APOPTOSIS_subset_4	BCL2L1	0.8355	0.0839	0.7892	0.0818	0.0786
HALLMARK_APOPTOSIS_subset_4	CDC25B	0.528	0.1762	0.3926	0.1317	0.1554
HALLMARK_APOPTOSIS_subset_4	CD38	-0.0986	0.3105	-0.0608	0.2683	0.1796
HALLMARK_APOPTOSIS_subset_4	MGMT	0.5067	0.1316	0.5202	0.1238	0.0686
HALLMARK_APOPTOSIS_subset_5	ISG20	0.578	0.1918	0.4208	0.1886	0.1843
HALLMARK_APOPTOSIS_subset_5	IGF2R	0.5683	0.1015	0.6136	0.0862	0.0747
HALLMARK_APOPTOSIS_subset_5	PAK1	0.6526	0.1357	0.5351	0.1224	0.1328
HALLMARK_APOPTOSIS_subset_5	AIFM3	-0.1336	0.192	-0.3265	0.1475	0.2
HALLMARK_APOPTOSIS_subset_5	GCH1	0.2843	0.1351	0.1373	0.1209	0.1594
HALLMARK_APOPTOSIS_subset_5	LEF1	0.4695	0.1963	0.1436	0.2015	0.3276
HALLMARK_APOPTOSIS_subset_5	LGALS3	0.8085	0.2697	0.494	0.51	0.3418
HALLMARK_APOPTOSIS_subset_5	CD14	0.6725	0.1623	0.7658	0.1347	0.1239
HALLMARK_APOPTOSIS_subset_5	BNIP3L	0.7734	0.1241	0.8654	0.1738	0.1306
HALLMARK_APOPTOSIS_subset_5	TXNIP	0.7577	0.3611	0.2505	0.6193	0.5136
HALLMARK_APOPTOSIS_subset_5	FDXR	0.3368	0.1411	0.167	0.1216	0.177
HALLMARK_APOPTOSIS_subset_5	ATF3	0.499	0.2246	0.6555	0.3623	0.284
HALLMARK_APOPTOSIS_subset_5	NEFH	-0.1599	0.2972	-0.3229	0.2622	0.2169
HALLMARK_APOPTOSIS_subset_5	TNF	-0.1829	0.2509	-0.2674	0.1598	0.1756
HALLMARK_APOPTOSIS_subset_5	RHOB	0.7789	0.3045	0.6182	0.4783	0.2357
HALLMARK_APOPTOSIS_subset_5	GUCY2D	-0.4477	0.2845	-0.4765	0.2562	0.1661
HALLMARK_APOPTOSIS_subset_6	GPX1	0.8929	0.1867	0.8289	0.2352	0.1214
HALLMARK_APOPTOSIS_subset_6	ERBB3	0.8715	0.1508	0.6288	0.3412	0.2682
HALLMARK_APOPTOSIS_subset_6	ENO2	0.5024	0.2092	0.3495	0.1709	0.1903
HALLMARK_APOPTOSIS_subset_6	CD2	0.2626	0.2772	0.1866	0.2509	0.1921
HALLMARK_APOPTOSIS_subset_6	SC5D	0.5178	0.1376	0.6455	0.1256	0.1385
HALLMARK_APOPTOSIS_subset_6	HMOX1	0.6005	0.1659	0.497	0.201	0.1411
HALLMARK_APOPTOSIS_subset_6	IL1A	-0.7085	0.2082	-0.7679	0.1671	0.1255
HALLMARK_APOPTOSIS_subset_6	TIMP2	0.796	0.2872	0.5487	0.5295	0.2941
HALLMARK_APOPTOSIS_subset_6	APP	0.6855	0.4326	0.3298	0.6483	0.4372
HALLMARK_APOPTOSIS_subset_6	TOP2A	0.6565	0.2175	0.0253	0.2357	0.6337
HALLMARK_APOPTOSIS_subset_6	EGR3	0.1207	0.2951	0.4857	0.2703	0.3759
HALLMARK_APOPTOSIS_subset_6	F2	-0.8793	0.1373	-0.9331	0.0753	0.0775
HALLMARK_APOPTOSIS_subset_6	CAV1	0.6524	0.1826	0.5699	0.5379	0.3527
HALLMARK_APOPTOSIS_subset_6	CASP3	0.5276	0.083	0.4098	0.0716	0.122
HALLMARK_APOPTOSIS_subset_6	MCL1	0.8804	0.2011	0.6611	0.457	0.2482
HALLMARK_APOPTOSIS_subset_6	PTK2	0.7798	0.1115	0.7441	0.0855	0.0799
HALLMARK_APOPTOSIS_subset_7	BID	0.4989	0.1243	0.4189	0.1223	0.1098
HALLMARK_APOPTOSIS_subset_7	IGFBP6	0.4016	0.208	0.6598	0.4841	0.4484
HALLMARK_APOPTOSIS_subset_7	PEA15	0.8774	0.1981	0.7678	0.2967	0.1669
HALLMARK_APOPTOSIS_subset_7	GNA15	0.1366	0.1999	0.0872	0.2055	0.1134
HALLMARK_APOPTOSIS_subset_7	RETSAT	0.6854	0.1253	0.8414	0.1419	0.1691
HALLMARK_APOPTOSIS_subset_7	CASP7	0.514	0.1253	0.533	0.0995	0.0728
HALLMARK_APOPTOSIS_subset_7	IFITM3	0.4766	0.5527	0.1909	0.6382	0.3597
HALLMARK_APOPTOSIS_subset_7	HGF	-0.1152	0.2069	0.0705	0.1744	0.1931
HALLMARK_APOPTOSIS_subset_7	CASP8	0.4162	0.1048	0.3983	0.1094	0.0682
HALLMARK_APOPTOSIS_subset_7	DNAJC3	0.5212	0.1046	0.537	0.0755	0.0612
HALLMARK_APOPTOSIS_subset_7	BAX	0.8474	0.0991	0.7209	0.1137	0.1401
HALLMARK_APOPTOSIS_subset_7	CASP4	0.6314	0.1733	0.7806	0.1048	0.1542
HALLMARK_APOPTOSIS_subset_7	TIMP1	0.622	0.4655	0.5843	0.4572	0.2247
HALLMARK_APOPTOSIS_subset_7	GADD45B	0.736	0.165	0.7389	0.2578	0.1192
HALLMARK_APOPTOSIS_subset_7	DAP	0.877	0.0948	0.8402	0.1088	0.079
HALLMARK_APOPTOSIS_subset_7	CDK2	0.5768	0.0948	0.48	0.0901	0.1057
HALLMARK_APOPTOSIS_subset_8	CD44	0.8224	0.2873	0.7119	0.3333	0.1627
HALLMARK_APOPTOSIS_subset_8	CLU	0.5594	0.4945	0.1327	0.6444	0.4463
HALLMARK_APOPTOSIS_subset_8	TGFBR3	0.2297	0.2597	0.7574	0.1679	0.5292
HALLMARK_APOPTOSIS_subset_8	GADD45A	0.5062	0.1465	0.6118	0.1314	0.1215
HALLMARK_APOPTOSIS_subset_8	FEZ1	0.1296	0.148	0.4193	0.1383	0.29
HALLMARK_APOPTOSIS_subset_8	MADD	0.5106	0.0837	0.5035	0.0817	0.0535
HALLMARK_APOPTOSIS_subset_8	BCAP31	0.8636	0.2595	0.7814	0.2565	0.136
HALLMARK_APOPTOSIS_subset_8	GSTM1	0.0599	0.6874	0.0593	0.7385	0.1778
HALLMARK_APOPTOSIS_subset_8	ROCK1	0.4142	0.097	0.4945	0.0994	0.0932
HALLMARK_APOPTOSIS_subset_8	RELA	0.7515	0.0788	0.7774	0.0776	0.0574
HALLMARK_APOPTOSIS_subset_8	RARA	0.7573	0.163	0.6541	0.1262	0.1382
HALLMARK_APOPTOSIS_subset_8	MMP2	0.7222	0.3635	0.6212	0.4636	0.1869
HALLMARK_APOPTOSIS_subset_8	SQSTM1	0.7968	0.3194	0.7203	0.3551	0.1475
HALLMARK_APOPTOSIS_subset_8	BRCA1	0.2169	0.1678	0.065	0.1232	0.1662
HALLMARK_APOPTOSIS_subset_8	WEE1	0.5978	0.1102	0.6786	0.2017	0.1436
HALLMARK_APOPTOSIS_subset_8	SAT1	0.7434	0.3724	0.5749	0.5001	0.225
HALLMARK_APOPTOSIS_subset_9	BGN	0.6348	0.4523	0.8094	0.1345	0.2681
HALLMARK_APOPTOSIS_subset_9	PLCB2	0.1842	0.1709	0.1996	0.1391	0.1025
HALLMARK_APOPTOSIS_subset_9	ANKH	0.6249	0.1834	0.6714	0.1172	0.1147
HALLMARK_APOPTOSIS_subset_9	DDIT3	0.5234	0.1234	0.5749	0.1085	0.0896
HALLMARK_APOPTOSIS_subset_9	F2R	0.5163	0.1815	0.4012	0.1337	0.1475
HALLMARK_APOPTOSIS_subset_9	PSEN2	0.4816	0.1182	0.3477	0.1033	0.1426
HALLMARK_APOPTOSIS_subset_9	HMGB2	0.8721	0.1811	0.8408	0.1596	0.0997
HALLMARK_APOPTOSIS_subset_9	EBP	0.7425	0.1227	0.6079	0.1124	0.1457
HALLMARK_APOPTOSIS_subset_9	LUM	0.4955	0.5427	0.2084	0.6727	0.4135
HALLMARK_APOPTOSIS_subset_9	CFLAR	0.5813	0.1324	0.7678	0.1078	0.1904
HALLMARK_APOPTOSIS_subset_9	CYLD	0.3999	0.1162	0.4303	0.099	0.0714
HALLMARK_APOPTOSIS_subset_9	BIRC3	0.1856	0.2549	0.2748	0.2087	0.151
HALLMARK_APOPTOSIS_subset_9	DPYD	0.1966	0.1791	0.4823	0.1313	0.2866
HALLMARK_APOPTOSIS_subset_9	IER3	0.8226	0.1864	0.7153	0.1987	0.14
HALLMARK_APOPTOSIS_subset_9	CCND2	0.1735	0.1727	0.4257	0.1409	0.2557
HALLMARK_APOPTOSIS_subset_9	PMAIP1	0.2583	0.2538	-0.0206	0.2219	0.2843
HALLMARK_BILE_ACID_METABOLISM_subset_1	SULT1B1	-0.6705	0.1918	-0.5913	0.1811	0.1424
HALLMARK_BILE_ACID_METABOLISM_subset_1	ABCA2	0.5355	0.1294	0.5239	0.1045	0.0794
HALLMARK_BILE_ACID_METABOLISM_subset_1	EFHC1	0.3252	0.1211	0.3337	0.1098	0.084
HALLMARK_BILE_ACID_METABOLISM_subset_1	HACL1	0.4017	0.0844	0.5015	0.0851	0.106
HALLMARK_BILE_ACID_METABOLISM_subset_1	RXRA	0.5935	0.1037	0.6837	0.1185	0.1081
HALLMARK_BILE_ACID_METABOLISM_subset_1	ABCA8	-0.1547	0.2985	0.6554	0.2744	0.8101
HALLMARK_BILE_ACID_METABOLISM_subset_1	SLCO1A2	-0.7703	0.2596	-0.3901	0.3773	0.3857
HALLMARK_BILE_ACID_METABOLISM_subset_1	TTR	-0.8574	0.1978	-0.8404	0.1395	0.104
HALLMARK_BILE_ACID_METABOLISM_subset_1	BCAR3	0.4569	0.1698	0.5167	0.1332	0.1063
HALLMARK_BILE_ACID_METABOLISM_subset_1	ABCG4	-0.7397	0.1112	-0.7463	0.0967	0.0573
HALLMARK_BILE_ACID_METABOLISM_subset_1	AGXT	-0.8424	0.2274	-0.5952	0.2396	0.2737
HALLMARK_BILE_ACID_METABOLISM_subset_1	PECR	0.2947	0.1303	0.4846	0.2098	0.2068
HALLMARK_BILE_ACID_METABOLISM_subset_1	CYP46A1	-0.4027	0.1582	-0.1752	0.1624	0.2338
HALLMARK_BILE_ACID_METABOLISM_subset_1	PEX26	0.4115	0.0781	0.4005	0.0709	0.0508
HALLMARK_BILE_ACID_METABOLISM_subset_1	LIPE	0.327	0.2806	0.5721	0.4427	0.3678
HALLMARK_BILE_ACID_METABOLISM_subset_1	RETSAT	0.7155	0.1146	0.8404	0.1484	0.1445
HALLMARK_BILE_ACID_METABOLISM_subset_2	PEX1	0.4024	0.0834	0.4091	0.071	0.0545
HALLMARK_BILE_ACID_METABOLISM_subset_2	HSD17B6	0.1786	0.1578	-0.3293	0.1734	0.5079
HALLMARK_BILE_ACID_METABOLISM_subset_2	SLC27A2	0.0988	0.3443	-0.1284	0.3342	0.2607
HALLMARK_BILE_ACID_METABOLISM_subset_2	LCK	0.1024	0.2583	-0.0217	0.208	0.178
HALLMARK_BILE_ACID_METABOLISM_subset_2	MLYCD	0.2189	0.0878	0.3433	0.115	0.1274
HALLMARK_BILE_ACID_METABOLISM_subset_2	KLF1	-0.7273	0.1487	-0.8648	0.1061	0.147
HALLMARK_BILE_ACID_METABOLISM_subset_2	DIO2	0.1685	0.2716	0.0849	0.267	0.1811
HALLMARK_BILE_ACID_METABOLISM_subset_2	GNPAT	0.6685	0.0787	0.6256	0.063	0.0632
HALLMARK_BILE_ACID_METABOLISM_subset_2	DHCR24	0.8524	0.2414	0.8079	0.2224	0.115
HALLMARK_BILE_ACID_METABOLISM_subset_2	AMACR	0.3996	0.1223	0.3053	0.0975	0.1128
HALLMARK_BILE_ACID_METABOLISM_subset_2	SCP2	0.9167	0.1616	0.9021	0.1609	0.0759
HALLMARK_BILE_ACID_METABOLISM_subset_2	TFCP2L1	0.0087	0.3353	0.1024	0.3855	0.2151
HALLMARK_BILE_ACID_METABOLISM_subset_2	SLC29A1	0.7991	0.1297	0.9137	0.0678	0.1221
HALLMARK_BILE_ACID_METABOLISM_subset_2	CH25H	-0.0628	0.2352	0.1564	0.316	0.2415
HALLMARK_BILE_ACID_METABOLISM_subset_2	SLC27A5	0.3836	0.1627	0.3528	0.1413	0.0964
HALLMARK_BILE_ACID_METABOLISM_subset_2	ABCA1	0.1716	0.1406	0.3386	0.1714	0.1821
HALLMARK_BILE_ACID_METABOLISM_subset_3	PXMP2	0.5076	0.0995	0.4823	0.1072	0.0786
HALLMARK_BILE_ACID_METABOLISM_subset_3	CYP8B1	-0.8272	0.1745	-0.6642	0.1443	0.1931
HALLMARK_BILE_ACID_METABOLISM_subset_3	CYP7A1	-0.9016	0.0885	-0.764	0.0851	0.1424
HALLMARK_BILE_ACID_METABOLISM_subset_3	ABCA9	-0.2925	0.2368	0.393	0.2474	0.6855
HALLMARK_BILE_ACID_METABOLISM_subset_3	SULT2B1	0.2926	0.281	0.0964	0.348	0.2746
HALLMARK_BILE_ACID_METABOLISM_subset_3	ABCD2	-0.5863	0.2112	-0.0393	0.3407	0.5484
HALLMARK_BILE_ACID_METABOLISM_subset_3	ACSL1	0.6616	0.2097	0.6533	0.4908	0.29
HALLMARK_BILE_ACID_METABOLISM_subset_3	BBOX1	-0.1095	0.4067	0.4512	0.3983	0.5916
HALLMARK_BILE_ACID_METABOLISM_subset_3	SOD1	0.8208	0.2833	0.6577	0.3833	0.2318
HALLMARK_BILE_ACID_METABOLISM_subset_3	PEX13	0.5006	0.0867	0.4364	0.0742	0.0789
HALLMARK_BILE_ACID_METABOLISM_subset_3	ISOC1	0.5887	0.1905	0.5864	0.1273	0.1059
HALLMARK_BILE_ACID_METABOLISM_subset_3	CYP39A1	-0.1507	0.2929	0.1828	0.2515	0.351
HALLMARK_BILE_ACID_METABOLISM_subset_3	SLC35B2	0.7222	0.0829	0.654	0.0932	0.0871
HALLMARK_BILE_ACID_METABOLISM_subset_3	IDH1	0.7548	0.1667	0.8678	0.1008	0.1253
HALLMARK_BILE_ACID_METABOLISM_subset_3	ALDH8A1	-0.4171	0.1859	-0.4145	0.1612	0.1035
HALLMARK_BILE_ACID_METABOLISM_subset_3	SOAT2	-0.7198	0.1862	-0.6522	0.1365	0.1244
HALLMARK_BILE_ACID_METABOLISM_subset_4	AQP9	-0.2552	0.3397	-0.3244	0.3662	0.1864
HALLMARK_BILE_ACID_METABOLISM_subset_4	ATXN1	0.3418	0.1304	0.3336	0.0922	0.0747
HALLMARK_BILE_ACID_METABOLISM_subset_4	FADS1	0.2852	0.1985	0.2945	0.2086	0.1108
HALLMARK_BILE_ACID_METABOLISM_subset_4	ABCD3	0.6698	0.1382	0.6034	0.1003	0.0959
HALLMARK_BILE_ACID_METABOLISM_subset_4	ALDH9A1	0.8311	0.0963	0.9152	0.0608	0.0915
HALLMARK_BILE_ACID_METABOLISM_subset_4	SERPINA6	-0.3894	0.6105	-0.2416	0.5703	0.2797
HALLMARK_BILE_ACID_METABOLISM_subset_4	FADS2	0.6656	0.259	0.557	0.2425	0.1423
HALLMARK_BILE_ACID_METABOLISM_subset_4	PEX12	0.2183	0.1131	0.2435	0.0833	0.0651
HALLMARK_BILE_ACID_METABOLISM_subset_4	ABCA4	-0.2378	0.2715	-0.1246	0.2093	0.1827
HALLMARK_BILE_ACID_METABOLISM_subset_4	PFKM	0.5245	0.1221	0.5714	0.1111	0.0844
HALLMARK_BILE_ACID_METABOLISM_subset_4	GSTK1	0.9174	0.0976	0.8128	0.2352	0.1282
HALLMARK_BILE_ACID_METABOLISM_subset_4	CAT	0.7234	0.1149	0.7995	0.3538	0.2571
HALLMARK_BILE_ACID_METABOLISM_subset_4	ABCA6	-0.0548	0.2073	0.4683	0.2122	0.5231
HALLMARK_BILE_ACID_METABOLISM_subset_4	NPC1	0.5413	0.0936	0.5793	0.0739	0.0697
HALLMARK_BILE_ACID_METABOLISM_subset_4	NUDT12	0.3247	0.1638	0.3221	0.1088	0.0974
HALLMARK_BILE_ACID_METABOLISM_subset_4	IDH2	0.8876	0.1876	0.808	0.1015	0.1329
HALLMARK_BILE_ACID_METABOLISM_subset_5	SLC22A18	0.5043	0.1667	0.359	0.1694	0.1621
HALLMARK_BILE_ACID_METABOLISM_subset_5	OPTN	0.6847	0.1358	0.8247	0.0974	0.1495
HALLMARK_BILE_ACID_METABOLISM_subset_5	PEX11G	0.2004	0.1568	0.1381	0.1496	0.0992
HALLMARK_BILE_ACID_METABOLISM_subset_5	ABCG8	-0.9388	0.0969	-0.8628	0.125	0.0956
HALLMARK_BILE_ACID_METABOLISM_subset_5	CROT	0.3986	0.1921	0.3592	0.1686	0.1272
HALLMARK_BILE_ACID_METABOLISM_subset_5	CYP27A1	0.5718	0.198	0.5775	0.2182	0.1245
HALLMARK_BILE_ACID_METABOLISM_subset_5	PEX6	0.4094	0.1415	0.4168	0.1305	0.0832
HALLMARK_BILE_ACID_METABOLISM_subset_5	SLC23A2	0.2284	0.1117	0.3148	0.1127	0.1049
HALLMARK_BILE_ACID_METABOLISM_subset_5	EPHX2	0.4876	0.2061	0.649	0.1742	0.1799
HALLMARK_BILE_ACID_METABOLISM_subset_5	PIPOX	-0.2953	0.1444	-0.3693	0.1207	0.0986
HALLMARK_BILE_ACID_METABOLISM_subset_5	APOA1	-0.5565	0.2721	-0.6294	0.2647	0.1518
HALLMARK_BILE_ACID_METABOLISM_subset_5	HSD17B4	0.8799	0.175	0.9283	0.0874	0.0736
HALLMARK_BILE_ACID_METABOLISM_subset_5	GNMT	-0.1034	0.3015	-0.1603	0.3275	0.1509
HALLMARK_BILE_ACID_METABOLISM_subset_5	ABCD1	0.3014	0.136	0.249	0.1715	0.1182
HALLMARK_BILE_ACID_METABOLISM_subset_5	PAOX	0.1638	0.1126	0.1475	0.1068	0.0583
HALLMARK_BILE_ACID_METABOLISM_subset_5	PEX11A	0.4834	0.1681	0.607	0.1502	0.1481
HALLMARK_BILE_ACID_METABOLISM_subset_6	LONP2	0.6711	0.1086	0.6897	0.0991	0.0694
HALLMARK_BILE_ACID_METABOLISM_subset_6	HSD17B11	0.4526	0.1599	0.7246	0.1242	0.2729
HALLMARK_BILE_ACID_METABOLISM_subset_6	DIO1	-0.0915	0.4897	-0.4706	0.3306	0.3857
HALLMARK_BILE_ACID_METABOLISM_subset_6	HAO1	-0.9282	0.1854	-0.9421	0.0707	0.0813
HALLMARK_BILE_ACID_METABOLISM_subset_6	NR1I2	-0.7489	0.1576	-0.7641	0.1187	0.086
HALLMARK_BILE_ACID_METABOLISM_subset_6	GCLM	0.3984	0.1199	0.4577	0.1042	0.0848
HALLMARK_BILE_ACID_METABOLISM_subset_6	ABCA5	0.2099	0.1479	0.4931	0.1225	0.2833
HALLMARK_BILE_ACID_METABOLISM_subset_6	CYP7B1	0.0925	0.1957	0.2738	0.1822	0.1973
HALLMARK_BILE_ACID_METABOLISM_subset_6	PEX7	0.3845	0.1287	0.3221	0.0947	0.0836
HALLMARK_BILE_ACID_METABOLISM_subset_6	ABCA3	0.4781	0.1737	0.3446	0.1703	0.1526
HALLMARK_BILE_ACID_METABOLISM_subset_6	GC	-0.9754	0.1015	-0.9519	0.0641	0.0486
HALLMARK_BILE_ACID_METABOLISM_subset_6	HSD3B1	-0.9022	0.1947	-0.8231	0.2355	0.1084
HALLMARK_BILE_ACID_METABOLISM_subset_6	HSD3B7	0.565	0.1226	0.5025	0.128	0.0968
HALLMARK_BILE_ACID_METABOLISM_subset_6	FDXR	0.3394	0.1414	0.1481	0.1348	0.1961
HALLMARK_BILE_ACID_METABOLISM_subset_6	PEX19	0.7735	0.0921	0.8616	0.0763	0.0979
HALLMARK_BILE_ACID_METABOLISM_subset_6	SLC23A1	-0.2774	0.2695	-0.5513	0.1932	0.282
HALLMARK_BILE_ACID_METABOLISM_subset_7	PHYH	0.5806	0.1222	0.6895	0.1245	0.1378
HALLMARK_BILE_ACID_METABOLISM_subset_7	NR0B2	-0.9018	0.1844	-0.8706	0.1638	0.082
HALLMARK_BILE_ACID_METABOLISM_subset_7	ACSL5	0.2796	0.193	0.497	0.179	0.2248
HALLMARK_BILE_ACID_METABOLISM_subset_7	RBP1	0.5844	0.2611	0.4886	0.3228	0.1699
HALLMARK_BILE_ACID_METABOLISM_subset_7	AR	0.413	0.3539	0.4498	0.2759	0.1976
HALLMARK_BILE_ACID_METABOLISM_subset_7	PEX16	0.5485	0.0953	0.4657	0.1139	0.0977
HALLMARK_BILE_ACID_METABOLISM_subset_7	ALDH1A1	0.3643	0.2218	0.8011	0.1915	0.4376
HALLMARK_BILE_ACID_METABOLISM_subset_7	IDI1	0.6608	0.1071	0.5947	0.2069	0.1086
HALLMARK_BILE_ACID_METABOLISM_subset_7	PRDX5	0.8831	0.2327	0.7958	0.3084	0.1205
HALLMARK_BILE_ACID_METABOLISM_subset_7	NEDD4	0.19	0.1198	0.2798	0.1201	0.1081
HALLMARK_BILE_ACID_METABOLISM_subset_7	RXRG	-0.6254	0.2127	-0.0602	0.2616	0.5652
HALLMARK_BILE_ACID_METABOLISM_subset_7	PNPLA8	0.4661	0.0773	0.5073	0.074	0.0599
HALLMARK_BILE_ACID_METABOLISM_subset_7	AKR1D1	-0.818	0.2526	-0.7294	0.4057	0.1764
HALLMARK_BILE_ACID_METABOLISM_subset_7	BMP6	-0.1676	0.192	0.2095	0.2143	0.3857
HALLMARK_BILE_ACID_METABOLISM_subset_7	NR3C2	-0.1557	0.195	0.268	0.1421	0.4236
HALLMARK_BILE_ACID_METABOLISM_subset_7	NR1H4	-0.9703	0.1208	-0.9357	0.0965	0.0567
HALLMARK_CHOLESTEROL_HOMEOSTASIS_subset_1	ANXA5	0.7829	0.3513	0.375	0.5741	0.4582
HALLMARK_CHOLESTEROL_HOMEOSTASIS_subset_1	TNFRSF12A	0.7141	0.1822	0.5022	0.2415	0.2249
HALLMARK_CHOLESTEROL_HOMEOSTASIS_subset_1	ATF5	0.5998	0.1213	0.4836	0.0994	0.1298
HALLMARK_CHOLESTEROL_HOMEOSTASIS_subset_1	MAL2	0.8535	0.2155	0.6799	0.2641	0.2117
HALLMARK_CHOLESTEROL_HOMEOSTASIS_subset_1	PDK3	0.3069	0.1332	0.18	0.1306	0.1396
HALLMARK_CHOLESTEROL_HOMEOSTASIS_subset_1	FABP5	0.6643	0.2249	0.7436	0.3178	0.2095
HALLMARK_CHOLESTEROL_HOMEOSTASIS_subset_1	SCD	0.7658	0.26	0.5275	0.5652	0.2855
HALLMARK_CHOLESTEROL_HOMEOSTASIS_subset_1	IDI1	0.6289	0.1172	0.572	0.1828	0.1052
HALLMARK_CHOLESTEROL_HOMEOSTASIS_subset_1	LPL	0.1869	0.31	0.4845	0.5487	0.4883
HALLMARK_CHOLESTEROL_HOMEOSTASIS_subset_1	ANTXR2	0.4327	0.1578	0.7277	0.2336	0.3222
HALLMARK_CHOLESTEROL_HOMEOSTASIS_subset_1	PCYT2	0.4854	0.1176	0.4771	0.1397	0.0853
HALLMARK_CHOLESTEROL_HOMEOSTASIS_subset_1	NSDHL	0.4937	0.0948	0.4208	0.0906	0.0881
HALLMARK_CHOLESTEROL_HOMEOSTASIS_subset_1	EBP	0.7429	0.1228	0.5922	0.122	0.169
HALLMARK_CHOLESTEROL_HOMEOSTASIS_subset_1	FDPS	0.8961	0.2155	0.8941	0.1157	0.0947
HALLMARK_CHOLESTEROL_HOMEOSTASIS_subset_1	ECH1	0.911	0.1517	0.755	0.3275	0.2006
HALLMARK_CHOLESTEROL_HOMEOSTASIS_subset_1	CTNNB1	0.853	0.2751	0.5391	0.4998	0.3463
HALLMARK_CHOLESTEROL_HOMEOSTASIS_subset_2	FADS2	0.5718	0.3312	0.4085	0.2438	0.2206
HALLMARK_CHOLESTEROL_HOMEOSTASIS_subset_2	TM7SF2	0.3752	0.2537	0.4979	0.2167	0.1824
HALLMARK_CHOLESTEROL_HOMEOSTASIS_subset_2	HMGCS1	0.5097	0.1451	0.4905	0.1217	0.0767
HALLMARK_CHOLESTEROL_HOMEOSTASIS_subset_2	TP53INP1	0.4062	0.2092	0.3031	0.1874	0.1664
HALLMARK_CHOLESTEROL_HOMEOSTASIS_subset_2	CPEB2	0.1262	0.2026	0.1872	0.176	0.1275
HALLMARK_CHOLESTEROL_HOMEOSTASIS_subset_2	ACAT2	0.3525	0.1684	0.293	0.1215	0.1045
HALLMARK_CHOLESTEROL_HOMEOSTASIS_subset_2	ALDOC	0.1168	0.3161	0.5734	0.2226	0.4581
HALLMARK_CHOLESTEROL_HOMEOSTASIS_subset_2	GUSB	0.7423	0.1337	0.7375	0.1251	0.0822
HALLMARK_CHOLESTEROL_HOMEOSTASIS_subset_2	ALCAM	0.6262	0.2679	0.6452	0.212	0.1476
HALLMARK_CHOLESTEROL_HOMEOSTASIS_subset_2	GSTM2	0.3952	0.3029	0.6819	0.3184	0.3192
HALLMARK_CHOLESTEROL_HOMEOSTASIS_subset_2	PNRC1	0.7389	0.1471	0.7518	0.2936	0.164
HALLMARK_CHOLESTEROL_HOMEOSTASIS_subset_2	ACSS2	0.416	0.1226	0.7133	0.1054	0.2985
HALLMARK_CHOLESTEROL_HOMEOSTASIS_subset_2	ATF3	0.3592	0.2873	0.4988	0.5081	0.3244
HALLMARK_CHOLESTEROL_HOMEOSTASIS_subset_2	PPARG	-0.027	0.2562	0.5529	0.2493	0.5799
HALLMARK_CHOLESTEROL_HOMEOSTASIS_subset_2	ATXN2	0.4456	0.0882	0.5251	0.0717	0.0906
HALLMARK_CHOLESTEROL_HOMEOSTASIS_subset_2	MVK	0.2533	0.1381	0.2712	0.1119	0.0822
HALLMARK_CHOLESTEROL_HOMEOSTASIS_subset_3	CYP51A1	0.6585	0.1297	0.5902	0.1014	0.0952
HALLMARK_CHOLESTEROL_HOMEOSTASIS_subset_3	SQLE	0.6917	0.1597	0.3666	0.1435	0.3257
HALLMARK_CHOLESTEROL_HOMEOSTASIS_subset_3	MVD	0.4832	0.1547	0.4123	0.1433	0.1043
HALLMARK_CHOLESTEROL_HOMEOSTASIS_subset_3	CHKA	0.532	0.1271	0.5986	0.1481	0.1057
HALLMARK_CHOLESTEROL_HOMEOSTASIS_subset_3	SC5D	0.5186	0.1376	0.6549	0.1207	0.1459
HALLMARK_CHOLESTEROL_HOMEOSTASIS_subset_3	PLAUR	0.6256	0.1777	0.3708	0.1642	0.2559
HALLMARK_CHOLESTEROL_HOMEOSTASIS_subset_3	CBS	0.2114	0.3016	-0.0197	0.2505	0.2544
HALLMARK_CHOLESTEROL_HOMEOSTASIS_subset_3	HSD17B7	0.5236	0.1264	0.3177	0.0999	0.2075
HALLMARK_CHOLESTEROL_HOMEOSTASIS_subset_3	AVPR1A	-0.2615	0.184	0.0337	0.239	0.2979
HALLMARK_CHOLESTEROL_HOMEOSTASIS_subset_3	STARD4	-0.0063	0.1465	-0.0361	0.1744	0.1069
HALLMARK_CHOLESTEROL_HOMEOSTASIS_subset_3	FBXO6	0.4461	0.1092	0.2833	0.0891	0.1657
HALLMARK_CHOLESTEROL_HOMEOSTASIS_subset_3	ERRFI1	0.6215	0.1583	0.7817	0.1618	0.1903
HALLMARK_CHOLESTEROL_HOMEOSTASIS_subset_3	LDLR	0.5179	0.1635	0.5968	0.1932	0.1196
HALLMARK_CHOLESTEROL_HOMEOSTASIS_subset_3	ADH4	-0.8022	0.2149	-0.3028	0.2394	0.4993
HALLMARK_CHOLESTEROL_HOMEOSTASIS_subset_3	CD9	0.6072	0.4571	0.4626	0.5315	0.255
HALLMARK_CHOLESTEROL_HOMEOSTASIS_subset_3	FASN	0.7738	0.3339	0.6781	0.3936	0.1625
HALLMARK_CHOLESTEROL_HOMEOSTASIS_subset_4	TMEM97	0.5204	0.1616	0.3176	0.1538	0.2086
HALLMARK_CHOLESTEROL_HOMEOSTASIS_subset_4	PMVK	0.7914	0.1068	0.6845	0.1146	0.1184
HALLMARK_CHOLESTEROL_HOMEOSTASIS_subset_4	GLDC	-0.3367	0.4034	-0.5051	0.3016	0.2444
HALLMARK_CHOLESTEROL_HOMEOSTASIS_subset_4	JAG1	0.4641	0.1408	0.5724	0.1215	0.124
HALLMARK_CHOLESTEROL_HOMEOSTASIS_subset_4	CXCL16	0.7101	0.1286	0.7528	0.1431	0.1105
HALLMARK_CHOLESTEROL_HOMEOSTASIS_subset_4	TRIB3	0.5379	0.1491	0.2686	0.1607	0.2722
HALLMARK_CHOLESTEROL_HOMEOSTASIS_subset_4	ABCA2	0.5339	0.1292	0.5185	0.127	0.0767
HALLMARK_CHOLESTEROL_HOMEOSTASIS_subset_4	S100A11	0.4477	0.5199	0.2359	0.6365	0.3197
HALLMARK_CHOLESTEROL_HOMEOSTASIS_subset_4	HMGCR	0.4945	0.0989	0.4432	0.1281	0.0948
HALLMARK_CHOLESTEROL_HOMEOSTASIS_subset_4	ANXA13	-0.5566	0.2087	-0.4936	0.2028	0.1366
HALLMARK_CHOLESTEROL_HOMEOSTASIS_subset_4	LGALS3	0.8095	0.2699	0.4324	0.5666	0.4032
HALLMARK_CHOLESTEROL_HOMEOSTASIS_subset_4	NFIL3	0.4302	0.1762	0.632	0.1412	0.2078
HALLMARK_CHOLESTEROL_HOMEOSTASIS_subset_4	LGMN	0.8096	0.1471	0.8588	0.142	0.102
HALLMARK_CHOLESTEROL_HOMEOSTASIS_subset_4	CLU	0.5602	0.4948	0.0978	0.6868	0.4731
HALLMARK_CHOLESTEROL_HOMEOSTASIS_subset_4	FDFT1	0.8593	0.1573	0.8348	0.2763	0.115
HALLMARK_CHOLESTEROL_HOMEOSTASIS_subset_4	DHCR7	0.6848	0.1643	0.5527	0.1521	0.1566
HALLMARK_COAGULATION_subset_1	APOC2	0.3667	0.229	0.0178	0.4011	0.3669
HALLMARK_COAGULATION_subset_1	LEFTY2	-0.5791	0.324	-0.2778	0.2893	0.3353
HALLMARK_COAGULATION_subset_1	KLKB1	-0.6007	0.1601	-0.5122	0.1682	0.1358
HALLMARK_COAGULATION_subset_1	LTA4H	0.7596	0.0841	0.8341	0.0994	0.0907
HALLMARK_COAGULATION_subset_1	MMP10	-0.1236	0.409	-0.5833	0.3568	0.477
HALLMARK_COAGULATION_subset_1	APOC3	-0.8991	0.2347	-0.9055	0.0982	0.1171
HALLMARK_COAGULATION_subset_1	SPARC	0.3465	0.5572	0.1796	0.6296	0.4137
HALLMARK_COAGULATION_subset_1	ITGA2	0.2701	0.2067	0.3047	0.2513	0.1597
HALLMARK_COAGULATION_subset_1	SIRT2	0.6381	0.0916	0.737	0.0645	0.1093
HALLMARK_COAGULATION_subset_1	ACOX2	0.3949	0.3252	0.4472	0.2474	0.1928
HALLMARK_COAGULATION_subset_1	MMP8	-0.7137	0.277	-0.7557	0.2379	0.1422
HALLMARK_COAGULATION_subset_1	C1QA	0.8116	0.1838	0.7963	0.1747	0.1122
HALLMARK_COAGULATION_subset_1	HPN	0.4876	0.3478	0.1796	0.3109	0.3635
HALLMARK_COAGULATION_subset_1	CFB	0.6608	0.3626	0.6425	0.2775	0.2225
HALLMARK_COAGULATION_subset_1	MMP11	0.7055	0.3395	0.0053	0.2292	0.7214
HALLMARK_COAGULATION_subset_1	SERPING1	0.7623	0.3233	0.3945	0.5623	0.4111
HALLMARK_COAGULATION_subset_2	VWF	0.5404	0.1598	0.8463	0.1308	0.3084
HALLMARK_COAGULATION_subset_2	FGG	-0.6975	0.403	-0.5465	0.3521	0.2446
HALLMARK_COAGULATION_subset_2	TIMP3	0.7965	0.2854	0.3869	0.5584	0.4295
HALLMARK_COAGULATION_subset_2	SERPINB2	-0.4746	0.3829	-0.3198	0.2513	0.2724
HALLMARK_COAGULATION_subset_2	FN1	0.4314	0.5355	0.7306	0.3095	0.3517
HALLMARK_COAGULATION_subset_2	SERPINA1	0.696	0.2287	0.5775	0.3795	0.2018
HALLMARK_COAGULATION_subset_2	MBL2	-0.9696	0.0537	-0.957	0.044	0.0332
HALLMARK_COAGULATION_subset_2	ITIH1	-0.7137	0.206	-0.6764	0.1685	0.133
HALLMARK_COAGULATION_subset_2	RAC1	0.8118	0.287	0.6046	0.4147	0.2701
HALLMARK_COAGULATION_subset_2	CLU	0.5594	0.4945	0.1099	0.6577	0.4975
HALLMARK_COAGULATION_subset_2	ADAM9	0.6441	0.1996	0.6765	0.1254	0.0994
HALLMARK_COAGULATION_subset_2	WDR1	0.9013	0.1906	0.9189	0.0745	0.0762
HALLMARK_COAGULATION_subset_2	USP11	0.6094	0.0881	0.6672	0.0954	0.0793
HALLMARK_COAGULATION_subset_2	GP1BA	-0.4351	0.2	-0.4961	0.1751	0.1301
HALLMARK_COAGULATION_subset_2	MMP3	0.2381	0.3167	-0.1366	0.302	0.3861
HALLMARK_COAGULATION_subset_2	PROC	-0.2708	0.1928	-0.654	0.1544	0.384
HALLMARK_COAGULATION_subset_3	ANXA1	0.7926	0.2557	0.3024	0.5689	0.5103
HALLMARK_COAGULATION_subset_3	F8	0.2658	0.1161	0.5077	0.1178	0.2426
HALLMARK_COAGULATION_subset_3	C8G	-0.3997	0.2018	-0.5264	0.1583	0.1616
HALLMARK_COAGULATION_subset_3	PLAU	0.6731	0.2227	0.5378	0.1454	0.1748
HALLMARK_COAGULATION_subset_3	F11	-0.9521	0.1006	-0.9326	0.0677	0.0531
HALLMARK_COAGULATION_subset_3	C2	0.5227	0.1722	0.4595	0.1769	0.1214
HALLMARK_COAGULATION_subset_3	MAFF	0.3299	0.16	0.5858	0.1686	0.2572
HALLMARK_COAGULATION_subset_3	APOA1	-0.5566	0.2721	-0.6995	0.1956	0.1832
HALLMARK_COAGULATION_subset_3	LRP1	0.7719	0.1544	0.8404	0.1725	0.1399
HALLMARK_COAGULATION_subset_3	LGMN	0.8091	0.1471	0.8613	0.096	0.0844
HALLMARK_COAGULATION_subset_3	CPB2	-0.8732	0.2031	-0.8533	0.1395	0.1112
HALLMARK_COAGULATION_subset_3	MMP2	0.7226	0.3636	0.6034	0.461	0.2165
HALLMARK_COAGULATION_subset_3	HMGCS2	-0.0349	0.6028	0.3059	0.586	0.4146
HALLMARK_COAGULATION_subset_3	CTSV	0.1064	0.2667	-0.0355	0.2636	0.2131
HALLMARK_COAGULATION_subset_3	PRSS23	0.8249	0.2167	0.8486	0.142	0.1072
HALLMARK_COAGULATION_subset_3	TMPRSS6	-0.2201	0.4099	-0.4815	0.3136	0.3148
HALLMARK_COAGULATION_subset_4	CAPN2	0.8495	0.2061	0.9195	0.0855	0.0932
HALLMARK_COAGULATION_subset_4	ISCU	0.8712	0.0804	0.9214	0.0941	0.0934
HALLMARK_COAGULATION_subset_4	PROZ	-0.6952	0.2179	-0.8315	0.128	0.162
HALLMARK_COAGULATION_subset_4	MMP7	0.5264	0.3647	0.5596	0.5089	0.2736
HALLMARK_COAGULATION_subset_4	CTSB	0.6125	0.461	0.5205	0.4751	0.2213
HALLMARK_COAGULATION_subset_4	MMP14	0.8127	0.2784	0.8315	0.1189	0.1426
HALLMARK_COAGULATION_subset_4	SH2B2	0.0246	0.1801	-0.1314	0.1911	0.1735
HALLMARK_COAGULATION_subset_4	C8B	-0.8983	0.1875	-0.8463	0.1372	0.1102
HALLMARK_COAGULATION_subset_4	RAPGEF3	0.2193	0.1764	0.5884	0.1976	0.3708
HALLMARK_COAGULATION_subset_4	GDA	-0.9088	0.1738	-0.7265	0.2383	0.2031
HALLMARK_COAGULATION_subset_4	MST1	0.2098	0.1807	0.2605	0.189	0.124
HALLMARK_COAGULATION_subset_4	PROS1	0.2764	0.1734	0.6397	0.1522	0.3634
HALLMARK_COAGULATION_subset_4	F13B	-0.9717	0.0667	-0.9726	0.064	0.0374
HALLMARK_COAGULATION_subset_4	OLR1	0.3141	0.2331	-0.1288	0.3122	0.4461
HALLMARK_COAGULATION_subset_4	KLF7	0.2314	0.1484	0.4066	0.1468	0.1814
HALLMARK_COAGULATION_subset_4	P2RY1	-0.446	0.1717	-0.3892	0.1713	0.1223
HALLMARK_COAGULATION_subset_5	CFI	0.3094	0.1816	0.601	0.1577	0.2925
HALLMARK_COAGULATION_subset_5	ARF4	0.8842	0.2321	0.8934	0.1629	0.0673
HALLMARK_COAGULATION_subset_5	MMP15	0.3161	0.1748	0.2738	0.1583	0.1067
HALLMARK_COAGULATION_subset_5	RABIF	0.3915	0.088	0.1934	0.0774	0.198
HALLMARK_COAGULATION_subset_5	PEF1	0.7958	0.1082	0.836	0.0674	0.0594
HALLMARK_COAGULATION_subset_5	APOC1	0.7999	0.2763	0.787	0.2729	0.113
HALLMARK_COAGULATION_subset_5	F3	0.3618	0.2361	0.7948	0.1538	0.433
HALLMARK_COAGULATION_subset_5	FGA	-0.8802	0.2833	-0.7928	0.2539	0.1463
HALLMARK_COAGULATION_subset_5	PLG	-0.8246	0.1715	-0.8649	0.1253	0.0936
HALLMARK_COAGULATION_subset_5	MSRB2	0.6739	0.105	0.6633	0.0972	0.0685
HALLMARK_COAGULATION_subset_5	GP9	-0.9629	0.082	-0.9098	0.1114	0.0663
HALLMARK_COAGULATION_subset_5	THBD	0.2856	0.1633	0.4938	0.179	0.2136
HALLMARK_COAGULATION_subset_5	C1R	0.6952	0.4088	0.3338	0.6109	0.382
HALLMARK_COAGULATION_subset_5	PF4	-0.8844	0.1623	-0.6675	0.2793	0.219
HALLMARK_COAGULATION_subset_5	GNG12	0.6109	0.1806	0.8074	0.1183	0.2
HALLMARK_COAGULATION_subset_5	CTSE	-0.7835	0.2717	-0.8004	0.2246	0.124
HALLMARK_COAGULATION_subset_6	TFPI2	-0.0181	0.3896	0.3713	0.3381	0.3978
HALLMARK_COAGULATION_subset_6	HNF4A	-0.9316	0.1185	-0.9417	0.0699	0.0541
HALLMARK_COAGULATION_subset_6	LAMP2	0.8862	0.1744	0.8919	0.0888	0.0752
HALLMARK_COAGULATION_subset_6	THBS1	0.8114	0.2617	0.7515	0.3238	0.1208
HALLMARK_COAGULATION_subset_6	CASP9	0.3202	0.0751	0.3134	0.0741	0.062
HALLMARK_COAGULATION_subset_6	MMP1	0.1312	0.4395	-0.5953	0.3701	0.7271
HALLMARK_COAGULATION_subset_6	PREP	0.5334	0.1027	0.5544	0.0747	0.0651
HALLMARK_COAGULATION_subset_6	CSRP1	0.8325	0.2948	0.3533	0.6447	0.4868
HALLMARK_COAGULATION_subset_6	CD9	0.6063	0.4569	0.478	0.5628	0.3546
HALLMARK_COAGULATION_subset_6	MMP9	0.5423	0.3018	0.1747	0.3832	0.3816
HALLMARK_COAGULATION_subset_6	MASP2	-0.4104	0.1581	-0.2183	0.1645	0.199
HALLMARK_COAGULATION_subset_6	FYN	0.5087	0.1445	0.7197	0.1241	0.2175
HALLMARK_COAGULATION_subset_6	GSN	0.7729	0.3567	0.218	0.6857	0.5693
HALLMARK_COAGULATION_subset_6	FBN1	0.7198	0.2435	0.7758	0.2002	0.1379
HALLMARK_COAGULATION_subset_6	CFD	0.4309	0.2952	0.6446	0.4277	0.3442
HALLMARK_COAGULATION_subset_6	A2M	0.7643	0.3456	0.3348	0.6394	0.4584
HALLMARK_COAGULATION_subset_7	HRG	-0.9747	0.0979	-0.9582	0.0435	0.0449
HALLMARK_COAGULATION_subset_7	ITGB3	-0.0371	0.1864	0.1374	0.1902	0.1922
HALLMARK_COAGULATION_subset_7	DPP4	0.0383	0.2228	0.3481	0.2079	0.3101
HALLMARK_COAGULATION_subset_7	F2RL2	0.2784	0.3188	-0.0898	0.3776	0.3972
HALLMARK_COAGULATION_subset_7	SERPINE1	0.5408	0.2216	0.3764	0.2933	0.2044
HALLMARK_COAGULATION_subset_7	CTSO	0.5413	0.1195	0.6432	0.1152	0.1177
HALLMARK_COAGULATION_subset_7	CPN1	-0.9872	0.0803	-0.9861	0.0271	0.0205
HALLMARK_COAGULATION_subset_7	CPQ	0.6071	0.1347	0.7626	0.1277	0.1654
HALLMARK_COAGULATION_subset_7	DCT	-0.8062	0.2146	-0.3711	0.1995	0.4394
HALLMARK_COAGULATION_subset_7	S100A1	0.5899	0.345	0.7638	0.27	0.2124
HALLMARK_COAGULATION_subset_7	CFH	0.5054	0.1822	0.7459	0.1654	0.2538
HALLMARK_COAGULATION_subset_7	KLK8	-0.2182	0.4784	0.1263	0.51	0.4706
HALLMARK_COAGULATION_subset_7	RGN	-0.2329	0.2638	0.2886	0.1964	0.5219
HALLMARK_COAGULATION_subset_7	F2	-0.8792	0.1374	-0.9342	0.0791	0.0699
HALLMARK_COAGULATION_subset_7	ANG	0.4655	0.1635	0.6206	0.1862	0.1806
HALLMARK_COAGULATION_subset_7	C3	0.668	0.4185	0.269	0.6504	0.4232
HALLMARK_COAGULATION_subset_8	F9	-0.985	0.0567	-0.9708	0.0345	0.033
HALLMARK_COAGULATION_subset_8	HTRA1	0.7421	0.351	0.5767	0.4942	0.2502
HALLMARK_COAGULATION_subset_8	GNB2	0.8454	0.2584	0.8815	0.1535	0.1108
HALLMARK_COAGULATION_subset_8	PDGFB	0.4707	0.1361	0.4607	0.1092	0.0806
HALLMARK_COAGULATION_subset_8	PLEK	0.3352	0.2036	0.2899	0.2256	0.131
HALLMARK_COAGULATION_subset_8	DUSP6	0.6027	0.1781	0.8259	0.1552	0.235
HALLMARK_COAGULATION_subset_8	BMP1	0.44	0.1575	0.3535	0.1498	0.1288
HALLMARK_COAGULATION_subset_8	CRIP2	0.8267	0.2621	0.8265	0.2404	0.108
HALLMARK_COAGULATION_subset_8	S100A13	0.8341	0.2656	0.7287	0.3369	0.1735
HALLMARK_COAGULATION_subset_8	CTSH	0.847	0.2407	0.7933	0.2886	0.115
HALLMARK_COAGULATION_subset_8	C1S	0.7637	0.3182	0.5471	0.4961	0.2656
HALLMARK_COAGULATION_subset_8	F10	-0.1652	0.1989	0.3291	0.2138	0.4942
HALLMARK_COAGULATION_subset_8	PLAT	0.6786	0.2267	0.7447	0.2574	0.1652
HALLMARK_COAGULATION_subset_8	TF	0.0291	0.3739	0.6412	0.3149	0.6169
HALLMARK_COAGULATION_subset_8	MEP1A	-0.8674	0.1301	-0.8949	0.097	0.0766
HALLMARK_COAGULATION_subset_8	F12	0.2435	0.233	-0.2543	0.2658	0.4997
HALLMARK_COMPLEMENT_subset_1	C3	0.6676	0.4184	0.2674	0.6314	0.4199
HALLMARK_COMPLEMENT_subset_1	ZEB1	0.296	0.1726	0.4646	0.185	0.1833
HALLMARK_COMPLEMENT_subset_1	MMP15	0.3161	0.1748	0.2711	0.1534	0.1108
HALLMARK_COMPLEMENT_subset_1	LTA4H	0.7592	0.0841	0.8489	0.081	0.0986
HALLMARK_COMPLEMENT_subset_1	GZMA	0.1941	0.2773	0.1583	0.2102	0.1353
HALLMARK_COMPLEMENT_subset_1	SH2B3	0.3144	0.0974	0.3804	0.1071	0.0888
HALLMARK_COMPLEMENT_subset_1	IRF2	0.5792	0.0695	0.6192	0.0629	0.0503
HALLMARK_COMPLEMENT_subset_1	GMFB	0.5806	0.0925	0.5463	0.0918	0.0625
HALLMARK_COMPLEMENT_subset_1	PLG	-0.8246	0.1715	-0.8428	0.1234	0.089
HALLMARK_COMPLEMENT_subset_1	PREP	0.5334	0.1027	0.5398	0.0735	0.0657
HALLMARK_COMPLEMENT_subset_1	PLAT	0.6786	0.2267	0.754	0.2632	0.1558
HALLMARK_COMPLEMENT_subset_1	CTSS	0.7379	0.1949	0.7525	0.1635	0.1064
HALLMARK_COMPLEMENT_subset_1	CASP7	0.5563	0.1144	0.5671	0.093	0.0594
HALLMARK_COMPLEMENT_subset_1	CP	0.2609	0.4244	0.472	0.3308	0.2779
HALLMARK_COMPLEMENT_subset_1	DUSP5	0.551	0.1769	0.5291	0.174	0.1175
HALLMARK_COMPLEMENT_subset_1	CTSB	0.6121	0.4609	0.4709	0.5017	0.2369
HALLMARK_COMPLEMENT_subset_10	DGKH	-0.0978	0.1607	-0.0769	0.1667	0.0931
HALLMARK_COMPLEMENT_subset_10	MMP8	-0.7136	0.2771	-0.7169	0.2793	0.1297
HALLMARK_COMPLEMENT_subset_10	PLAUR	0.6256	0.1777	0.3853	0.1883	0.2412
HALLMARK_COMPLEMENT_subset_10	RAF1	0.731	0.0648	0.7496	0.0707	0.0576
HALLMARK_COMPLEMENT_subset_10	ANXA5	0.802	0.3211	0.5138	0.5034	0.3144
HALLMARK_COMPLEMENT_subset_10	S100A13	0.835	0.2657	0.7485	0.3077	0.1676
HALLMARK_COMPLEMENT_subset_10	CFB	0.6612	0.3627	0.7077	0.2723	0.1761
HALLMARK_COMPLEMENT_subset_10	PRKCD	0.6933	0.1192	0.6229	0.1253	0.0951
HALLMARK_COMPLEMENT_subset_10	ANG	0.4658	0.1636	0.6379	0.1461	0.1835
HALLMARK_COMPLEMENT_subset_10	BRPF3	0.5179	0.0895	0.4673	0.0909	0.0697
HALLMARK_COMPLEMENT_subset_10	CASP3	0.5283	0.083	0.4231	0.0749	0.1074
HALLMARK_COMPLEMENT_subset_10	TIMP1	0.6557	0.4252	0.6099	0.4268	0.1953
HALLMARK_COMPLEMENT_subset_10	PHEX	-0.2729	0.2067	-0.4399	0.1882	0.1942
HALLMARK_COMPLEMENT_subset_10	CALM1	0.8635	0.2623	0.705	0.4159	0.2027
HALLMARK_COMPLEMENT_subset_10	SIRT6	0.4098	0.0989	0.2731	0.1104	0.1405
HALLMARK_COMPLEMENT_subset_10	CEBPB	0.632	0.1533	0.7425	0.1277	0.1291
HALLMARK_COMPLEMENT_subset_11	PLA2G7	0.1154	0.2475	0.085	0.2656	0.1371
HALLMARK_COMPLEMENT_subset_11	HNF4A	-0.9316	0.1185	-0.9442	0.0585	0.0506
HALLMARK_COMPLEMENT_subset_11	CTSO	0.5409	0.1194	0.6503	0.109	0.1221
HALLMARK_COMPLEMENT_subset_11	CALM3	0.891	0.1922	0.8272	0.2267	0.1135
HALLMARK_COMPLEMENT_subset_11	SERPINE1	0.5404	0.2215	0.4173	0.2989	0.1716
HALLMARK_COMPLEMENT_subset_11	APOC1	0.7999	0.2763	0.7412	0.3308	0.1281
HALLMARK_COMPLEMENT_subset_11	CCL5	0.5242	0.254	0.5026	0.2097	0.1506
HALLMARK_COMPLEMENT_subset_11	GP1BA	-0.4351	0.2	-0.4441	0.166	0.1233
HALLMARK_COMPLEMENT_subset_11	AKAP10	0.3729	0.098	0.4158	0.0754	0.0693
HALLMARK_COMPLEMENT_subset_11	TIMP2	0.796	0.2872	0.4808	0.5112	0.3358
HALLMARK_COMPLEMENT_subset_11	CD40LG	-0.355	0.2631	-0.239	0.2132	0.166
HALLMARK_COMPLEMENT_subset_11	DOCK9	0.6453	0.1088	0.8095	0.0943	0.1659
HALLMARK_COMPLEMENT_subset_11	PPP4C	0.911	0.0893	0.7862	0.0731	0.1366
HALLMARK_COMPLEMENT_subset_11	DGKG	-0.4308	0.1793	-0.3231	0.1721	0.1452
HALLMARK_COMPLEMENT_subset_11	PSMB9	0.7037	0.1946	0.6864	0.1664	0.1022
HALLMARK_COMPLEMENT_subset_11	C4BPB	-0.4146	0.3366	-0.24	0.2789	0.2304
HALLMARK_COMPLEMENT_subset_12	GATA3	0.7524	0.3059	0.6671	0.3009	0.1713
HALLMARK_COMPLEMENT_subset_12	F3	0.3625	0.2362	0.7708	0.1578	0.4083
HALLMARK_COMPLEMENT_subset_12	LIPA	0.7133	0.1189	0.8154	0.0968	0.116
HALLMARK_COMPLEMENT_subset_12	SERPINB2	-0.4743	0.3831	-0.3192	0.2875	0.234
HALLMARK_COMPLEMENT_subset_12	CXCL1	-0.2947	0.3789	0.0357	0.3481	0.3576
HALLMARK_COMPLEMENT_subset_12	ERAP2	0.2033	0.3007	0.2849	0.3058	0.1459
HALLMARK_COMPLEMENT_subset_12	MAFF	0.3302	0.1601	0.6003	0.1698	0.2705
HALLMARK_COMPLEMENT_subset_12	ITIH1	-0.7135	0.2061	-0.6945	0.1898	0.1099
HALLMARK_COMPLEMENT_subset_12	SERPINA1	0.6968	0.2288	0.5917	0.3447	0.1744
HALLMARK_COMPLEMENT_subset_12	CTSL	0.8322	0.1703	0.8878	0.0793	0.0813
HALLMARK_COMPLEMENT_subset_12	GPD2	0.5317	0.1347	0.4723	0.1037	0.0914
HALLMARK_COMPLEMENT_subset_12	MT3	-0.5611	0.3478	-0.7043	0.2189	0.1974
HALLMARK_COMPLEMENT_subset_12	USP8	0.535	0.0798	0.5638	0.0676	0.051
HALLMARK_COMPLEMENT_subset_12	PIK3CA	0.3736	0.1055	0.4847	0.1128	0.1214
HALLMARK_COMPLEMENT_subset_12	CBLB	0.3742	0.0752	0.406	0.0747	0.0598
HALLMARK_COMPLEMENT_subset_12	KIF2A	0.4131	0.1063	0.3933	0.0938	0.0604
HALLMARK_COMPLEMENT_subset_2	FN1	0.4314	0.5355	0.719	0.3913	0.3153
HALLMARK_COMPLEMENT_subset_2	ITGAM	0.2059	0.1895	0.151	0.2385	0.1282
HALLMARK_COMPLEMENT_subset_2	KLKB1	-0.6008	0.16	-0.5063	0.1525	0.1195
HALLMARK_COMPLEMENT_subset_2	COL4A2	0.8173	0.173	0.8897	0.0986	0.1045
HALLMARK_COMPLEMENT_subset_2	APOBEC3G	0.3289	0.1847	0.3552	0.1351	0.1107
HALLMARK_COMPLEMENT_subset_2	CA2	0.4703	0.256	0.4593	0.2603	0.1234
HALLMARK_COMPLEMENT_subset_2	ADAM9	0.6441	0.1996	0.6849	0.136	0.1113
HALLMARK_COMPLEMENT_subset_2	USP15	0.5693	0.0713	0.5966	0.0627	0.0502
HALLMARK_COMPLEMENT_subset_2	GRB2	0.863	0.0991	0.8218	0.0741	0.0692
HALLMARK_COMPLEMENT_subset_2	CDK5R1	-0.0987	0.1649	-0.345	0.1591	0.2478
HALLMARK_COMPLEMENT_subset_2	IRF7	0.5983	0.1686	0.3597	0.1425	0.2413
HALLMARK_COMPLEMENT_subset_2	GNG2	0.2805	0.1521	0.6049	0.1825	0.3259
HALLMARK_COMPLEMENT_subset_2	DUSP6	0.6027	0.1781	0.8309	0.1522	0.2352
HALLMARK_COMPLEMENT_subset_2	ADRA2B	-0.4739	0.1989	-0.2858	0.1908	0.203
HALLMARK_COMPLEMENT_subset_2	GNB2	0.8454	0.2584	0.8903	0.1299	0.1117
HALLMARK_COMPLEMENT_subset_2	GCA	0.5155	0.0956	0.5098	0.0843	0.0665
HALLMARK_COMPLEMENT_subset_3	LAP3	0.8432	0.1657	0.858	0.0745	0.0691
HALLMARK_COMPLEMENT_subset_3	CPM	0.2911	0.1899	0.6198	0.2515	0.3374
HALLMARK_COMPLEMENT_subset_3	S100A12	-0.5891	0.3322	-0.3063	0.3476	0.3149
HALLMARK_COMPLEMENT_subset_3	CR2	-0.5902	0.3741	-0.6271	0.2687	0.1905
HALLMARK_COMPLEMENT_subset_3	PFN1	0.6129	0.4483	0.5834	0.4565	0.2113
HALLMARK_COMPLEMENT_subset_3	USP14	0.7176	0.1093	0.6294	0.0913	0.1021
HALLMARK_COMPLEMENT_subset_3	LGALS3	0.8095	0.2699	0.5398	0.5024	0.3021
HALLMARK_COMPLEMENT_subset_3	F10	-0.1647	0.199	0.3457	0.2262	0.5104
HALLMARK_COMPLEMENT_subset_3	PPP2CB	0.7504	0.0956	0.8685	0.0811	0.1211
HALLMARK_COMPLEMENT_subset_3	CLU	0.5602	0.4948	0.2708	0.6492	0.3452
HALLMARK_COMPLEMENT_subset_3	ATOX1	0.9054	0.1593	0.9254	0.0604	0.0849
HALLMARK_COMPLEMENT_subset_3	PIK3CG	-0.1751	0.1833	-0.1864	0.1717	0.1152
HALLMARK_COMPLEMENT_subset_3	SPOCK2	0.2086	0.2379	0.1606	0.2011	0.1406
HALLMARK_COMPLEMENT_subset_3	KLK1	-0.2685	0.3004	-0.1418	0.2916	0.2049
HALLMARK_COMPLEMENT_subset_3	FYN	0.5096	0.1446	0.7029	0.1347	0.2034
HALLMARK_COMPLEMENT_subset_3	F5	-0.2323	0.2466	-0.3934	0.2806	0.2106
HALLMARK_COMPLEMENT_subset_4	PRSS3	-0.605	0.3196	-0.4364	0.2903	0.2451
HALLMARK_COMPLEMENT_subset_4	PIK3R5	0.045	0.1528	-0.029	0.1899	0.1086
HALLMARK_COMPLEMENT_subset_4	LRP1	0.7719	0.1544	0.8451	0.1643	0.1314
HALLMARK_COMPLEMENT_subset_4	STX4	0.7012	0.0856	0.6789	0.0763	0.0609
HALLMARK_COMPLEMENT_subset_4	APOBEC3F	0.1237	0.1351	0.1024	0.1041	0.0752
HALLMARK_COMPLEMENT_subset_4	FCN1	-0.1376	0.317	-0.0109	0.3132	0.1881
HALLMARK_COMPLEMENT_subset_4	PLSCR1	0.6999	0.1683	0.7629	0.1302	0.1039
HALLMARK_COMPLEMENT_subset_4	CFH	0.5054	0.1822	0.7544	0.1823	0.2553
HALLMARK_COMPLEMENT_subset_4	XPNPEP1	0.6137	0.0783	0.6091	0.0628	0.0589
HALLMARK_COMPLEMENT_subset_4	PRDM4	0.4407	0.0755	0.4187	0.0716	0.0507
HALLMARK_COMPLEMENT_subset_4	PIM1	0.4339	0.1773	0.5386	0.1887	0.1385
HALLMARK_COMPLEMENT_subset_4	S100A9	0.5271	0.3509	0.6728	0.3232	0.215
HALLMARK_COMPLEMENT_subset_4	MMP13	0.216	0.3998	-0.7555	0.2448	0.9715
HALLMARK_COMPLEMENT_subset_4	RNF4	0.6744	0.0679	0.6419	0.0585	0.0518
HALLMARK_COMPLEMENT_subset_4	DOCK4	0.1778	0.1325	0.303	0.1203	0.1384
HALLMARK_COMPLEMENT_subset_4	LTF	0.4807	0.4259	0.2353	0.5438	0.2773
HALLMARK_COMPLEMENT_subset_5	IRF1	0.6694	0.157	0.6027	0.133	0.112
HALLMARK_COMPLEMENT_subset_5	GP9	-0.9629	0.082	-0.9192	0.0826	0.0607
HALLMARK_COMPLEMENT_subset_5	KYNU	0.2024	0.2811	0.1655	0.2754	0.1502
HALLMARK_COMPLEMENT_subset_5	C1QC	0.8171	0.1803	0.8013	0.162	0.1152
HALLMARK_COMPLEMENT_subset_5	CTSC	0.7429	0.1986	0.8068	0.1255	0.1127
HALLMARK_COMPLEMENT_subset_5	GZMK	0.0602	0.3269	-0.1007	0.2528	0.2353
HALLMARK_COMPLEMENT_subset_5	DYRK2	0.3321	0.1025	0.2718	0.0862	0.0835
HALLMARK_COMPLEMENT_subset_5	CPQ	0.6067	0.1347	0.7678	0.1058	0.1662
HALLMARK_COMPLEMENT_subset_5	KCNIP3	0.0425	0.1865	0.0175	0.1809	0.1159
HALLMARK_COMPLEMENT_subset_5	CDA	-0.0136	0.1722	-0.0428	0.2247	0.1293
HALLMARK_COMPLEMENT_subset_5	LGMN	0.8087	0.1471	0.8584	0.0992	0.0868
HALLMARK_COMPLEMENT_subset_5	RCE1	0.5039	0.0918	0.4152	0.0951	0.1001
HALLMARK_COMPLEMENT_subset_5	TNFAIP3	0.4001	0.175	0.4793	0.1681	0.1195
HALLMARK_COMPLEMENT_subset_5	CSRP1	0.8325	0.2948	0.3637	0.6353	0.4779
HALLMARK_COMPLEMENT_subset_5	SERPINC1	-0.5933	0.1905	-0.7	0.1457	0.1441
HALLMARK_COMPLEMENT_subset_5	SERPING1	0.7618	0.3232	0.4033	0.6012	0.3961
HALLMARK_COMPLEMENT_subset_6	CTSH	0.8474	0.2407	0.8016	0.2597	0.1237
HALLMARK_COMPLEMENT_subset_6	LCK	0.1019	0.2582	-0.0026	0.2222	0.1972
HALLMARK_COMPLEMENT_subset_6	ME1	0.1861	0.2583	0.4078	0.3119	0.2406
HALLMARK_COMPLEMENT_subset_6	GNAI3	0.7048	0.1211	0.6734	0.0712	0.0626
HALLMARK_COMPLEMENT_subset_6	VCPIP1	0.2418	0.1143	0.1788	0.0929	0.0849
HALLMARK_COMPLEMENT_subset_6	F2	-0.8792	0.1374	-0.9233	0.0827	0.0678
HALLMARK_COMPLEMENT_subset_6	GZMB	-0.0197	0.3197	-0.0799	0.273	0.2035
HALLMARK_COMPLEMENT_subset_6	C1QA	0.8116	0.1838	0.811	0.1795	0.1065
HALLMARK_COMPLEMENT_subset_6	FCER1G	0.8246	0.1448	0.7916	0.1362	0.0948
HALLMARK_COMPLEMENT_subset_6	CD36	0.4964	0.3183	0.3505	0.5887	0.3366
HALLMARK_COMPLEMENT_subset_6	CDH13	0.2121	0.1316	0.4687	0.1418	0.2577
HALLMARK_COMPLEMENT_subset_6	NOTCH4	0.2638	0.116	0.5133	0.1255	0.251
HALLMARK_COMPLEMENT_subset_6	ACTN2	-0.4952	0.3621	-0.6152	0.3467	0.205
HALLMARK_COMPLEMENT_subset_6	C1R	0.6957	0.4089	0.2862	0.5781	0.4531
HALLMARK_COMPLEMENT_subset_6	MMP14	0.8127	0.2784	0.8424	0.1229	0.1439
HALLMARK_COMPLEMENT_subset_6	LYN	0.427	0.1679	0.5017	0.1185	0.1221
HALLMARK_COMPLEMENT_subset_7	HSPA1A	0.8231	0.2978	0.7752	0.3415	0.1365
HALLMARK_COMPLEMENT_subset_7	PSEN1	0.6787	0.0749	0.6437	0.0607	0.0566
HALLMARK_COMPLEMENT_subset_7	RHOG	0.7333	0.0982	0.7356	0.0748	0.0568
HALLMARK_COMPLEMENT_subset_7	C9	-0.9512	0.0845	-0.9235	0.08	0.059
HALLMARK_COMPLEMENT_subset_7	LCP2	0.4479	0.169	0.4273	0.154	0.1006
HALLMARK_COMPLEMENT_subset_7	OLR1	0.3141	0.2331	-0.1102	0.2769	0.4245
HALLMARK_COMPLEMENT_subset_7	KCNIP2	-0.1397	0.2834	0.6551	0.3139	0.7954
HALLMARK_COMPLEMENT_subset_7	CTSD	0.5538	0.499	0.4658	0.5186	0.2289
HALLMARK_COMPLEMENT_subset_7	PRSS36	-0.0027	0.1348	-0.0185	0.1435	0.0813
HALLMARK_COMPLEMENT_subset_7	CASP9	0.3206	0.0751	0.3146	0.0708	0.0562
HALLMARK_COMPLEMENT_subset_7	TFPI2	-0.0178	0.3897	0.3432	0.3293	0.3783
HALLMARK_COMPLEMENT_subset_7	APOA4	-0.9913	0.0473	-0.9813	0.0317	0.0208
HALLMARK_COMPLEMENT_subset_7	CD55	0.7672	0.1637	0.8355	0.1197	0.0952
HALLMARK_COMPLEMENT_subset_7	F7	-0.1253	0.3923	-0.4061	0.2637	0.3278
HALLMARK_COMPLEMENT_subset_7	CASP4	0.6639	0.1583	0.7995	0.0932	0.1382
HALLMARK_COMPLEMENT_subset_7	SCG3	-0.7922	0.2373	-0.6289	0.1998	0.2051
HALLMARK_COMPLEMENT_subset_8	CASP1	0.4695	0.1722	0.6134	0.1411	0.1651
HALLMARK_COMPLEMENT_subset_8	CD59	0.6844	0.4305	0.341	0.5769	0.3658
HALLMARK_COMPLEMENT_subset_8	DPP4	0.0386	0.2229	0.3352	0.2113	0.299
HALLMARK_COMPLEMENT_subset_8	IL6	-0.0756	0.353	0.3648	0.3337	0.4427
HALLMARK_COMPLEMENT_subset_8	RABIF	0.3922	0.088	0.2031	0.0828	0.1891
HALLMARK_COMPLEMENT_subset_8	L3MBTL4	-0.1598	0.2375	0.102	0.1556	0.2883
HALLMARK_COMPLEMENT_subset_8	C1S	0.7646	0.3184	0.5785	0.4749	0.2371
HALLMARK_COMPLEMENT_subset_8	GNAI2	0.8921	0.164	0.8016	0.2458	0.117
HALLMARK_COMPLEMENT_subset_8	C2	0.5231	0.1723	0.4474	0.2035	0.1248
HALLMARK_COMPLEMENT_subset_8	FDX1	0.234	0.0854	0.3103	0.0897	0.0897
HALLMARK_COMPLEMENT_subset_8	CASP5	-0.6222	0.2101	-0.709	0.1606	0.1364
HALLMARK_COMPLEMENT_subset_8	CR1	-0.5471	0.2422	-0.3437	0.2396	0.2259
HALLMARK_COMPLEMENT_subset_8	PLA2G4A	-0.1002	0.2093	0.2545	0.211	0.3602
HALLMARK_COMPLEMENT_subset_8	PCLO	0.0254	0.1893	0.0222	0.2034	0.1145
HALLMARK_COMPLEMENT_subset_8	MSRB1	0.6047	0.1052	0.5192	0.1063	0.1043
HALLMARK_COMPLEMENT_subset_8	PDGFB	0.4714	0.1362	0.4688	0.1104	0.079
HALLMARK_COMPLEMENT_subset_9	CD46	0.8891	0.1682	0.8791	0.151	0.0728
HALLMARK_COMPLEMENT_subset_9	USP16	0.5702	0.0761	0.604	0.0629	0.0516
HALLMARK_COMPLEMENT_subset_9	JAK2	0.2029	0.1225	0.3028	0.1432	0.1165
HALLMARK_COMPLEMENT_subset_9	RASGRP1	0.0529	0.2618	-0.1986	0.2518	0.2627
HALLMARK_COMPLEMENT_subset_9	TMPRSS6	-0.2201	0.4099	-0.4997	0.3349	0.3302
HALLMARK_COMPLEMENT_subset_9	LAMP2	0.8867	0.1745	0.9013	0.0861	0.0666
HALLMARK_COMPLEMENT_subset_9	F8	0.2658	0.1161	0.507	0.1322	0.2436
HALLMARK_COMPLEMENT_subset_9	WAS	0.2435	0.1724	0.1681	0.1859	0.1122
HALLMARK_COMPLEMENT_subset_9	PDP1	0.4068	0.1402	0.4625	0.1271	0.0974
HALLMARK_COMPLEMENT_subset_9	PRCP	0.8227	0.0995	0.8876	0.0821	0.0863
HALLMARK_COMPLEMENT_subset_9	SRC	0.5443	0.1216	0.4092	0.1292	0.1477
HALLMARK_COMPLEMENT_subset_9	PCSK9	-0.534	0.2641	-0.683	0.1953	0.1819
HALLMARK_COMPLEMENT_subset_9	HSPA5	0.8696	0.2526	0.8743	0.2222	0.0989
HALLMARK_COMPLEMENT_subset_9	CTSV	0.1064	0.2667	-0.039	0.2734	0.196
HALLMARK_COMPLEMENT_subset_9	EHD1	0.6177	0.1046	0.6307	0.0877	0.0723
HALLMARK_COMPLEMENT_subset_9	PLEK	0.3355	0.2036	0.2991	0.2043	0.1114
HALLMARK_DNA_REPAIR_subset_1	DAD1	0.8089	0.3023	0.6679	0.4211	0.166
HALLMARK_DNA_REPAIR_subset_1	TP53	0.6362	0.1415	0.6512	0.1492	0.0921
HALLMARK_DNA_REPAIR_subset_1	RALA	0.619	0.0844	0.5959	0.0712	0.0487
HALLMARK_DNA_REPAIR_subset_1	RAD52	0.1325	0.1202	0.16	0.0951	0.064
HALLMARK_DNA_REPAIR_subset_1	GUK1	0.8066	0.3285	0.8639	0.2303	0.1019
HALLMARK_DNA_REPAIR_subset_1	POLD1	0.4236	0.1392	0.2268	0.1282	0.1972
HALLMARK_DNA_REPAIR_subset_1	POLR2H	0.8342	0.0762	0.7146	0.0849	0.1208
HALLMARK_DNA_REPAIR_subset_1	RAE1	0.6356	0.1046	0.5152	0.0903	0.1284
HALLMARK_DNA_REPAIR_subset_1	ITPA	0.7071	0.1006	0.5824	0.0982	0.128
HALLMARK_DNA_REPAIR_subset_1	NT5C	0.5713	0.1151	0.5238	0.126	0.0857
HALLMARK_DNA_REPAIR_subset_1	POLR2A	0.724	0.097	0.761	0.1078	0.0687
HALLMARK_DNA_REPAIR_subset_1	COX17	0.8151	0.0977	0.7432	0.0836	0.086
HALLMARK_DNA_REPAIR_subset_1	SMAD5	0.4032	0.1087	0.4945	0.0921	0.0992
HALLMARK_DNA_REPAIR_subset_1	AGO4	0.1528	0.11	0.25	0.0987	0.1062
HALLMARK_DNA_REPAIR_subset_1	GTF2F1	0.6823	0.0887	0.6697	0.1067	0.0668
HALLMARK_DNA_REPAIR_subset_1	EIF1B	0.6792	0.0886	0.8278	0.0751	0.1489
HALLMARK_DNA_REPAIR_subset_2	MPG	0.7194	0.1014	0.6146	0.1097	0.1129
HALLMARK_DNA_REPAIR_subset_2	NME3	0.7733	0.1568	0.603	0.1624	0.1767
HALLMARK_DNA_REPAIR_subset_2	HPRT1	0.624	0.1146	0.4629	0.0984	0.1635
HALLMARK_DNA_REPAIR_subset_2	TK2	0.4242	0.0876	0.6385	0.1019	0.2143
HALLMARK_DNA_REPAIR_subset_2	PNP	0.6501	0.1465	0.4976	0.1478	0.1569
HALLMARK_DNA_REPAIR_subset_2	POLR2J	0.857	0.0819	0.8092	0.0668	0.0617
HALLMARK_DNA_REPAIR_subset_2	BCAP31	0.8505	0.2844	0.7772	0.2603	0.1263
HALLMARK_DNA_REPAIR_subset_2	POLA2	0.4056	0.1129	0.2429	0.0878	0.1627
HALLMARK_DNA_REPAIR_subset_2	POLE4	0.7921	0.1111	0.8595	0.0707	0.0795
HALLMARK_DNA_REPAIR_subset_2	SF3A3	0.7115	0.1181	0.7329	0.071	0.0578
HALLMARK_DNA_REPAIR_subset_2	CDA	-0.1109	0.1887	-0.1603	0.2531	0.1294
HALLMARK_DNA_REPAIR_subset_2	NT5C3A	0.5376	0.109	0.4633	0.0853	0.0827
HALLMARK_DNA_REPAIR_subset_2	GMPR2	0.7794	0.0899	0.8194	0.0954	0.0699
HALLMARK_DNA_REPAIR_subset_2	ERCC3	0.5508	0.0641	0.5753	0.0688	0.0515
HALLMARK_DNA_REPAIR_subset_2	ADA	0.1804	0.161	0.1181	0.1741	0.1138
HALLMARK_DNA_REPAIR_subset_2	RNMT	0.4363	0.0797	0.445	0.0677	0.0491
HALLMARK_DNA_REPAIR_subset_3	APRT	0.9182	0.0955	0.923	0.083	0.045
HALLMARK_DNA_REPAIR_subset_3	RFC5	0.4346	0.0868	0.3019	0.0641	0.1335
HALLMARK_DNA_REPAIR_subset_3	SUPT5H	0.823	0.128	0.8481	0.1041	0.0735
HALLMARK_DNA_REPAIR_subset_3	VPS37D	0.0579	0.1781	-0.1229	0.1578	0.1888
HALLMARK_DNA_REPAIR_subset_3	DDB1	0.9207	0.165	0.9341	0.0764	0.0493
HALLMARK_DNA_REPAIR_subset_3	POLA1	0.2533	0.0923	0.1403	0.0633	0.1141
HALLMARK_DNA_REPAIR_subset_3	CLP1	0.3627	0.0777	0.2937	0.0976	0.0805
HALLMARK_DNA_REPAIR_subset_3	SNAPC4	0.1598	0.1044	0.0482	0.0937	0.1135
HALLMARK_DNA_REPAIR_subset_3	RPA3	0.6829	0.1024	0.5497	0.0706	0.1361
HALLMARK_DNA_REPAIR_subset_3	POLR3GL	0.5893	0.1017	0.7085	0.0966	0.1235
HALLMARK_DNA_REPAIR_subset_3	ARL6IP1	0.8898	0.2391	0.9241	0.116	0.0708
HALLMARK_DNA_REPAIR_subset_3	SSRP1	0.8561	0.0697	0.869	0.0965	0.0598
HALLMARK_DNA_REPAIR_subset_3	VPS37B	0.4786	0.1119	0.5457	0.1197	0.0866
HALLMARK_DNA_REPAIR_subset_3	USP11	0.6098	0.0881	0.6778	0.0901	0.0871
HALLMARK_DNA_REPAIR_subset_3	BCAM	0.8336	0.2068	0.8086	0.2641	0.0951
HALLMARK_DNA_REPAIR_subset_3	MRPL40	0.6613	0.0888	0.6832	0.07	0.054
HALLMARK_DNA_REPAIR_subset_4	CMPK2	-0.0603	0.3037	-0.0546	0.2152	0.1151
HALLMARK_DNA_REPAIR_subset_4	CSTF3	0.419	0.1261	0.4268	0.0734	0.068
HALLMARK_DNA_REPAIR_subset_4	NUDT21	0.6299	0.1274	0.6665	0.078	0.0787
HALLMARK_DNA_REPAIR_subset_4	DGUOK	0.7212	0.0951	0.7182	0.0782	0.0598
HALLMARK_DNA_REPAIR_subset_4	GTF2H3	0.2592	0.1138	0.3514	0.0844	0.0969
HALLMARK_DNA_REPAIR_subset_4	RFC3	0.0889	0.1579	0.0491	0.0812	0.0879
HALLMARK_DNA_REPAIR_subset_4	SRSF6	0.8266	0.1142	0.8159	0.1296	0.0811
HALLMARK_DNA_REPAIR_subset_4	VPS28	0.86	0.2706	0.8171	0.1873	0.1084
HALLMARK_DNA_REPAIR_subset_4	TAF12	0.405	0.1008	0.4886	0.0562	0.0932
HALLMARK_DNA_REPAIR_subset_4	POLR2F	0.7068	0.152	0.7906	0.1071	0.106
HALLMARK_DNA_REPAIR_subset_4	GTF3C5	0.5271	0.1195	0.5918	0.0962	0.0864
HALLMARK_DNA_REPAIR_subset_4	PRIM1	0.0737	0.1573	0.0838	0.1061	0.08
HALLMARK_DNA_REPAIR_subset_4	ELL	-0.0025	0.1022	0.1037	0.0538	0.1116
HALLMARK_DNA_REPAIR_subset_4	DCTN4	0.4632	0.1301	0.5227	0.0883	0.0813
HALLMARK_DNA_REPAIR_subset_4	ALYREF	0.7245	0.1478	0.6128	0.1031	0.1213
HALLMARK_DNA_REPAIR_subset_4	REV3L	-0.0601	0.1414	0.2483	0.1014	0.3083
HALLMARK_DNA_REPAIR_subset_5	PDE4B	0.3755	0.2615	0.5225	0.2065	0.1695
HALLMARK_DNA_REPAIR_subset_5	AAAS	0.6285	0.0669	0.6311	0.0642	0.0394
HALLMARK_DNA_REPAIR_subset_5	TAF13	0.6465	0.108	0.6417	0.0908	0.0622
HALLMARK_DNA_REPAIR_subset_5	NFX1	0.5085	0.0721	0.5364	0.0661	0.0472
HALLMARK_DNA_REPAIR_subset_5	GTF2H1	0.5517	0.0715	0.615	0.0633	0.0719
HALLMARK_DNA_REPAIR_subset_5	ERCC8	0.1925	0.0786	0.2225	0.0708	0.0509
HALLMARK_DNA_REPAIR_subset_5	BOLA2	0.3709	0.2331	0.1117	0.2388	0.291
HALLMARK_DNA_REPAIR_subset_5	ERCC1	0.801	0.0772	0.8185	0.0828	0.0546
HALLMARK_DNA_REPAIR_subset_5	PDE6G	-0.1296	0.2013	-0.2785	0.211	0.1715
HALLMARK_DNA_REPAIR_subset_5	GTF2A2	0.8892	0.0654	0.9005	0.0632	0.0386
HALLMARK_DNA_REPAIR_subset_5	AK3	0.5701	0.0938	0.7522	0.0886	0.1821
HALLMARK_DNA_REPAIR_subset_5	RAD51	0.2687	0.1819	-0.1265	0.1524	0.3968
HALLMARK_DNA_REPAIR_subset_5	ADRM1	0.8703	0.0938	0.7836	0.1027	0.1006
HALLMARK_DNA_REPAIR_subset_5	GPX4	0.7147	0.3777	0.3563	0.5638	0.3631
HALLMARK_DNA_REPAIR_subset_5	NUDT9	0.6092	0.0879	0.601	0.0721	0.0492
HALLMARK_DNA_REPAIR_subset_5	CCNO	0.0753	0.3953	-0.1681	0.2975	0.2974
HALLMARK_DNA_REPAIR_subset_6	ERCC5	0.5938	0.0975	0.6792	0.0932	0.0948
HALLMARK_DNA_REPAIR_subset_6	POLB	0.6722	0.1285	0.5478	0.1171	0.1366
HALLMARK_DNA_REPAIR_subset_6	RFC4	0.4957	0.1309	0.3	0.102	0.1957
HALLMARK_DNA_REPAIR_subset_6	NCBP2	0.7707	0.0766	0.7182	0.0658	0.0607
HALLMARK_DNA_REPAIR_subset_6	EDF1	0.6541	0.4419	0.4858	0.5424	0.2087
HALLMARK_DNA_REPAIR_subset_6	TARBP2	0.486	0.0878	0.3843	0.0983	0.1089
HALLMARK_DNA_REPAIR_subset_6	DUT	0.8053	0.0916	0.8284	0.0989	0.0604
HALLMARK_DNA_REPAIR_subset_6	ZWINT	0.5893	0.1688	0.1127	0.1692	0.4766
HALLMARK_DNA_REPAIR_subset_6	NELFE	0.8013	0.0812	0.7813	0.0846	0.0497
HALLMARK_DNA_REPAIR_subset_6	POLL	0.4244	0.0933	0.4864	0.0935	0.074
HALLMARK_DNA_REPAIR_subset_6	POLR2G	0.9008	0.0701	0.8641	0.0803	0.0551
HALLMARK_DNA_REPAIR_subset_6	CANT1	0.8094	0.1207	0.605	0.1438	0.2084
HALLMARK_DNA_REPAIR_subset_6	SAC3D1	0.3456	0.141	0.1278	0.1285	0.2203
HALLMARK_DNA_REPAIR_subset_6	POLR2C	0.6605	0.0856	0.7154	0.0727	0.0691
HALLMARK_DNA_REPAIR_subset_6	BRF2	0.3733	0.1493	0.3727	0.115	0.0808
HALLMARK_DNA_REPAIR_subset_6	MPC2	0.8613	0.1201	0.8233	0.0908	0.0663
HALLMARK_DNA_REPAIR_subset_7	POLR2D	0.4132	0.0786	0.346	0.0744	0.0738
HALLMARK_DNA_REPAIR_subset_7	DGCR8	0.361	0.0717	0.3553	0.0804	0.0461
HALLMARK_DNA_REPAIR_subset_7	POLR2K	0.8319	0.0974	0.7482	0.0765	0.093
HALLMARK_DNA_REPAIR_subset_7	POLR3C	0.546	0.0857	0.5056	0.0612	0.0604
HALLMARK_DNA_REPAIR_subset_7	SEC61A1	0.9216	0.1769	0.9203	0.0902	0.0581
HALLMARK_DNA_REPAIR_subset_7	IMPDH2	0.9049	0.1713	0.6948	0.3954	0.2186
HALLMARK_DNA_REPAIR_subset_7	PCNA	0.876	0.1045	0.732	0.0999	0.156
HALLMARK_DNA_REPAIR_subset_7	ERCC4	0.0955	0.1252	0.0363	0.1228	0.0896
HALLMARK_DNA_REPAIR_subset_7	NELFCD	0.8008	0.0948	0.78	0.1108	0.077
HALLMARK_DNA_REPAIR_subset_7	DDB2	0.4047	0.1049	0.49	0.1152	0.1031
HALLMARK_DNA_REPAIR_subset_7	TMED2	0.8695	0.2635	0.8605	0.1839	0.1079
HALLMARK_DNA_REPAIR_subset_7	FEN1	0.486	0.14	0.1873	0.1344	0.2987
HALLMARK_DNA_REPAIR_subset_7	SNAPC5	0.5321	0.0729	0.5289	0.0536	0.0392
HALLMARK_DNA_REPAIR_subset_7	GTF2B	0.545	0.069	0.5745	0.0702	0.0515
HALLMARK_DNA_REPAIR_subset_7	NPR2	0.1062	0.153	0.4094	0.1422	0.3037
HALLMARK_DNA_REPAIR_subset_7	POLD4	0.8257	0.1303	0.7328	0.1228	0.1194
HALLMARK_DNA_REPAIR_subset_8	RRM2B	-0.0216	0.2323	0.2558	0.0959	0.2883
HALLMARK_DNA_REPAIR_subset_8	LIG1	0.266	0.1808	0.1336	0.1294	0.1489
HALLMARK_DNA_REPAIR_subset_8	NELFB	0.3703	0.1433	0.482	0.0675	0.1294
HALLMARK_DNA_REPAIR_subset_8	CETN2	0.6573	0.1454	0.6658	0.0701	0.0806
HALLMARK_DNA_REPAIR_subset_8	XPC	0.1356	0.147	0.3876	0.0385	0.2522
HALLMARK_DNA_REPAIR_subset_8	TAF6	0.412	0.1349	0.4956	0.0576	0.1058
HALLMARK_DNA_REPAIR_subset_8	POLR2I	0.6816	0.1308	0.7435	0.0804	0.0969
HALLMARK_DNA_REPAIR_subset_8	POLD3	-0.0831	0.1799	0.0985	0.0764	0.2047
HALLMARK_DNA_REPAIR_subset_8	HCLS1	0.1745	0.3128	0.399	0.148	0.2529
HALLMARK_DNA_REPAIR_subset_8	POLR1D	0.7667	0.1269	0.7847	0.0555	0.085
HALLMARK_DNA_REPAIR_subset_8	TAF9	0.7179	0.1338	0.8104	0.0484	0.1077
HALLMARK_DNA_REPAIR_subset_8	TYMS	0.2771	0.3172	-0.007	0.1365	0.3098
HALLMARK_DNA_REPAIR_subset_8	TAF1C	-0.0139	0.2062	0.3273	0.1202	0.3421
HALLMARK_DNA_REPAIR_subset_8	RFC2	0.3386	0.155	0.3752	0.0862	0.1118
HALLMARK_DNA_REPAIR_subset_8	NME4	0.8597	0.1455	0.8996	0.0485	0.0857
HALLMARK_DNA_REPAIR_subset_8	POLR2E	0.7955	0.137	0.929	0.0433	0.1389
HALLMARK_DNA_REPAIR_subset_9	STX3	0.485	0.0904	0.3638	0.0964	0.1242
HALLMARK_DNA_REPAIR_subset_9	UPF3B	0.2145	0.106	0.1632	0.0859	0.0682
HALLMARK_DNA_REPAIR_subset_9	UMPS	0.5539	0.0769	0.473	0.0916	0.0849
HALLMARK_DNA_REPAIR_subset_9	POLR1C	0.5494	0.0865	0.4976	0.0964	0.0765
HALLMARK_DNA_REPAIR_subset_9	SDCBP	0.8667	0.1877	0.8386	0.3069	0.1039
HALLMARK_DNA_REPAIR_subset_9	RPA2	0.6404	0.0792	0.6702	0.0759	0.0525
HALLMARK_DNA_REPAIR_subset_9	NME1	0.8905	0.1506	0.7382	0.1223	0.1676
HALLMARK_DNA_REPAIR_subset_9	SURF1	0.704	0.1	0.7197	0.0916	0.0571
HALLMARK_DNA_REPAIR_subset_9	TAF10	0.9266	0.0787	0.9255	0.0716	0.051
HALLMARK_DNA_REPAIR_subset_9	ZNF707	0.3187	0.1374	0.0971	0.1445	0.2216
HALLMARK_DNA_REPAIR_subset_9	SUPT4H1	0.8812	0.1129	0.8591	0.0866	0.0636
HALLMARK_DNA_REPAIR_subset_9	TSG101	0.8561	0.0816	0.8468	0.0726	0.0538
HALLMARK_DNA_REPAIR_subset_9	POLH	0.2449	0.1129	0.1686	0.0976	0.0862
HALLMARK_DNA_REPAIR_subset_9	ADCY6	0.483	0.135	0.6081	0.1319	0.1313
HALLMARK_DNA_REPAIR_subset_9	AK1	0.7231	0.1173	0.7533	0.1215	0.0705
HALLMARK_DNA_REPAIR_subset_9	ERCC2	0.3962	0.088	0.3825	0.0837	0.0525
HALLMARK_E2F_TARGETS_subset_1	CCP110	0.3037	0.118	0.224	0.1126	0.0967
HALLMARK_E2F_TARGETS_subset_1	BARD1	0.0965	0.142	-0.1064	0.1517	0.2083
HALLMARK_E2F_TARGETS_subset_1	CDCA8	0.2671	0.2063	-0.3327	0.1743	0.5998
HALLMARK_E2F_TARGETS_subset_1	SPAG5	0.4208	0.2101	-0.0985	0.1771	0.5194
HALLMARK_E2F_TARGETS_subset_1	LBR	0.3701	0.1682	0.4452	0.1428	0.1364
HALLMARK_E2F_TARGETS_subset_1	MTHFD2	0.7795	0.1515	0.5491	0.1143	0.2378
HALLMARK_E2F_TARGETS_subset_1	MCM4	0.6805	0.165	0.395	0.1462	0.29
HALLMARK_E2F_TARGETS_subset_1	DUT	0.8096	0.0902	0.8177	0.1024	0.0658
HALLMARK_E2F_TARGETS_subset_1	NAA38	0.7055	0.0912	0.6567	0.074	0.0681
HALLMARK_E2F_TARGETS_subset_1	HMGB3	0.722	0.1857	0.3319	0.223	0.3901
HALLMARK_E2F_TARGETS_subset_1	LYAR	0.3349	0.0993	0.3197	0.0881	0.0682
HALLMARK_E2F_TARGETS_subset_1	UBE2T	0.5538	0.1829	-0.036	0.1963	0.5899
HALLMARK_E2F_TARGETS_subset_1	MELK	0.2407	0.2445	-0.4575	0.2141	0.6982
HALLMARK_E2F_TARGETS_subset_1	PA2G4	0.9058	0.0582	0.8746	0.0693	0.0534
HALLMARK_E2F_TARGETS_subset_1	DIAPH3	-0.1023	0.2199	-0.5544	0.1692	0.4521
HALLMARK_E2F_TARGETS_subset_1	TMPO	0.6311	0.1249	0.5169	0.1179	0.1357
HALLMARK_E2F_TARGETS_subset_10	PDS5B	0.4259	0.0977	0.4222	0.0881	0.0592
HALLMARK_E2F_TARGETS_subset_10	TRIP13	0.2333	0.2045	-0.2212	0.2156	0.4545
HALLMARK_E2F_TARGETS_subset_10	TUBG1	0.6671	0.1194	0.4843	0.1138	0.185
HALLMARK_E2F_TARGETS_subset_10	RACGAP1	0.5026	0.1633	0.1292	0.1374	0.3734
HALLMARK_E2F_TARGETS_subset_10	IPO7	0.6713	0.1051	0.6556	0.0841	0.0576
HALLMARK_E2F_TARGETS_subset_10	PTTG1	0.6077	0.202	0.0033	0.1722	0.6043
HALLMARK_E2F_TARGETS_subset_10	SUV39H1	0.1613	0.1132	0.0224	0.1344	0.1485
HALLMARK_E2F_TARGETS_subset_10	AK2	0.914	0.1561	0.926	0.0522	0.058
HALLMARK_E2F_TARGETS_subset_10	DCLRE1B	0.0752	0.0965	-0.0024	0.0938	0.0888
HALLMARK_E2F_TARGETS_subset_10	RAD1	0.4692	0.0778	0.3531	0.0706	0.1176
HALLMARK_E2F_TARGETS_subset_10	SMC4	0.5993	0.1323	0.3442	0.1044	0.2556
HALLMARK_E2F_TARGETS_subset_10	SNRPB	0.8886	0.2245	0.8657	0.0925	0.1117
HALLMARK_E2F_TARGETS_subset_10	MKI67	0.2681	0.2307	-0.4316	0.2113	0.6997
HALLMARK_E2F_TARGETS_subset_10	CDK1	0.5343	0.2047	0.0148	0.1732	0.5221
HALLMARK_E2F_TARGETS_subset_10	GINS3	0.1336	0.1355	0.04	0.1455	0.1177
HALLMARK_E2F_TARGETS_subset_10	TFRC	0.6217	0.187	0.4824	0.1652	0.1583
HALLMARK_E2F_TARGETS_subset_11	NUP153	0.4482	0.1058	0.4477	0.0901	0.0604
HALLMARK_E2F_TARGETS_subset_11	EXOSC8	0.4763	0.0878	0.5325	0.0732	0.0748
HALLMARK_E2F_TARGETS_subset_11	STMN1	0.8243	0.3029	0.8501	0.1426	0.124
HALLMARK_E2F_TARGETS_subset_11	ORC6	0.0916	0.2457	-0.3601	0.1856	0.4517
HALLMARK_E2F_TARGETS_subset_11	PSMC3IP	0.1784	0.1588	0.0205	0.1395	0.1665
HALLMARK_E2F_TARGETS_subset_11	LUC7L3	0.8178	0.0994	0.8418	0.1107	0.0707
HALLMARK_E2F_TARGETS_subset_11	ASF1A	0.3437	0.1045	0.3086	0.0847	0.0645
HALLMARK_E2F_TARGETS_subset_11	RFC2	0.5952	0.0949	0.4339	0.0748	0.1616
HALLMARK_E2F_TARGETS_subset_11	MCM6	0.4899	0.1285	0.3297	0.0972	0.1629
HALLMARK_E2F_TARGETS_subset_11	MYC	0.6757	0.2032	0.6825	0.3573	0.168
HALLMARK_E2F_TARGETS_subset_11	MXD3	0.1938	0.2007	-0.1455	0.1762	0.3393
HALLMARK_E2F_TARGETS_subset_11	RPA2	0.6408	0.0791	0.6592	0.0826	0.0559
HALLMARK_E2F_TARGETS_subset_11	BRCA2	-0.0618	0.1942	-0.3308	0.1597	0.2744
HALLMARK_E2F_TARGETS_subset_11	TIMELESS	0.3878	0.1275	0.123	0.0939	0.2649
HALLMARK_E2F_TARGETS_subset_11	POLD1	0.4232	0.1392	0.2465	0.1263	0.1792
HALLMARK_E2F_TARGETS_subset_11	WDR90	0.4818	0.1429	0.2921	0.1367	0.1962
HALLMARK_E2F_TARGETS_subset_12	SRSF2	0.9238	0.0982	0.9023	0.0762	0.0481
HALLMARK_E2F_TARGETS_subset_12	SHMT1	0.4817	0.1066	0.6575	0.1181	0.1781
HALLMARK_E2F_TARGETS_subset_12	HUS1	0.3959	0.0727	0.3665	0.0663	0.0523
HALLMARK_E2F_TARGETS_subset_12	CDKN1B	0.7077	0.1357	0.7126	0.1006	0.0792
HALLMARK_E2F_TARGETS_subset_12	DDX39A	0.7604	0.1081	0.5721	0.0998	0.1893
HALLMARK_E2F_TARGETS_subset_12	RPA1	0.751	0.0853	0.7819	0.0915	0.0608
HALLMARK_E2F_TARGETS_subset_12	MCM2	0.5072	0.1491	0.1922	0.1294	0.315
HALLMARK_E2F_TARGETS_subset_12	POP7	0.6817	0.0879	0.5408	0.0791	0.1411
HALLMARK_E2F_TARGETS_subset_12	BRMS1L	0.1727	0.0831	0.2371	0.07	0.078
HALLMARK_E2F_TARGETS_subset_12	PRDX4	0.8896	0.1685	0.8588	0.077	0.0714
HALLMARK_E2F_TARGETS_subset_12	CTCF	0.5823	0.0559	0.5817	0.0542	0.0348
HALLMARK_E2F_TARGETS_subset_12	POLD3	0.3956	0.1007	0.3354	0.0754	0.0723
HALLMARK_E2F_TARGETS_subset_12	ANP32E	0.5744	0.1809	0.521	0.1201	0.1051
HALLMARK_E2F_TARGETS_subset_12	UNG	0.6395	0.0957	0.5828	0.078	0.0768
HALLMARK_E2F_TARGETS_subset_12	CDKN2C	0.3849	0.1366	0.6564	0.1818	0.2729
HALLMARK_E2F_TARGETS_subset_12	DEPDC1	0.0253	0.2419	-0.5127	0.1711	0.538
HALLMARK_E2F_TARGETS_subset_2	GINS4	0.1118	0.2088	-0.2142	0.157	0.3293
HALLMARK_E2F_TARGETS_subset_2	TOP2A	0.624	0.2381	-0.0927	0.2596	0.718
HALLMARK_E2F_TARGETS_subset_2	ESPL1	-0.0098	0.2139	-0.5629	0.1926	0.5534
HALLMARK_E2F_TARGETS_subset_2	HMGB2	0.872	0.1813	0.8066	0.1685	0.1124
HALLMARK_E2F_TARGETS_subset_2	POLD2	0.8841	0.1267	0.8277	0.0985	0.0816
HALLMARK_E2F_TARGETS_subset_2	CTPS1	0.412	0.1504	0.1974	0.1496	0.2195
HALLMARK_E2F_TARGETS_subset_2	CBX5	0.4623	0.1104	0.4103	0.085	0.0729
HALLMARK_E2F_TARGETS_subset_2	DCK	0.3849	0.1019	0.2628	0.0835	0.1294
HALLMARK_E2F_TARGETS_subset_2	XPO1	0.7666	0.1591	0.7581	0.1018	0.0741
HALLMARK_E2F_TARGETS_subset_2	RAD51AP1	0.2247	0.1905	-0.2259	0.1832	0.4508
HALLMARK_E2F_TARGETS_subset_2	NUP205	0.5897	0.1237	0.4838	0.0722	0.117
HALLMARK_E2F_TARGETS_subset_2	SSRP1	0.842	0.0763	0.8161	0.0957	0.0634
HALLMARK_E2F_TARGETS_subset_2	TACC3	0.4702	0.1684	0.0356	0.1749	0.4346
HALLMARK_E2F_TARGETS_subset_2	CENPE	-0.0831	0.2207	-0.5367	0.1942	0.4588
HALLMARK_E2F_TARGETS_subset_2	DEK	0.721	0.1895	0.7423	0.1171	0.0908
HALLMARK_E2F_TARGETS_subset_2	MAD2L1	0.3978	0.189	-0.0197	0.1566	0.4182
HALLMARK_E2F_TARGETS_subset_3	LIG1	0.5894	0.1011	0.3925	0.1233	0.1975
HALLMARK_E2F_TARGETS_subset_3	CDC25A	-0.0294	0.2111	-0.3602	0.1716	0.3316
HALLMARK_E2F_TARGETS_subset_3	TIPIN	0.289	0.0927	0.2293	0.0829	0.0737
HALLMARK_E2F_TARGETS_subset_3	UBR7	0.5641	0.0798	0.5048	0.0661	0.0733
HALLMARK_E2F_TARGETS_subset_3	TBRG4	0.6822	0.072	0.6124	0.0742	0.0751
HALLMARK_E2F_TARGETS_subset_3	GINS1	0.2074	0.1754	-0.2197	0.1282	0.4271
HALLMARK_E2F_TARGETS_subset_3	LMNB1	0.5996	0.1579	0.2172	0.1435	0.3854
HALLMARK_E2F_TARGETS_subset_3	RRM2	0.5345	0.2184	-0.0477	0.2159	0.5822
HALLMARK_E2F_TARGETS_subset_3	HMGA1	0.8098	0.1271	0.6265	0.1487	0.1887
HALLMARK_E2F_TARGETS_subset_3	ATAD2	0.4579	0.1684	0.1437	0.1489	0.3153
HALLMARK_E2F_TARGETS_subset_3	POLA2	0.4576	0.103	0.3073	0.0805	0.1508
HALLMARK_E2F_TARGETS_subset_3	DLGAP5	0.2145	0.2098	-0.3797	0.1772	0.5942
HALLMARK_E2F_TARGETS_subset_3	KIF2C	0.3191	0.2161	-0.2279	0.1644	0.547
HALLMARK_E2F_TARGETS_subset_3	EED	0.4287	0.0883	0.4219	0.0697	0.0483
HALLMARK_E2F_TARGETS_subset_3	ILF3	0.8902	0.0684	0.86	0.0826	0.0538
HALLMARK_E2F_TARGETS_subset_3	CHEK2	0.3402	0.1182	0.2159	0.098	0.1272
HALLMARK_E2F_TARGETS_subset_4	RANBP1	0.8691	0.1219	0.8289	0.0841	0.0747
HALLMARK_E2F_TARGETS_subset_4	PAN2	0.4133	0.1244	0.5413	0.1218	0.1329
HALLMARK_E2F_TARGETS_subset_4	SMC6	0.3296	0.1008	0.2385	0.0788	0.1012
HALLMARK_E2F_TARGETS_subset_4	PMS2	0.2324	0.0832	0.1991	0.0729	0.0554
HALLMARK_E2F_TARGETS_subset_4	SYNCRIP	0.7812	0.1054	0.7865	0.0954	0.054
HALLMARK_E2F_TARGETS_subset_4	PSIP1	0.5491	0.1456	0.6378	0.115	0.1189
HALLMARK_E2F_TARGETS_subset_4	PCNA	0.8759	0.1046	0.7182	0.1032	0.1704
HALLMARK_E2F_TARGETS_subset_4	BRCA1	0.1427	0.1837	-0.0181	0.1375	0.1774
HALLMARK_E2F_TARGETS_subset_4	PNN	0.638	0.0879	0.6525	0.1092	0.0598
HALLMARK_E2F_TARGETS_subset_4	SLBP	0.688	0.0904	0.6165	0.0766	0.0818
HALLMARK_E2F_TARGETS_subset_4	BUB1B	0.1689	0.2028	-0.4139	0.194	0.5828
HALLMARK_E2F_TARGETS_subset_4	CDK4	0.9289	0.1064	0.9059	0.0811	0.0619
HALLMARK_E2F_TARGETS_subset_4	TK1	0.6412	0.1952	0.0517	0.2261	0.5895
HALLMARK_E2F_TARGETS_subset_4	XRCC6	0.8826	0.2511	0.8105	0.2672	0.114
HALLMARK_E2F_TARGETS_subset_4	CDC20	0.4817	0.2523	-0.169	0.2539	0.6507
HALLMARK_E2F_TARGETS_subset_4	PRPS1	0.5323	0.1214	0.5128	0.1017	0.0737
HALLMARK_E2F_TARGETS_subset_5	NOP56	0.8448	0.1622	0.7908	0.1108	0.0911
HALLMARK_E2F_TARGETS_subset_5	AURKA	0.3142	0.226	-0.2129	0.167	0.5271
HALLMARK_E2F_TARGETS_subset_5	USP1	0.4887	0.133	0.4511	0.1005	0.0829
HALLMARK_E2F_TARGETS_subset_5	MYBL2	0.3458	0.3234	-0.3134	0.2418	0.6595
HALLMARK_E2F_TARGETS_subset_5	PPP1R8	0.5789	0.0636	0.5864	0.058	0.0425
HALLMARK_E2F_TARGETS_subset_5	CDCA3	0.3129	0.2404	-0.2634	0.1919	0.5764
HALLMARK_E2F_TARGETS_subset_5	TCF19	0.2774	0.1712	0.091	0.1114	0.1933
HALLMARK_E2F_TARGETS_subset_5	NAP1L1	0.7395	0.386	0.4994	0.5961	0.2729
HALLMARK_E2F_TARGETS_subset_5	ORC2	0.2899	0.0855	0.27	0.0852	0.0542
HALLMARK_E2F_TARGETS_subset_5	CCNB2	0.3642	0.2369	-0.2519	0.1828	0.6161
HALLMARK_E2F_TARGETS_subset_5	DNMT1	0.6897	0.1109	0.5358	0.1057	0.1559
HALLMARK_E2F_TARGETS_subset_5	RFC3	0.2628	0.1278	0.1343	0.0874	0.1369
HALLMARK_E2F_TARGETS_subset_5	DSCC1	0.0374	0.2122	-0.1774	0.1864	0.2264
HALLMARK_E2F_TARGETS_subset_5	MSH2	0.4315	0.1149	0.3423	0.0771	0.1009
HALLMARK_E2F_TARGETS_subset_5	WEE1	0.5394	0.1262	0.5997	0.1992	0.1241
HALLMARK_E2F_TARGETS_subset_5	CDKN3	0.3617	0.2033	-0.1291	0.1948	0.4929
HALLMARK_E2F_TARGETS_subset_6	NASP	0.812	0.094	0.8125	0.1047	0.0673
HALLMARK_E2F_TARGETS_subset_6	ASF1B	0.4204	0.1718	-0.1432	0.165	0.5636
HALLMARK_E2F_TARGETS_subset_6	DCTPP1	0.8075	0.092	0.618	0.088	0.1898
HALLMARK_E2F_TARGETS_subset_6	PHF5A	0.6295	0.0816	0.6026	0.0606	0.051
HALLMARK_E2F_TARGETS_subset_6	ZW10	0.3545	0.0883	0.3406	0.0655	0.0482
HALLMARK_E2F_TARGETS_subset_6	CCNE1	0.0766	0.2477	-0.2434	0.1848	0.328
HALLMARK_E2F_TARGETS_subset_6	EZH2	0.355	0.1568	-0.0651	0.1249	0.4201
HALLMARK_E2F_TARGETS_subset_6	PPM1D	0.2762	0.1083	0.3351	0.0857	0.0902
HALLMARK_E2F_TARGETS_subset_6	RAD51C	0.5665	0.1048	0.5295	0.0846	0.0688
HALLMARK_E2F_TARGETS_subset_6	HNRNPD	0.8888	0.1917	0.7296	0.3768	0.1698
HALLMARK_E2F_TARGETS_subset_6	DONSON	0.4469	0.1297	0.2374	0.1033	0.2122
HALLMARK_E2F_TARGETS_subset_6	RAD50	0.4966	0.1016	0.4943	0.0886	0.0621
HALLMARK_E2F_TARGETS_subset_6	CKS1B	-0.4551	0.4017	-0.5607	0.3791	0.1289
HALLMARK_E2F_TARGETS_subset_6	PLK4	0.1932	0.1592	-0.1047	0.1238	0.2992
HALLMARK_E2F_TARGETS_subset_6	RPA3	0.6829	0.1024	0.5748	0.07	0.1146
HALLMARK_E2F_TARGETS_subset_6	RNASEH2A	0.6407	0.1182	0.3597	0.098	0.2817
HALLMARK_E2F_TARGETS_subset_7	RAD21	0.8678	0.2114	0.847	0.1157	0.0917
HALLMARK_E2F_TARGETS_subset_7	NME1	0.9	0.1375	0.751	0.115	0.1728
HALLMARK_E2F_TARGETS_subset_7	BIRC5	0.4497	0.2284	-0.2072	0.2546	0.6569
HALLMARK_E2F_TARGETS_subset_7	RBBP7	0.8972	0.171	0.852	0.0927	0.0942
HALLMARK_E2F_TARGETS_subset_7	NCAPD2	0.5381	0.1187	0.4116	0.0915	0.1287
HALLMARK_E2F_TARGETS_subset_7	ING3	0.2649	0.0839	0.3721	0.0649	0.112
HALLMARK_E2F_TARGETS_subset_7	E2F8	-0.0653	0.241	-0.6076	0.2506	0.5494
HALLMARK_E2F_TARGETS_subset_7	SPC25	0.2312	0.1731	-0.2917	0.1998	0.5229
HALLMARK_E2F_TARGETS_subset_7	MCM5	0.6032	0.1246	0.5181	0.1194	0.0949
HALLMARK_E2F_TARGETS_subset_7	MCM3	0.7498	0.1239	0.6376	0.0961	0.1208
HALLMARK_E2F_TARGETS_subset_7	SMC1A	0.6372	0.1282	0.5616	0.1057	0.095
HALLMARK_E2F_TARGETS_subset_7	CENPM	0.3529	0.1823	-0.1777	0.2162	0.5306
HALLMARK_E2F_TARGETS_subset_7	CKS2	0.8118	0.1504	0.417	0.1411	0.4016
HALLMARK_E2F_TARGETS_subset_7	MMS22L	0.0918	0.1485	-0.005	0.1203	0.115
HALLMARK_E2F_TARGETS_subset_7	NBN	0.6172	0.1068	0.5625	0.0806	0.0778
HALLMARK_E2F_TARGETS_subset_7	RAN	0.7431	0.3668	0.8011	0.3055	0.1363
HALLMARK_E2F_TARGETS_subset_8	PRIM2	0.2214	0.1127	0.072	0.0876	0.155
HALLMARK_E2F_TARGETS_subset_8	CDKN1A	0.7456	0.1475	0.7388	0.3185	0.1354
HALLMARK_E2F_TARGETS_subset_8	AURKB	0.3553	0.2312	-0.2443	0.2008	0.5996
HALLMARK_E2F_TARGETS_subset_8	NUP107	0.5393	0.0835	0.489	0.078	0.0708
HALLMARK_E2F_TARGETS_subset_8	CHEK1	0.2927	0.1669	-0.002	0.1241	0.296
HALLMARK_E2F_TARGETS_subset_8	TUBB	0.6289	0.437	0.562	0.4402	0.1552
HALLMARK_E2F_TARGETS_subset_8	HMMR	0.2244	0.192	-0.3823	0.1698	0.6067
HALLMARK_E2F_TARGETS_subset_8	KIF18B	0.0353	0.2338	-0.6351	0.19	0.6704
HALLMARK_E2F_TARGETS_subset_8	POLE4	0.8103	0.1014	0.8696	0.0753	0.0722
HALLMARK_E2F_TARGETS_subset_8	RFC1	0.5678	0.0764	0.6023	0.0678	0.059
HALLMARK_E2F_TARGETS_subset_8	TP53	0.6671	0.1293	0.6623	0.1242	0.0865
HALLMARK_E2F_TARGETS_subset_8	UBE2S	0.7271	0.1514	0.3348	0.1798	0.3929
HALLMARK_E2F_TARGETS_subset_8	CSE1L	0.7712	0.094	0.6697	0.0757	0.1089
HALLMARK_E2F_TARGETS_subset_8	GSPT1	0.8819	0.0887	0.7863	0.08	0.1032
HALLMARK_E2F_TARGETS_subset_8	PAICS	0.8495	0.0838	0.7213	0.1039	0.1297
HALLMARK_E2F_TARGETS_subset_8	SPC24	0.196	0.206	-0.3529	0.1838	0.549
HALLMARK_E2F_TARGETS_subset_9	MCM7	0.7646	0.1595	0.719	0.1292	0.0884
HALLMARK_E2F_TARGETS_subset_9	HELLS	0.2055	0.1585	-0.1754	0.1529	0.3817
HALLMARK_E2F_TARGETS_subset_9	EIF2S1	0.8122	0.0911	0.7911	0.0815	0.0599
HALLMARK_E2F_TARGETS_subset_9	TRA2B	0.8669	0.0732	0.8766	0.0802	0.0512
HALLMARK_E2F_TARGETS_subset_9	PLK1	0.4017	0.2259	-0.289	0.2363	0.6908
HALLMARK_E2F_TARGETS_subset_9	SMC3	0.591	0.0793	0.5868	0.0765	0.0525
HALLMARK_E2F_TARGETS_subset_9	POLE	0.4533	0.1102	0.2951	0.1053	0.1584
HALLMARK_E2F_TARGETS_subset_9	KIF4A	0.2	0.2192	-0.5753	0.2077	0.7753
HALLMARK_E2F_TARGETS_subset_9	NUDT21	0.7311	0.0928	0.7277	0.0889	0.0574
HALLMARK_E2F_TARGETS_subset_9	NOLC1	0.7506	0.0795	0.6613	0.0908	0.0953
HALLMARK_E2F_TARGETS_subset_9	SRSF1	0.914	0.1589	0.8966	0.0814	0.0686
HALLMARK_E2F_TARGETS_subset_9	CDKN2A	0.3542	0.2655	-0.0234	0.2818	0.3777
HALLMARK_E2F_TARGETS_subset_9	CDC25B	0.5141	0.1815	0.3737	0.1534	0.1546
HALLMARK_E2F_TARGETS_subset_9	KIF22	0.7388	0.0973	0.5177	0.095	0.2211
HALLMARK_E2F_TARGETS_subset_9	STAG1	0.3896	0.0809	0.4506	0.0758	0.0769
HALLMARK_E2F_TARGETS_subset_9	PRKDC	0.8398	0.167	0.7383	0.1239	0.1212
HALLMARK_EPITHELIAL_MESENCHYMAL_TRANSITION_subset_1	FBN2	-0.2557	0.2819	-0.6405	0.2125	0.3858
HALLMARK_EPITHELIAL_MESENCHYMAL_TRANSITION_subset_1	CXCL12	0.7333	0.2018	0.4495	0.5643	0.407
HALLMARK_EPITHELIAL_MESENCHYMAL_TRANSITION_subset_1	VEGFA	0.7468	0.1615	0.7043	0.1193	0.0969
HALLMARK_EPITHELIAL_MESENCHYMAL_TRANSITION_subset_1	MYLK	0.6305	0.2175	0.5197	0.5162	0.3548
HALLMARK_EPITHELIAL_MESENCHYMAL_TRANSITION_subset_1	CXCL1	-0.295	0.3788	0.06	0.2949	0.3804
HALLMARK_EPITHELIAL_MESENCHYMAL_TRANSITION_subset_1	FAS	0.2917	0.1602	0.4472	0.135	0.1677
HALLMARK_EPITHELIAL_MESENCHYMAL_TRANSITION_subset_1	FBLN1	0.8168	0.1898	0.5956	0.4535	0.2734
HALLMARK_EPITHELIAL_MESENCHYMAL_TRANSITION_subset_1	LOXL1	0.8147	0.1521	0.6712	0.1595	0.182
HALLMARK_EPITHELIAL_MESENCHYMAL_TRANSITION_subset_1	RGS4	0.1922	0.2379	-0.1009	0.1997	0.3127
HALLMARK_EPITHELIAL_MESENCHYMAL_TRANSITION_subset_1	COLGALT1	0.7309	0.0942	0.6402	0.0815	0.0989
HALLMARK_EPITHELIAL_MESENCHYMAL_TRANSITION_subset_1	ACTA2	0.6724	0.4135	0.1384	0.6423	0.571
HALLMARK_EPITHELIAL_MESENCHYMAL_TRANSITION_subset_1	EMP3	0.7062	0.1449	0.7961	0.1394	0.1206
HALLMARK_EPITHELIAL_MESENCHYMAL_TRANSITION_subset_1	WIPF1	0.519	0.1627	0.5752	0.1324	0.1206
HALLMARK_EPITHELIAL_MESENCHYMAL_TRANSITION_subset_1	GJA1	0.7339	0.2229	0.7771	0.1878	0.1333
HALLMARK_EPITHELIAL_MESENCHYMAL_TRANSITION_subset_1	SERPINE2	0.5369	0.2137	0.5082	0.1927	0.1402
HALLMARK_EPITHELIAL_MESENCHYMAL_TRANSITION_subset_1	IGFBP2	0.8149	0.2275	0.7394	0.3421	0.1613
HALLMARK_EPITHELIAL_MESENCHYMAL_TRANSITION_subset_10	FN1	0.4317	0.5356	0.6587	0.4312	0.2886
HALLMARK_EPITHELIAL_MESENCHYMAL_TRANSITION_subset_10	DPYSL3	0.6489	0.2019	0.7814	0.1419	0.1672
HALLMARK_EPITHELIAL_MESENCHYMAL_TRANSITION_subset_10	TGFBR3	0.23	0.2598	0.7679	0.1701	0.5388
HALLMARK_EPITHELIAL_MESENCHYMAL_TRANSITION_subset_10	SERPINE1	0.5408	0.2216	0.3608	0.2913	0.2079
HALLMARK_EPITHELIAL_MESENCHYMAL_TRANSITION_subset_10	FBLN5	0.5639	0.1981	0.8099	0.2067	0.2872
HALLMARK_EPITHELIAL_MESENCHYMAL_TRANSITION_subset_10	ITGB1	0.7894	0.3429	0.3705	0.5293	0.4443
HALLMARK_EPITHELIAL_MESENCHYMAL_TRANSITION_subset_10	BDNF	-0.6609	0.2449	-0.4965	0.1752	0.2127
HALLMARK_EPITHELIAL_MESENCHYMAL_TRANSITION_subset_10	AREG	0.3648	0.3961	0.4425	0.3628	0.1969
HALLMARK_EPITHELIAL_MESENCHYMAL_TRANSITION_subset_10	PLAUR	0.6252	0.1776	0.3459	0.1674	0.2814
HALLMARK_EPITHELIAL_MESENCHYMAL_TRANSITION_subset_10	EDIL3	0.2985	0.2521	0.282	0.202	0.1569
HALLMARK_EPITHELIAL_MESENCHYMAL_TRANSITION_subset_10	PCOLCE	0.8132	0.1479	0.8565	0.1329	0.1015
HALLMARK_EPITHELIAL_MESENCHYMAL_TRANSITION_subset_10	ECM2	0.3201	0.2009	0.7102	0.2077	0.3947
HALLMARK_EPITHELIAL_MESENCHYMAL_TRANSITION_subset_10	SGCG	-0.5543	0.3339	0.0304	0.4101	0.5946
HALLMARK_EPITHELIAL_MESENCHYMAL_TRANSITION_subset_10	COL4A1	0.8252	0.1862	0.8491	0.122	0.0945
HALLMARK_EPITHELIAL_MESENCHYMAL_TRANSITION_subset_10	COPA	0.9059	0.1648	0.8693	0.0698	0.0857
HALLMARK_EPITHELIAL_MESENCHYMAL_TRANSITION_subset_10	COL6A3	0.7562	0.3311	0.8285	0.1702	0.153
HALLMARK_EPITHELIAL_MESENCHYMAL_TRANSITION_subset_11	IL6	-0.0756	0.353	0.3578	0.3632	0.4462
HALLMARK_EPITHELIAL_MESENCHYMAL_TRANSITION_subset_11	VIM	0.5317	0.5058	0.0937	0.6278	0.4674
HALLMARK_EPITHELIAL_MESENCHYMAL_TRANSITION_subset_11	MXRA5	0.677	0.2221	0.5503	0.1637	0.1767
HALLMARK_EPITHELIAL_MESENCHYMAL_TRANSITION_subset_11	CD59	0.6844	0.4305	0.2559	0.6145	0.4403
HALLMARK_EPITHELIAL_MESENCHYMAL_TRANSITION_subset_11	SGCB	0.4044	0.1213	0.5795	0.1041	0.1794
HALLMARK_EPITHELIAL_MESENCHYMAL_TRANSITION_subset_11	MMP14	0.8132	0.2785	0.8192	0.1331	0.1486
HALLMARK_EPITHELIAL_MESENCHYMAL_TRANSITION_subset_11	GADD45A	0.507	0.1466	0.5983	0.1407	0.1149
HALLMARK_EPITHELIAL_MESENCHYMAL_TRANSITION_subset_11	TGFB1	0.5694	0.132	0.4632	0.1092	0.1289
HALLMARK_EPITHELIAL_MESENCHYMAL_TRANSITION_subset_11	ENO2	0.5032	0.2093	0.3296	0.1662	0.1993
HALLMARK_EPITHELIAL_MESENCHYMAL_TRANSITION_subset_11	LAMC1	0.6787	0.1554	0.8615	0.1095	0.1857
HALLMARK_EPITHELIAL_MESENCHYMAL_TRANSITION_subset_11	CXCL6	-0.6913	0.2929	-0.4335	0.2653	0.3042
HALLMARK_EPITHELIAL_MESENCHYMAL_TRANSITION_subset_11	VEGFC	0.2186	0.1304	0.3557	0.1395	0.1466
HALLMARK_EPITHELIAL_MESENCHYMAL_TRANSITION_subset_11	FAP	0.6341	0.21	0.4123	0.1588	0.242
HALLMARK_EPITHELIAL_MESENCHYMAL_TRANSITION_subset_11	FZD8	0.1981	0.199	0.271	0.1441	0.1317
HALLMARK_EPITHELIAL_MESENCHYMAL_TRANSITION_subset_11	NNMT	0.8138	0.2499	0.7047	0.4011	0.2062
HALLMARK_EPITHELIAL_MESENCHYMAL_TRANSITION_subset_11	LAMA3	0.3439	0.2926	0.7125	0.2511	0.3804
HALLMARK_EPITHELIAL_MESENCHYMAL_TRANSITION_subset_12	ITGAV	0.6022	0.1773	0.6218	0.1126	0.0865
HALLMARK_EPITHELIAL_MESENCHYMAL_TRANSITION_subset_12	SFRP4	0.6215	0.2903	0.6801	0.342	0.1963
HALLMARK_EPITHELIAL_MESENCHYMAL_TRANSITION_subset_12	IGFBP3	0.7854	0.1817	0.8121	0.2773	0.1627
HALLMARK_EPITHELIAL_MESENCHYMAL_TRANSITION_subset_12	LGALS1	0.4811	0.5305	0.0541	0.5796	0.4582
HALLMARK_EPITHELIAL_MESENCHYMAL_TRANSITION_subset_12	PRRX1	0.6238	0.2183	0.7322	0.1397	0.1499
HALLMARK_EPITHELIAL_MESENCHYMAL_TRANSITION_subset_12	LAMA1	-0.2229	0.2244	0.0118	0.1966	0.2541
HALLMARK_EPITHELIAL_MESENCHYMAL_TRANSITION_subset_12	SGCD	0.0018	0.2216	0.1358	0.1626	0.1724
HALLMARK_EPITHELIAL_MESENCHYMAL_TRANSITION_subset_12	FBLN2	0.6308	0.2406	0.784	0.2051	0.1963
HALLMARK_EPITHELIAL_MESENCHYMAL_TRANSITION_subset_12	LAMC2	0.3026	0.3373	0.6851	0.2664	0.3989
HALLMARK_EPITHELIAL_MESENCHYMAL_TRANSITION_subset_12	GPX7	0.3696	0.182	0.3745	0.126	0.1153
HALLMARK_EPITHELIAL_MESENCHYMAL_TRANSITION_subset_12	VCAM1	0.354	0.2206	0.4449	0.1737	0.1474
HALLMARK_EPITHELIAL_MESENCHYMAL_TRANSITION_subset_12	CRLF1	0.1604	0.2505	0.2027	0.2202	0.1532
HALLMARK_EPITHELIAL_MESENCHYMAL_TRANSITION_subset_12	CAP2	0.3491	0.2077	0.3969	0.1551	0.1238
HALLMARK_EPITHELIAL_MESENCHYMAL_TRANSITION_subset_12	ADAM12	0.4259	0.2657	0.2148	0.2305	0.2608
HALLMARK_EPITHELIAL_MESENCHYMAL_TRANSITION_subset_12	LOX	0.4077	0.227	0.4465	0.2243	0.1596
HALLMARK_EPITHELIAL_MESENCHYMAL_TRANSITION_subset_12	HTRA1	0.7276	0.3707	0.4622	0.5484	0.3106
HALLMARK_EPITHELIAL_MESENCHYMAL_TRANSITION_subset_2	MGP	0.3582	0.6012	-0.2276	0.733	0.6056
HALLMARK_EPITHELIAL_MESENCHYMAL_TRANSITION_subset_2	THBS1	0.7939	0.2861	0.6557	0.4163	0.1908
HALLMARK_EPITHELIAL_MESENCHYMAL_TRANSITION_subset_2	MATN2	0.2412	0.2838	0.7514	0.3061	0.5366
HALLMARK_EPITHELIAL_MESENCHYMAL_TRANSITION_subset_2	FUCA1	0.6111	0.1277	0.6378	0.1166	0.0876
HALLMARK_EPITHELIAL_MESENCHYMAL_TRANSITION_subset_2	MSX1	-0.1362	0.1583	0.0098	0.2058	0.1778
HALLMARK_EPITHELIAL_MESENCHYMAL_TRANSITION_subset_2	IGFBP4	0.6449	0.4447	0.1913	0.6481	0.4723
HALLMARK_EPITHELIAL_MESENCHYMAL_TRANSITION_subset_2	ANPEP	0.4313	0.3011	0.7195	0.292	0.3159
HALLMARK_EPITHELIAL_MESENCHYMAL_TRANSITION_subset_2	GLIPR1	0.4052	0.175	0.5064	0.1585	0.1331
HALLMARK_EPITHELIAL_MESENCHYMAL_TRANSITION_subset_2	GPC1	0.5452	0.1562	0.4546	0.1469	0.1331
HALLMARK_EPITHELIAL_MESENCHYMAL_TRANSITION_subset_2	SLC6A8	0.4637	0.1882	0.3942	0.1739	0.1259
HALLMARK_EPITHELIAL_MESENCHYMAL_TRANSITION_subset_2	COL7A1	0.1599	0.2704	0.2088	0.3281	0.1918
HALLMARK_EPITHELIAL_MESENCHYMAL_TRANSITION_subset_2	ITGA5	0.654	0.1455	0.6453	0.1278	0.1048
HALLMARK_EPITHELIAL_MESENCHYMAL_TRANSITION_subset_2	SLIT2	-0.0017	0.1845	0.3065	0.1894	0.3093
HALLMARK_EPITHELIAL_MESENCHYMAL_TRANSITION_subset_2	ITGA2	0.2017	0.2259	0.2677	0.2618	0.177
HALLMARK_EPITHELIAL_MESENCHYMAL_TRANSITION_subset_2	TIMP3	0.7775	0.312	0.2978	0.6326	0.4998
HALLMARK_EPITHELIAL_MESENCHYMAL_TRANSITION_subset_2	PPIB	0.5981	0.4789	0.2902	0.583	0.3517
HALLMARK_EPITHELIAL_MESENCHYMAL_TRANSITION_subset_3	JUN	0.7662	0.1794	0.5665	0.5369	0.2834
HALLMARK_EPITHELIAL_MESENCHYMAL_TRANSITION_subset_3	INHBA	0.4366	0.2206	-0.1017	0.2258	0.5393
HALLMARK_EPITHELIAL_MESENCHYMAL_TRANSITION_subset_3	CDH11	0.6995	0.2274	0.4952	0.1457	0.2345
HALLMARK_EPITHELIAL_MESENCHYMAL_TRANSITION_subset_3	TNFRSF11B	-0.012	0.2707	0.1008	0.2477	0.1755
HALLMARK_EPITHELIAL_MESENCHYMAL_TRANSITION_subset_3	FOXC2	-0.3933	0.2532	-0.3415	0.2346	0.1763
HALLMARK_EPITHELIAL_MESENCHYMAL_TRANSITION_subset_3	FERMT2	0.5029	0.1473	0.8102	0.1351	0.3091
HALLMARK_EPITHELIAL_MESENCHYMAL_TRANSITION_subset_3	COL16A1	0.6296	0.1865	0.7109	0.1788	0.1657
HALLMARK_EPITHELIAL_MESENCHYMAL_TRANSITION_subset_3	PFN2	0.777	0.1685	0.7388	0.1418	0.1016
HALLMARK_EPITHELIAL_MESENCHYMAL_TRANSITION_subset_3	VCAN	0.7727	0.2519	0.6386	0.1921	0.191
HALLMARK_EPITHELIAL_MESENCHYMAL_TRANSITION_subset_3	MEST	0.5332	0.2038	0.8499	0.1082	0.3172
HALLMARK_EPITHELIAL_MESENCHYMAL_TRANSITION_subset_3	EFEMP2	0.6766	0.1554	0.8123	0.1159	0.1541
HALLMARK_EPITHELIAL_MESENCHYMAL_TRANSITION_subset_3	MFAP5	0.625	0.2393	0.7067	0.3322	0.2254
HALLMARK_EPITHELIAL_MESENCHYMAL_TRANSITION_subset_3	THBS2	0.7515	0.2582	0.6777	0.1971	0.1677
HALLMARK_EPITHELIAL_MESENCHYMAL_TRANSITION_subset_3	CADM1	0.4754	0.1837	0.4869	0.1561	0.1149
HALLMARK_EPITHELIAL_MESENCHYMAL_TRANSITION_subset_3	SCG2	-0.1961	0.2248	-0.5015	0.25	0.3144
HALLMARK_EPITHELIAL_MESENCHYMAL_TRANSITION_subset_3	MCM7	0.7711	0.1548	0.7502	0.128	0.1023
HALLMARK_EPITHELIAL_MESENCHYMAL_TRANSITION_subset_4	WNT5A	0.0717	0.2711	0.0734	0.2398	0.1845
HALLMARK_EPITHELIAL_MESENCHYMAL_TRANSITION_subset_4	SLIT3	0.237	0.2019	0.5709	0.2467	0.343
HALLMARK_EPITHELIAL_MESENCHYMAL_TRANSITION_subset_4	LRP1	0.7504	0.169	0.8576	0.152	0.1713
HALLMARK_EPITHELIAL_MESENCHYMAL_TRANSITION_subset_4	SPOCK1	0.298	0.2597	0.2358	0.24	0.1548
HALLMARK_EPITHELIAL_MESENCHYMAL_TRANSITION_subset_4	COL12A1	0.7619	0.2735	0.6716	0.2087	0.1718
HALLMARK_EPITHELIAL_MESENCHYMAL_TRANSITION_subset_4	DCN	0.5677	0.5054	0.3176	0.6602	0.3217
HALLMARK_EPITHELIAL_MESENCHYMAL_TRANSITION_subset_4	COL6A2	0.6771	0.4384	0.6286	0.4469	0.1818
HALLMARK_EPITHELIAL_MESENCHYMAL_TRANSITION_subset_4	BASP1	0.526	0.1914	0.3579	0.1957	0.182
HALLMARK_EPITHELIAL_MESENCHYMAL_TRANSITION_subset_4	COMP	0.6353	0.3147	-0.0026	0.3703	0.6396
HALLMARK_EPITHELIAL_MESENCHYMAL_TRANSITION_subset_4	COL4A2	0.8006	0.1893	0.8931	0.0973	0.1172
HALLMARK_EPITHELIAL_MESENCHYMAL_TRANSITION_subset_4	MYL9	0.7328	0.3888	0.438	0.5738	0.3491
HALLMARK_EPITHELIAL_MESENCHYMAL_TRANSITION_subset_4	CDH6	-0.2623	0.1596	-0.1559	0.1642	0.1379
HALLMARK_EPITHELIAL_MESENCHYMAL_TRANSITION_subset_4	CALU	0.856	0.1947	0.8328	0.088	0.0905
HALLMARK_EPITHELIAL_MESENCHYMAL_TRANSITION_subset_4	NT5E	0.1674	0.1955	0.3461	0.2517	0.2114
HALLMARK_EPITHELIAL_MESENCHYMAL_TRANSITION_subset_4	FSTL3	0.3597	0.174	0.425	0.2208	0.1504
HALLMARK_EPITHELIAL_MESENCHYMAL_TRANSITION_subset_4	SAT1	0.7197	0.4075	0.6826	0.4666	0.1713
HALLMARK_EPITHELIAL_MESENCHYMAL_TRANSITION_subset_5	TGM2	0.5591	0.187	0.5129	0.1859	0.1179
HALLMARK_EPITHELIAL_MESENCHYMAL_TRANSITION_subset_5	GEM	0.4466	0.2195	0.7022	0.1716	0.2697
HALLMARK_EPITHELIAL_MESENCHYMAL_TRANSITION_subset_5	PMP22	0.8452	0.1793	0.8078	0.2952	0.1309
HALLMARK_EPITHELIAL_MESENCHYMAL_TRANSITION_subset_5	THY1	0.8338	0.2015	0.8218	0.1268	0.1026
HALLMARK_EPITHELIAL_MESENCHYMAL_TRANSITION_subset_5	COL5A2	0.7746	0.2523	0.6057	0.184	0.2216
HALLMARK_EPITHELIAL_MESENCHYMAL_TRANSITION_subset_5	FMOD	0.6533	0.2175	0.7751	0.2902	0.2266
HALLMARK_EPITHELIAL_MESENCHYMAL_TRANSITION_subset_5	GREM1	0.3822	0.3011	0.2308	0.2931	0.241
HALLMARK_EPITHELIAL_MESENCHYMAL_TRANSITION_subset_5	PLOD2	0.5425	0.1808	0.576	0.2068	0.1352
HALLMARK_EPITHELIAL_MESENCHYMAL_TRANSITION_subset_5	MMP1	0.1317	0.4397	-0.64	0.3168	0.7717
HALLMARK_EPITHELIAL_MESENCHYMAL_TRANSITION_subset_5	PDGFRB	0.7571	0.1618	0.8586	0.1039	0.1273
HALLMARK_EPITHELIAL_MESENCHYMAL_TRANSITION_subset_5	NTM	0.2756	0.1919	0.2622	0.2241	0.1659
HALLMARK_EPITHELIAL_MESENCHYMAL_TRANSITION_subset_5	LAMA2	0.1612	0.2344	0.4553	0.2277	0.3139
HALLMARK_EPITHELIAL_MESENCHYMAL_TRANSITION_subset_5	MMP2	0.723	0.3637	0.583	0.438	0.2684
HALLMARK_EPITHELIAL_MESENCHYMAL_TRANSITION_subset_5	PCOLCE2	-0.0569	0.3415	0.6414	0.2934	0.7007
HALLMARK_EPITHELIAL_MESENCHYMAL_TRANSITION_subset_5	ITGB5	0.8542	0.2137	0.8987	0.0974	0.1058
HALLMARK_EPITHELIAL_MESENCHYMAL_TRANSITION_subset_5	SNTB1	0.1068	0.1613	0.2023	0.1304	0.1316
HALLMARK_EPITHELIAL_MESENCHYMAL_TRANSITION_subset_6	TNC	0.6626	0.2782	0.7339	0.1963	0.1568
HALLMARK_EPITHELIAL_MESENCHYMAL_TRANSITION_subset_6	SFRP1	0.3077	0.4354	0.2983	0.5791	0.3946
HALLMARK_EPITHELIAL_MESENCHYMAL_TRANSITION_subset_6	FLNA	0.675	0.4426	0.3369	0.5491	0.4067
HALLMARK_EPITHELIAL_MESENCHYMAL_TRANSITION_subset_6	BMP1	0.418	0.1636	0.3475	0.1469	0.1446
HALLMARK_EPITHELIAL_MESENCHYMAL_TRANSITION_subset_6	TPM1	0.7734	0.3574	0.3364	0.6059	0.4633
HALLMARK_EPITHELIAL_MESENCHYMAL_TRANSITION_subset_6	SDC1	0.8052	0.2818	0.6173	0.3026	0.2817
HALLMARK_EPITHELIAL_MESENCHYMAL_TRANSITION_subset_6	CDH2	-0.1664	0.2668	-0.4275	0.2395	0.2915
HALLMARK_EPITHELIAL_MESENCHYMAL_TRANSITION_subset_6	SDC4	0.8737	0.1793	0.721	0.2579	0.1913
HALLMARK_EPITHELIAL_MESENCHYMAL_TRANSITION_subset_6	PTHLH	0.1583	0.3207	0.3934	0.3366	0.2879
HALLMARK_EPITHELIAL_MESENCHYMAL_TRANSITION_subset_6	APLP1	0.1995	0.2945	-0.0563	0.2305	0.2746
HALLMARK_EPITHELIAL_MESENCHYMAL_TRANSITION_subset_6	COL11A1	0.5642	0.3938	-0.3476	0.2523	0.917
HALLMARK_EPITHELIAL_MESENCHYMAL_TRANSITION_subset_6	RHOB	0.7702	0.3164	0.6019	0.4761	0.2548
HALLMARK_EPITHELIAL_MESENCHYMAL_TRANSITION_subset_6	PVR	0.3126	0.1617	0.3004	0.1282	0.0941
HALLMARK_EPITHELIAL_MESENCHYMAL_TRANSITION_subset_6	COL3A1	0.4615	0.5446	0.4859	0.555	0.2788
HALLMARK_EPITHELIAL_MESENCHYMAL_TRANSITION_subset_6	LRRC15	0.4888	0.3205	-0.1518	0.2829	0.6468
HALLMARK_EPITHELIAL_MESENCHYMAL_TRANSITION_subset_6	CALD1	0.8109	0.2166	0.7348	0.2785	0.1893
HALLMARK_EPITHELIAL_MESENCHYMAL_TRANSITION_subset_7	COL8A2	0.445	0.2318	0.3763	0.1714	0.1589
HALLMARK_EPITHELIAL_MESENCHYMAL_TRANSITION_subset_7	BGN	0.666	0.4135	0.8261	0.1149	0.2609
HALLMARK_EPITHELIAL_MESENCHYMAL_TRANSITION_subset_7	LUM	0.539	0.4961	0.4079	0.5887	0.354
HALLMARK_EPITHELIAL_MESENCHYMAL_TRANSITION_subset_7	TPM4	0.681	0.4158	0.4983	0.5392	0.3319
HALLMARK_EPITHELIAL_MESENCHYMAL_TRANSITION_subset_7	POSTN	0.611	0.453	0.6871	0.3265	0.2154
HALLMARK_EPITHELIAL_MESENCHYMAL_TRANSITION_subset_7	DKK1	-0.167	0.4211	-0.1631	0.3351	0.1953
HALLMARK_EPITHELIAL_MESENCHYMAL_TRANSITION_subset_7	TNFRSF12A	0.738	0.1665	0.5509	0.2016	0.2044
HALLMARK_EPITHELIAL_MESENCHYMAL_TRANSITION_subset_7	PLOD1	0.813	0.1032	0.7978	0.0903	0.0817
HALLMARK_EPITHELIAL_MESENCHYMAL_TRANSITION_subset_7	PTX3	-0.23	0.3711	0.2407	0.3283	0.48
HALLMARK_EPITHELIAL_MESENCHYMAL_TRANSITION_subset_7	CD44	0.822	0.2873	0.7496	0.3049	0.1845
HALLMARK_EPITHELIAL_MESENCHYMAL_TRANSITION_subset_7	SNAI2	0.4	0.1792	0.5801	0.158	0.1994
HALLMARK_EPITHELIAL_MESENCHYMAL_TRANSITION_subset_7	PDLIM4	0.492	0.2073	0.7139	0.2098	0.2491
HALLMARK_EPITHELIAL_MESENCHYMAL_TRANSITION_subset_7	CAPG	0.813	0.3068	0.8282	0.2375	0.1385
HALLMARK_EPITHELIAL_MESENCHYMAL_TRANSITION_subset_7	DST	0.716	0.1897	0.623	0.4247	0.2946
HALLMARK_EPITHELIAL_MESENCHYMAL_TRANSITION_subset_7	FBN1	0.72	0.2435	0.8018	0.1829	0.1823
HALLMARK_EPITHELIAL_MESENCHYMAL_TRANSITION_subset_7	MAGEE1	0.000179	0.1401	0.008	0.0933	0.0787
HALLMARK_EPITHELIAL_MESENCHYMAL_TRANSITION_subset_8	OXTR	-0.195	0.3141	0.4222	0.5902	0.668
HALLMARK_EPITHELIAL_MESENCHYMAL_TRANSITION_subset_8	NID2	0.4657	0.1759	0.4474	0.1753	0.1231
HALLMARK_EPITHELIAL_MESENCHYMAL_TRANSITION_subset_8	PMEPA1	0.661	0.1786	0.618	0.2037	0.122
HALLMARK_EPITHELIAL_MESENCHYMAL_TRANSITION_subset_8	DAB2	0.5042	0.1652	0.7207	0.1259	0.2189
HALLMARK_EPITHELIAL_MESENCHYMAL_TRANSITION_subset_8	TAGLN	0.5516	0.517	0.1411	0.7132	0.4511
HALLMARK_EPITHELIAL_MESENCHYMAL_TRANSITION_subset_8	SERPINH1	0.8466	0.252	0.8834	0.0878	0.1119
HALLMARK_EPITHELIAL_MESENCHYMAL_TRANSITION_subset_8	ID2	0.7928	0.1296	0.7952	0.1366	0.0768
HALLMARK_EPITHELIAL_MESENCHYMAL_TRANSITION_subset_8	ELN	0.5377	0.292	0.7173	0.1994	0.2191
HALLMARK_EPITHELIAL_MESENCHYMAL_TRANSITION_subset_8	PLOD3	0.6504	0.1221	0.593	0.099	0.0886
HALLMARK_EPITHELIAL_MESENCHYMAL_TRANSITION_subset_8	LOXL2	0.5248	0.2007	0.4815	0.1773	0.131
HALLMARK_EPITHELIAL_MESENCHYMAL_TRANSITION_subset_8	COL1A2	0.3823	0.5871	0.3477	0.6719	0.2274
HALLMARK_EPITHELIAL_MESENCHYMAL_TRANSITION_subset_8	GADD45B	0.7365	0.1647	0.7561	0.1746	0.102
HALLMARK_EPITHELIAL_MESENCHYMAL_TRANSITION_subset_8	IL15	-0.0782	0.1949	-0.0089	0.1625	0.1189
HALLMARK_EPITHELIAL_MESENCHYMAL_TRANSITION_subset_8	COL5A1	0.762	0.2457	0.5817	0.1931	0.2089
HALLMARK_EPITHELIAL_MESENCHYMAL_TRANSITION_subset_8	TNFAIP3	0.3442	0.1913	0.42	0.147	0.1173
HALLMARK_EPITHELIAL_MESENCHYMAL_TRANSITION_subset_8	TGFBI	0.8172	0.2059	0.8469	0.1439	0.0911
HALLMARK_EPITHELIAL_MESENCHYMAL_TRANSITION_subset_9	IL32	0.7746	0.2224	0.7612	0.1798	0.1244
HALLMARK_EPITHELIAL_MESENCHYMAL_TRANSITION_subset_9	COL1A1	0.4499	0.5361	0.6598	0.4316	0.3196
HALLMARK_EPITHELIAL_MESENCHYMAL_TRANSITION_subset_9	FGF2	-0.1794	0.2725	0.3464	0.2079	0.5274
HALLMARK_EPITHELIAL_MESENCHYMAL_TRANSITION_subset_9	CTHRC1	0.8038	0.2392	0.4919	0.1831	0.3381
HALLMARK_EPITHELIAL_MESENCHYMAL_TRANSITION_subset_9	ABI3BP	0.2744	0.2513	0.7132	0.2022	0.442
HALLMARK_EPITHELIAL_MESENCHYMAL_TRANSITION_subset_9	TPM2	0.8059	0.2222	0.6745	0.3903	0.2301
HALLMARK_EPITHELIAL_MESENCHYMAL_TRANSITION_subset_9	TFPI2	-0.0181	0.3896	0.3316	0.346	0.3741
HALLMARK_EPITHELIAL_MESENCHYMAL_TRANSITION_subset_9	SPP1	0.7408	0.3161	0.6357	0.2505	0.1998
HALLMARK_EPITHELIAL_MESENCHYMAL_TRANSITION_subset_9	COL5A3	0.325	0.1915	0.2958	0.205	0.1261
HALLMARK_EPITHELIAL_MESENCHYMAL_TRANSITION_subset_9	SPARC	0.3462	0.5571	0.2295	0.564	0.305
HALLMARK_EPITHELIAL_MESENCHYMAL_TRANSITION_subset_9	ITGB3	-0.0374	0.1864	0.1297	0.1886	0.1971
HALLMARK_EPITHELIAL_MESENCHYMAL_TRANSITION_subset_9	MATN3	0.346	0.2662	-0.1081	0.232	0.4553
HALLMARK_EPITHELIAL_MESENCHYMAL_TRANSITION_subset_9	TIMP1	0.6549	0.425	0.6758	0.3984	0.2014
HALLMARK_EPITHELIAL_MESENCHYMAL_TRANSITION_subset_9	ECM1	0.6436	0.2271	0.5863	0.2369	0.1473
HALLMARK_EPITHELIAL_MESENCHYMAL_TRANSITION_subset_9	MMP3	0.2381	0.3167	-0.1321	0.309	0.394
HALLMARK_EPITHELIAL_MESENCHYMAL_TRANSITION_subset_9	NOTCH2	0.6087	0.1405	0.6931	0.1069	0.1086
HALLMARK_ESTROGEN_RESPONSE_EARLY_subset_1	SNX24	0.4329	0.1171	0.2895	0.1017	0.1457
HALLMARK_ESTROGEN_RESPONSE_EARLY_subset_1	RAPGEFL1	0.2001	0.2297	0.1084	0.1925	0.1543
HALLMARK_ESTROGEN_RESPONSE_EARLY_subset_1	RRP12	0.4724	0.0819	0.3506	0.0821	0.1253
HALLMARK_ESTROGEN_RESPONSE_EARLY_subset_1	CISH	0.6078	0.192	0.4759	0.1984	0.1714
HALLMARK_ESTROGEN_RESPONSE_EARLY_subset_1	TFF1	0.3814	0.6079	0.134	0.6343	0.4117
HALLMARK_ESTROGEN_RESPONSE_EARLY_subset_1	CCND1	0.8097	0.2301	0.8074	0.1534	0.1179
HALLMARK_ESTROGEN_RESPONSE_EARLY_subset_1	CD44	0.8233	0.2874	0.696	0.3251	0.1775
HALLMARK_ESTROGEN_RESPONSE_EARLY_subset_1	KCNK5	-0.0145	0.3162	-0.0658	0.2909	0.2312
HALLMARK_ESTROGEN_RESPONSE_EARLY_subset_1	SCARB1	0.6756	0.1279	0.781	0.108	0.1274
HALLMARK_ESTROGEN_RESPONSE_EARLY_subset_1	NAV2	0.2426	0.1836	0.473	0.2261	0.2603
HALLMARK_ESTROGEN_RESPONSE_EARLY_subset_1	GFRA1	0.4653	0.5156	0.3962	0.372	0.2863
HALLMARK_ESTROGEN_RESPONSE_EARLY_subset_1	KRT18	0.6057	0.4557	0.4201	0.4943	0.2683
HALLMARK_ESTROGEN_RESPONSE_EARLY_subset_1	TFAP2C	0.5479	0.1915	0.5688	0.3583	0.2431
HALLMARK_ESTROGEN_RESPONSE_EARLY_subset_1	NRIP1	0.4831	0.1966	0.4635	0.1556	0.1063
HALLMARK_ESTROGEN_RESPONSE_EARLY_subset_1	ISG20L2	0.6662	0.078	0.5721	0.0722	0.0992
HALLMARK_ESTROGEN_RESPONSE_EARLY_subset_1	TJP3	0.6225	0.2204	0.263	0.3123	0.3759
HALLMARK_ESTROGEN_RESPONSE_EARLY_subset_10	KRT13	-0.5195	0.4394	-0.1851	0.5665	0.3601
HALLMARK_ESTROGEN_RESPONSE_EARLY_subset_10	DHRS3	0.6276	0.1478	0.8361	0.1084	0.2104
HALLMARK_ESTROGEN_RESPONSE_EARLY_subset_10	AFF1	0.4143	0.1264	0.5228	0.1238	0.1299
HALLMARK_ESTROGEN_RESPONSE_EARLY_subset_10	OLFM1	0.3462	0.2765	0.5184	0.2045	0.2027
HALLMARK_ESTROGEN_RESPONSE_EARLY_subset_10	TMEM164	0.4671	0.1543	0.4784	0.1317	0.1038
HALLMARK_ESTROGEN_RESPONSE_EARLY_subset_10	CA12	0.72	0.3418	0.5985	0.3308	0.211
HALLMARK_ESTROGEN_RESPONSE_EARLY_subset_10	FARP1	0.7794	0.1307	0.713	0.1436	0.1085
HALLMARK_ESTROGEN_RESPONSE_EARLY_subset_10	BAG1	0.8049	0.1222	0.8138	0.1106	0.0782
HALLMARK_ESTROGEN_RESPONSE_EARLY_subset_10	FRK	0.0457	0.1904	-0.0747	0.1655	0.1479
HALLMARK_ESTROGEN_RESPONSE_EARLY_subset_10	MYOF	0.7538	0.1512	0.8292	0.137	0.1103
HALLMARK_ESTROGEN_RESPONSE_EARLY_subset_10	PDZK1	0.1076	0.4989	0.2017	0.485	0.2163
HALLMARK_ESTROGEN_RESPONSE_EARLY_subset_10	AREG	0.3644	0.396	0.3627	0.4295	0.203
HALLMARK_ESTROGEN_RESPONSE_EARLY_subset_10	TTC39A	0.739	0.2243	0.5055	0.299	0.2534
HALLMARK_ESTROGEN_RESPONSE_EARLY_subset_10	GJA1	0.7339	0.2229	0.7358	0.3154	0.1399
HALLMARK_ESTROGEN_RESPONSE_EARLY_subset_10	ESRP2	0.5536	0.1552	0.2735	0.3047	0.2893
HALLMARK_ESTROGEN_RESPONSE_EARLY_subset_10	ABLIM1	0.5331	0.1461	0.807	0.1247	0.2776
HALLMARK_ESTROGEN_RESPONSE_EARLY_subset_11	ADCY9	0.2384	0.1603	0.2154	0.1237	0.1155
HALLMARK_ESTROGEN_RESPONSE_EARLY_subset_11	SLC7A5	0.4591	0.2749	0.0276	0.271	0.4363
HALLMARK_ESTROGEN_RESPONSE_EARLY_subset_11	KAZN	0.2781	0.1411	0.326	0.1547	0.1163
HALLMARK_ESTROGEN_RESPONSE_EARLY_subset_11	GREB1	0.3071	0.395	0.1771	0.3974	0.23
HALLMARK_ESTROGEN_RESPONSE_EARLY_subset_11	AR	0.36	0.3864	0.4118	0.2674	0.2109
HALLMARK_ESTROGEN_RESPONSE_EARLY_subset_11	SLC26A2	0.1282	0.1754	0.1863	0.1436	0.1115
HALLMARK_ESTROGEN_RESPONSE_EARLY_subset_11	ZNF185	0.3466	0.1768	0.313	0.1904	0.1399
HALLMARK_ESTROGEN_RESPONSE_EARLY_subset_11	SLC24A3	0.1793	0.2524	0.3182	0.2239	0.1885
HALLMARK_ESTROGEN_RESPONSE_EARLY_subset_11	REEP1	0.1221	0.2975	-0.0009	0.2663	0.2043
HALLMARK_ESTROGEN_RESPONSE_EARLY_subset_11	SLC7A2	0.3594	0.4492	0.4582	0.3011	0.2468
HALLMARK_ESTROGEN_RESPONSE_EARLY_subset_11	TIAM1	0.1479	0.186	0.0282	0.1897	0.1545
HALLMARK_ESTROGEN_RESPONSE_EARLY_subset_11	MREG	0.4677	0.1564	0.2837	0.2062	0.2061
HALLMARK_ESTROGEN_RESPONSE_EARLY_subset_11	SYT12	0.1912	0.3081	0.0721	0.3444	0.2221
HALLMARK_ESTROGEN_RESPONSE_EARLY_subset_11	SVIL	0.443	0.15	0.6121	0.1421	0.1819
HALLMARK_ESTROGEN_RESPONSE_EARLY_subset_11	MED13L	0.527	0.1639	0.5729	0.1447	0.101
HALLMARK_ESTROGEN_RESPONSE_EARLY_subset_11	WFS1	0.5928	0.1546	0.5875	0.1223	0.1106
HALLMARK_ESTROGEN_RESPONSE_EARLY_subset_12	MAST4	0.3002	0.1841	0.4397	0.1298	0.1562
HALLMARK_ESTROGEN_RESPONSE_EARLY_subset_12	KCNK15	0.1698	0.3473	-0.21	0.2375	0.4086
HALLMARK_ESTROGEN_RESPONSE_EARLY_subset_12	UNC119	0.5763	0.099	0.52	0.0841	0.078
HALLMARK_ESTROGEN_RESPONSE_EARLY_subset_12	RHOD	0.6035	0.133	0.431	0.1284	0.1822
HALLMARK_ESTROGEN_RESPONSE_EARLY_subset_12	CHPT1	0.7415	0.1647	0.8179	0.1784	0.1302
HALLMARK_ESTROGEN_RESPONSE_EARLY_subset_12	ELF1	0.66	0.1139	0.7	0.1001	0.0798
HALLMARK_ESTROGEN_RESPONSE_EARLY_subset_12	MLPH	0.7333	0.3516	0.6543	0.3409	0.2212
HALLMARK_ESTROGEN_RESPONSE_EARLY_subset_12	FKBP5	0.5494	0.2129	0.7127	0.2253	0.1904
HALLMARK_ESTROGEN_RESPONSE_EARLY_subset_12	ADCY1	0.0326	0.3393	0.0063	0.2618	0.1793
HALLMARK_ESTROGEN_RESPONSE_EARLY_subset_12	NADSYN1	0.6085	0.1055	0.5837	0.102	0.073
HALLMARK_ESTROGEN_RESPONSE_EARLY_subset_12	SIAH2	0.7071	0.1631	0.498	0.1191	0.2129
HALLMARK_ESTROGEN_RESPONSE_EARLY_subset_12	FDFT1	0.8587	0.1573	0.8428	0.2362	0.1113
HALLMARK_ESTROGEN_RESPONSE_EARLY_subset_12	OVOL2	0.4272	0.1345	0.075	0.4197	0.3529
HALLMARK_ESTROGEN_RESPONSE_EARLY_subset_12	SLC19A2	0.4883	0.1852	0.4118	0.1441	0.1287
HALLMARK_ESTROGEN_RESPONSE_EARLY_subset_12	ELOVL5	0.8449	0.1948	0.7787	0.3157	0.1419
HALLMARK_ESTROGEN_RESPONSE_EARLY_subset_12	DLC1	0.3015	0.1544	0.6209	0.1664	0.3193
HALLMARK_ESTROGEN_RESPONSE_EARLY_subset_2	PPIF	0.7118	0.1397	0.6275	0.1295	0.1094
HALLMARK_ESTROGEN_RESPONSE_EARLY_subset_2	XBP1	0.4494	0.5435	0.2079	0.6244	0.3364
HALLMARK_ESTROGEN_RESPONSE_EARLY_subset_2	SH3BP5	0.5515	0.1334	0.7627	0.1134	0.2197
HALLMARK_ESTROGEN_RESPONSE_EARLY_subset_2	TPBG	0.5797	0.1657	0.4969	0.1565	0.1372
HALLMARK_ESTROGEN_RESPONSE_EARLY_subset_2	PODXL	0.5334	0.1461	0.7449	0.1301	0.2175
HALLMARK_ESTROGEN_RESPONSE_EARLY_subset_2	UGCG	0.6358	0.2178	0.5337	0.184	0.1558
HALLMARK_ESTROGEN_RESPONSE_EARLY_subset_2	OPN3	0.3958	0.1729	0.3263	0.1372	0.1315
HALLMARK_ESTROGEN_RESPONSE_EARLY_subset_2	MYC	0.6761	0.2032	0.6576	0.3539	0.2097
HALLMARK_ESTROGEN_RESPONSE_EARLY_subset_2	JAK2	0.1278	0.134	0.2253	0.1564	0.1241
HALLMARK_ESTROGEN_RESPONSE_EARLY_subset_2	SLC39A6	0.708	0.3673	0.6975	0.3812	0.1442
HALLMARK_ESTROGEN_RESPONSE_EARLY_subset_2	SLC16A1	0.2577	0.2384	0.295	0.1771	0.1438
HALLMARK_ESTROGEN_RESPONSE_EARLY_subset_2	CLIC3	0.0134	0.2809	-0.0498	0.2286	0.1816
HALLMARK_ESTROGEN_RESPONSE_EARLY_subset_2	KLF4	0.3115	0.2138	0.6112	0.3378	0.3602
HALLMARK_ESTROGEN_RESPONSE_EARLY_subset_2	CANT1	0.8096	0.1206	0.6654	0.1437	0.1578
HALLMARK_ESTROGEN_RESPONSE_EARLY_subset_2	IGFBP4	0.645	0.4453	0.2843	0.599	0.3965
HALLMARK_ESTROGEN_RESPONSE_EARLY_subset_2	SEC14L2	0.6145	0.2658	0.6826	0.3071	0.2008
HALLMARK_ESTROGEN_RESPONSE_EARLY_subset_3	BLVRB	0.8584	0.1592	0.8696	0.0875	0.077
HALLMARK_ESTROGEN_RESPONSE_EARLY_subset_3	THSD4	0.3294	0.3386	0.3579	0.3112	0.2098
HALLMARK_ESTROGEN_RESPONSE_EARLY_subset_3	ADD3	0.4665	0.1968	0.7781	0.1473	0.3139
HALLMARK_ESTROGEN_RESPONSE_EARLY_subset_3	GLA	0.6247	0.1525	0.5685	0.2162	0.1208
HALLMARK_ESTROGEN_RESPONSE_EARLY_subset_3	SCNN1A	0.6394	0.318	0.5709	0.3799	0.2071
HALLMARK_ESTROGEN_RESPONSE_EARLY_subset_3	BCL2	0.3264	0.2611	0.4501	0.1939	0.1826
HALLMARK_ESTROGEN_RESPONSE_EARLY_subset_3	FOS	0.6526	0.3398	0.3695	0.6505	0.3725
HALLMARK_ESTROGEN_RESPONSE_EARLY_subset_3	RARA	0.7341	0.1785	0.6257	0.1227	0.1512
HALLMARK_ESTROGEN_RESPONSE_EARLY_subset_3	MED24	0.7003	0.1519	0.711	0.1223	0.0971
HALLMARK_ESTROGEN_RESPONSE_EARLY_subset_3	BHLHE40	0.8434	0.2116	0.7085	0.3323	0.1854
HALLMARK_ESTROGEN_RESPONSE_EARLY_subset_3	CBFA2T3	0.0112	0.2908	0.0982	0.1958	0.1838
HALLMARK_ESTROGEN_RESPONSE_EARLY_subset_3	RAB31	0.695	0.2275	0.4914	0.1524	0.2287
HALLMARK_ESTROGEN_RESPONSE_EARLY_subset_3	CYP26B1	-0.2592	0.2338	0.0706	0.2971	0.3425
HALLMARK_ESTROGEN_RESPONSE_EARLY_subset_3	EGR3	0.037	0.3232	0.4351	0.2966	0.3995
HALLMARK_ESTROGEN_RESPONSE_EARLY_subset_3	CELSR2	0.4746	0.2168	0.3574	0.243	0.169
HALLMARK_ESTROGEN_RESPONSE_EARLY_subset_3	PEX11A	0.4333	0.1841	0.5333	0.1343	0.1495
HALLMARK_ESTROGEN_RESPONSE_EARLY_subset_4	TGM2	0.5591	0.187	0.5068	0.2037	0.1319
HALLMARK_ESTROGEN_RESPONSE_EARLY_subset_4	ANXA9	0.4204	0.3331	0.0776	0.3288	0.3649
HALLMARK_ESTROGEN_RESPONSE_EARLY_subset_4	HR	0.085	0.281	0.1654	0.2462	0.1918
HALLMARK_ESTROGEN_RESPONSE_EARLY_subset_4	TMPRSS3	0.3342	0.405	0.0811	0.5471	0.3919
HALLMARK_ESTROGEN_RESPONSE_EARLY_subset_4	PMAIP1	0.3226	0.2321	0.0328	0.1973	0.301
HALLMARK_ESTROGEN_RESPONSE_EARLY_subset_4	OLFML3	0.6795	0.171	0.7669	0.1652	0.1373
HALLMARK_ESTROGEN_RESPONSE_EARLY_subset_4	CXCL12	0.7342	0.2019	0.5122	0.5318	0.3343
HALLMARK_ESTROGEN_RESPONSE_EARLY_subset_4	INHBB	0.364	0.2217	0.6015	0.2196	0.2582
HALLMARK_ESTROGEN_RESPONSE_EARLY_subset_4	NCOR2	0.7533	0.1083	0.7402	0.1226	0.0943
HALLMARK_ESTROGEN_RESPONSE_EARLY_subset_4	RPS6KA2	0.3103	0.1298	0.4827	0.1258	0.1787
HALLMARK_ESTROGEN_RESPONSE_EARLY_subset_4	MYB	0.5656	0.2676	0.2426	0.4181	0.3521
HALLMARK_ESTROGEN_RESPONSE_EARLY_subset_4	NPY1R	0.2543	0.4608	0.4306	0.3404	0.2663
HALLMARK_ESTROGEN_RESPONSE_EARLY_subset_4	LRIG1	0.756	0.1624	0.8192	0.1507	0.1113
[truncated: 4,771 more rows]

## Sheet: Supplemental Table D
Suppplemental Table D. 307 most perturbed "core genes" from all Hallmark gene subsets (n=16; <2SD mean sillouette score).
GeneSet	Perturbation (m)	Standard Deviation (s)	G1	G2
HALLMARK_ADIPOGENESIS_subset_1	0.27	0.199	ITIH5
HALLMARK_ADIPOGENESIS_subset_10	0.138	0.118	LIFR
HALLMARK_ADIPOGENESIS_subset_11	0.141	0.103	C3
HALLMARK_ADIPOGENESIS_subset_12	0.141	0.146	ITGA7
HALLMARK_ADIPOGENESIS_subset_2	0.171	0.138	ADIPOQ
HALLMARK_ADIPOGENESIS_subset_3	0.15	0.121	PPARG
HALLMARK_ADIPOGENESIS_subset_4	0.186	0.127	GPX4
HALLMARK_ADIPOGENESIS_subset_5	0.173	0.134	LPL
HALLMARK_ADIPOGENESIS_subset_6	0.207	0.208	MRAP
HALLMARK_ADIPOGENESIS_subset_7	0.236	0.228	CIDEA
HALLMARK_ADIPOGENESIS_subset_8	0.232	0.24	LEP
HALLMARK_ADIPOGENESIS_subset_9	0.215	0.178	ACADL
HALLMARK_ALLOGRAFT_REJECTION_subset_1	0.16	0.081	MMP9
HALLMARK_ALLOGRAFT_REJECTION_subset_10	0.223	0.121	CCL11
HALLMARK_ALLOGRAFT_REJECTION_subset_11	0.147	0.087	RPL9
HALLMARK_ALLOGRAFT_REJECTION_subset_12	0.15	0.068
HALLMARK_ALLOGRAFT_REJECTION_subset_2	0.172	0.103
HALLMARK_ALLOGRAFT_REJECTION_subset_3	0.155	0.043	HLA-DRA
HALLMARK_ALLOGRAFT_REJECTION_subset_4	0.191	0.12	INHBA
HALLMARK_ALLOGRAFT_REJECTION_subset_5	0.14	0.046
HALLMARK_ALLOGRAFT_REJECTION_subset_6	0.203	0.105	IL6
HALLMARK_ALLOGRAFT_REJECTION_subset_7	0.166	0.096	CDKN2A	ELANE
HALLMARK_ALLOGRAFT_REJECTION_subset_8	0.169	0.075	CXCL9
HALLMARK_ALLOGRAFT_REJECTION_subset_9	0.202	0.112	EGFR	CCL13
HALLMARK_ANDROGEN_RESPONSE_subset_1	0.199	0.108	AKAP12
HALLMARK_ANDROGEN_RESPONSE_subset_2	0.224	0.154	LIFR
HALLMARK_ANDROGEN_RESPONSE_subset_3	0.17	0.106	DBI
HALLMARK_ANDROGEN_RESPONSE_subset_4	0.156	0.114	B2M	MYL12A
HALLMARK_ANDROGEN_RESPONSE_subset_5	0.174	0.107	KLK3
HALLMARK_ANDROGEN_RESPONSE_subset_6	0.159	0.109	BMPR1B	KLK2
HALLMARK_ANGIOGENESIS_subset_1	0.215	0.109	LPL
HALLMARK_ANGIOGENESIS_subset_2	0.223	0.084	OLR1
HALLMARK_APICAL_JUNCTION_subset_1	0.172	0.082
HALLMARK_APICAL_JUNCTION_subset_10	0.199	0.114	MMP9
HALLMARK_APICAL_JUNCTION_subset_11	0.217	0.176	CLDN19
HALLMARK_APICAL_JUNCTION_subset_2	0.203	0.115	CLDN8
HALLMARK_APICAL_JUNCTION_subset_3	0.214	0.113	COL17A1
HALLMARK_APICAL_JUNCTION_subset_4	0.221	0.133
HALLMARK_APICAL_JUNCTION_subset_5	0.174	0.098	MYL9
HALLMARK_APICAL_JUNCTION_subset_6	0.183	0.106
HALLMARK_APICAL_JUNCTION_subset_7	0.167	0.13	CADM3
HALLMARK_APICAL_JUNCTION_subset_8	0.166	0.1	FLNC
HALLMARK_APICAL_JUNCTION_subset_9	0.215	0.112	EGFR
HALLMARK_APICAL_SURFACE_subset_1	0.208	0.099	SRPX
HALLMARK_APICAL_SURFACE_subset_2	0.209	0.145	SLC2A4
HALLMARK_APOPTOSIS_subset_1	0.104	0.051	TNFRSF12A
HALLMARK_APOPTOSIS_subset_2	0.169	0.08	GPX4
HALLMARK_APOPTOSIS_subset_3	0.207	0.1	BMP2
HALLMARK_APOPTOSIS_subset_4	0.222	0.156	IL6
HALLMARK_APOPTOSIS_subset_5	0.215	0.104	TXNIP
HALLMARK_APOPTOSIS_subset_6	0.237	0.147	TOP2A
HALLMARK_APOPTOSIS_subset_7	0.162	0.103	IGFBP6
HALLMARK_APOPTOSIS_subset_8	0.192	0.126	CLU	TGFBR3
HALLMARK_APOPTOSIS_subset_9	0.181	0.091	LUM
HALLMARK_BILE_ACID_METABOLISM_subset_1	0.204	0.186	ABCA8
HALLMARK_BILE_ACID_METABOLISM_subset_2	0.168	0.106	HSD17B6
HALLMARK_BILE_ACID_METABOLISM_subset_3	0.251	0.191	ABCA9
HALLMARK_BILE_ACID_METABOLISM_subset_4	0.158	0.113	ABCA6
HALLMARK_BILE_ACID_METABOLISM_subset_5	0.12	0.034
HALLMARK_BILE_ACID_METABOLISM_subset_6	0.158	0.097	DIO1
HALLMARK_BILE_ACID_METABOLISM_subset_7	0.209	0.151	RXRG
HALLMARK_CHOLESTEROL_HOMEOSTASIS_subset_1	0.222	0.123	LPL
HALLMARK_CHOLESTEROL_HOMEOSTASIS_subset_2	0.214	0.142	PPARG
HALLMARK_CHOLESTEROL_HOMEOSTASIS_subset_3	0.206	0.104	ADH4
HALLMARK_CHOLESTEROL_HOMEOSTASIS_subset_4	0.198	0.114	CLU
HALLMARK_COAGULATION_subset_1	0.273	0.171	MMP11
HALLMARK_COAGULATION_subset_2	0.244	0.138
HALLMARK_COAGULATION_subset_3	0.207	0.118	ANXA1
HALLMARK_COAGULATION_subset_4	0.195	0.111	OLR1
HALLMARK_COAGULATION_subset_5	0.174	0.11	F3
HALLMARK_COAGULATION_subset_6	0.291	0.199	MMP1
HALLMARK_COAGULATION_subset_7	0.252	0.154
HALLMARK_COAGULATION_subset_8	0.218	0.167	TF
HALLMARK_COMPLEMENT_subset_1	0.141	0.095	C3
HALLMARK_COMPLEMENT_subset_10	0.156	0.065	ANXA5
HALLMARK_COMPLEMENT_subset_11	0.147	0.063	TIMP2
HALLMARK_COMPLEMENT_subset_12	0.166	0.103	F3
HALLMARK_COMPLEMENT_subset_2	0.16	0.085
HALLMARK_COMPLEMENT_subset_3	0.216	0.115	F10
HALLMARK_COMPLEMENT_subset_4	0.192	0.214	MMP13
HALLMARK_COMPLEMENT_subset_5	0.163	0.111	CSRP1	SERPING1
HALLMARK_COMPLEMENT_subset_6	0.184	0.103	C1R
HALLMARK_COMPLEMENT_subset_7	0.198	0.195	KCNIP2
HALLMARK_COMPLEMENT_subset_8	0.209	0.109	IL6
HALLMARK_COMPLEMENT_subset_9	0.14	0.078	TMPRSS6
HALLMARK_DNA_REPAIR_subset_1	0.107	0.039	POLD1
HALLMARK_DNA_REPAIR_subset_2	0.113	0.049	TK2
HALLMARK_DNA_REPAIR_subset_3	0.094	0.037	VPS37D
HALLMARK_DNA_REPAIR_subset_4	0.105	0.055	REV3L
HALLMARK_DNA_REPAIR_subset_5	0.149	0.12	RAD51
HALLMARK_DNA_REPAIR_subset_6	0.135	0.106	ZWINT
HALLMARK_DNA_REPAIR_subset_7	0.119	0.082	FEN1	NPR2
HALLMARK_DNA_REPAIR_subset_8	0.171	0.087
HALLMARK_DNA_REPAIR_subset_9	0.092	0.047	ZNF707
HALLMARK_E2F_TARGETS_subset_1	0.288	0.215
HALLMARK_E2F_TARGETS_subset_10	0.251	0.205	MKI67
HALLMARK_E2F_TARGETS_subset_11	0.176	0.108	ORC6
HALLMARK_E2F_TARGETS_subset_12	0.145	0.129	DEPDC1
HALLMARK_E2F_TARGETS_subset_2	0.27	0.203	TOP2A
HALLMARK_E2F_TARGETS_subset_3	0.261	0.19
HALLMARK_E2F_TARGETS_subset_4	0.194	0.203	CDC20
HALLMARK_E2F_TARGETS_subset_5	0.272	0.214
HALLMARK_E2F_TARGETS_subset_6	0.193	0.145	ASF1B
HALLMARK_E2F_TARGETS_subset_7	0.244	0.201	BIRC5
HALLMARK_E2F_TARGETS_subset_8	0.262	0.216
HALLMARK_E2F_TARGETS_subset_9	0.214	0.221	PLK1	KIF4A
HALLMARK_EPITHELIAL_MESENCHYMAL_TRANSITION_subset_1	0.244	0.138	ACTA2
HALLMARK_EPITHELIAL_MESENCHYMAL_TRANSITION_subset_10	0.263	0.151	SGCG
HALLMARK_EPITHELIAL_MESENCHYMAL_TRANSITION_subset_11	0.244	0.119
HALLMARK_EPITHELIAL_MESENCHYMAL_TRANSITION_subset_12	0.209	0.1	LGALS1
HALLMARK_EPITHELIAL_MESENCHYMAL_TRANSITION_subset_2	0.276	0.165
HALLMARK_EPITHELIAL_MESENCHYMAL_TRANSITION_subset_3	0.223	0.108	INHBA
HALLMARK_EPITHELIAL_MESENCHYMAL_TRANSITION_subset_4	0.224	0.13	COMP
HALLMARK_EPITHELIAL_MESENCHYMAL_TRANSITION_subset_5	0.252	0.194	MMP1	PCOLCE2
HALLMARK_EPITHELIAL_MESENCHYMAL_TRANSITION_subset_6	0.33	0.201	COL11A1
HALLMARK_EPITHELIAL_MESENCHYMAL_TRANSITION_subset_7	0.226	0.1	PTX3
HALLMARK_EPITHELIAL_MESENCHYMAL_TRANSITION_subset_8	0.192	0.152	OXTR
HALLMARK_EPITHELIAL_MESENCHYMAL_TRANSITION_subset_9	0.281	0.128
HALLMARK_ESTROGEN_RESPONSE_EARLY_subset_1	0.206	0.092	TFF1
HALLMARK_ESTROGEN_RESPONSE_EARLY_subset_10	0.19	0.076	KRT13
HALLMARK_ESTROGEN_RESPONSE_EARLY_subset_11	0.186	0.08	SLC7A5
HALLMARK_ESTROGEN_RESPONSE_EARLY_subset_12	0.185	0.096	KCNK15
HALLMARK_ESTROGEN_RESPONSE_EARLY_subset_2	0.202	0.085	IGFBP4
HALLMARK_ESTROGEN_RESPONSE_EARLY_subset_3	0.212	0.094	EGR3
HALLMARK_ESTROGEN_RESPONSE_EARLY_subset_4	0.231	0.093
HALLMARK_ESTROGEN_RESPONSE_EARLY_subset_5	0.237	0.09
HALLMARK_ESTROGEN_RESPONSE_EARLY_subset_6	0.21	0.09	KLK10
HALLMARK_ESTROGEN_RESPONSE_EARLY_subset_7	0.149	0.078	MPPED2
HALLMARK_ESTROGEN_RESPONSE_EARLY_subset_8	0.182	0.096	KRT15
HALLMARK_ESTROGEN_RESPONSE_EARLY_subset_9	0.237	0.086	CALB2
HALLMARK_ESTROGEN_RESPONSE_LATE_subset_1	0.206	0.094	TRIM29
HALLMARK_ESTROGEN_RESPONSE_LATE_subset_10	0.3	0.169	TOP2A
HALLMARK_ESTROGEN_RESPONSE_LATE_subset_11	0.232	0.096	CDC6	HMGCS2
HALLMARK_ESTROGEN_RESPONSE_LATE_subset_12	0.221	0.093
HALLMARK_ESTROGEN_RESPONSE_LATE_subset_2	0.198	0.098
HALLMARK_ESTROGEN_RESPONSE_LATE_subset_3	0.199	0.092
HALLMARK_ESTROGEN_RESPONSE_LATE_subset_4	0.255	0.096	KLK10
HALLMARK_ESTROGEN_RESPONSE_LATE_subset_5	0.209	0.086
HALLMARK_ESTROGEN_RESPONSE_LATE_subset_6	0.194	0.081
HALLMARK_ESTROGEN_RESPONSE_LATE_subset_7	0.219	0.111
HALLMARK_ESTROGEN_RESPONSE_LATE_subset_8	0.173	0.1	OVOL2
HALLMARK_ESTROGEN_RESPONSE_LATE_subset_9	0.221	0.079	SULT2B1
HALLMARK_FATTY_ACID_METABOLISM_subset_1	0.206	0.208	AQP7
HALLMARK_FATTY_ACID_METABOLISM_subset_2	0.232	0.13
HALLMARK_FATTY_ACID_METABOLISM_subset_3	0.162	0.162	TDO2	MAOA
HALLMARK_FATTY_ACID_METABOLISM_subset_4	0.22	0.158
HALLMARK_FATTY_ACID_METABOLISM_subset_5	0.182	0.155	GPD1
HALLMARK_FATTY_ACID_METABOLISM_subset_6	0.141	0.094	AOC3	CD36
HALLMARK_FATTY_ACID_METABOLISM_subset_7	0.145	0.087
HALLMARK_FATTY_ACID_METABOLISM_subset_8	0.196	0.187	CIDEA
HALLMARK_FATTY_ACID_METABOLISM_subset_9	0.236	0.282	CA4
HALLMARK_G2M_CHECKPOINT_subset_1	0.226	0.17	MYBL2
HALLMARK_G2M_CHECKPOINT_subset_10	0.206	0.164	TPX2	MKI67
HALLMARK_G2M_CHECKPOINT_subset_11	0.266	0.247	NEK2
HALLMARK_G2M_CHECKPOINT_subset_2	0.203	0.174
HALLMARK_G2M_CHECKPOINT_subset_3	0.142	0.109	SQLE	STIL
HALLMARK_G2M_CHECKPOINT_subset_4	0.286	0.259	UBE2C
HALLMARK_G2M_CHECKPOINT_subset_5	0.204	0.153	HMMR	NUSAP1
HALLMARK_G2M_CHECKPOINT_subset_6	0.237	0.177
HALLMARK_G2M_CHECKPOINT_subset_7	0.281	0.215
HALLMARK_G2M_CHECKPOINT_subset_8	0.237	0.153	PLK1
HALLMARK_G2M_CHECKPOINT_subset_9	0.336	0.246
HALLMARK_GLYCOLYSIS_subset_1	0.211	0.148	EGFR
HALLMARK_GLYCOLYSIS_subset_10	0.165	0.092	PPIA
HALLMARK_GLYCOLYSIS_subset_11	0.159	0.102	DEPDC1
HALLMARK_GLYCOLYSIS_subset_12	0.163	0.124	HMMR
HALLMARK_GLYCOLYSIS_subset_2	0.135	0.115	PFKFB1
HALLMARK_GLYCOLYSIS_subset_3	0.151	0.09	CDK1
HALLMARK_GLYCOLYSIS_subset_4	0.163	0.086	MET
HALLMARK_GLYCOLYSIS_subset_5	0.165	0.13	KIF20A
HALLMARK_GLYCOLYSIS_subset_6	0.172	0.114	CENPA
HALLMARK_GLYCOLYSIS_subset_7	0.207	0.141	AURKA
HALLMARK_GLYCOLYSIS_subset_8	0.186	0.123	GPC3
HALLMARK_GLYCOLYSIS_subset_9	0.177	0.1	GYS2	BIK
HALLMARK_HEDGEHOG_SIGNALING_subset_1	0.201	0.134	CNTFR
HALLMARK_HEDGEHOG_SIGNALING_subset_2	0.178	0.077
HALLMARK_HEME_METABOLISM_subset_1	0.138	0.074	TAL1
HALLMARK_HEME_METABOLISM_subset_10	0.094	0.045	ICAM4
HALLMARK_HEME_METABOLISM_subset_11	0.146	0.097
HALLMARK_HEME_METABOLISM_subset_2	0.14	0.105	E2F2
HALLMARK_HEME_METABOLISM_subset_3	0.158	0.08	ALAS2
HALLMARK_HEME_METABOLISM_subset_4	0.156	0.182	ALDH1L1
HALLMARK_HEME_METABOLISM_subset_5	0.132	0.067	DMTN
HALLMARK_HEME_METABOLISM_subset_6	0.086	0.037	PIGQ
HALLMARK_HEME_METABOLISM_subset_7	0.116	0.077	EPB42
HALLMARK_HEME_METABOLISM_subset_8	0.147	0.115	C3
HALLMARK_HEME_METABOLISM_subset_9	0.123	0.074	GYPC
HALLMARK_HYPOXIA_subset_1	0.179	0.114	EGFR
HALLMARK_HYPOXIA_subset_10	0.233	0.19	PCK1
HALLMARK_HYPOXIA_subset_11	0.204	0.097
HALLMARK_HYPOXIA_subset_2	0.142	0.072
HALLMARK_HYPOXIA_subset_3	0.199	0.131	IL6
HALLMARK_HYPOXIA_subset_4	0.2	0.133	GPC3
HALLMARK_HYPOXIA_subset_5	0.183	0.081	ANGPTL4
HALLMARK_HYPOXIA_subset_6	0.195	0.121	ANXA2
HALLMARK_HYPOXIA_subset_7	0.234	0.119
HALLMARK_HYPOXIA_subset_8	0.167	0.083	ALDOC
HALLMARK_HYPOXIA_subset_9	0.217	0.091	FOS	PKP1
HALLMARK_IL2_STAT5_SIGNALING_subset_1	0.189	0.114	CXCL10
HALLMARK_IL2_STAT5_SIGNALING_subset_10	0.155	0.076	IFITM3
HALLMARK_IL2_STAT5_SIGNALING_subset_11	0.201	0.083	SH3BGRL2
HALLMARK_IL2_STAT5_SIGNALING_subset_12	0.185	0.093	XBP1	TNFRSF9
HALLMARK_IL2_STAT5_SIGNALING_subset_2	0.198	0.096	CD81
HALLMARK_IL2_STAT5_SIGNALING_subset_3	0.188	0.134	ITIH5
HALLMARK_IL2_STAT5_SIGNALING_subset_4	0.226	0.134
HALLMARK_IL2_STAT5_SIGNALING_subset_5	0.17	0.084	ABCB1
HALLMARK_IL2_STAT5_SIGNALING_subset_6	0.167	0.083	CDKN1C
HALLMARK_IL2_STAT5_SIGNALING_subset_7	0.181	0.14	PENK
HALLMARK_IL2_STAT5_SIGNALING_subset_8	0.18	0.084	PLAGL1
HALLMARK_IL2_STAT5_SIGNALING_subset_9	0.179	0.107	CDC6
HALLMARK_IL6_JAK_STAT3_SIGNALING_subset_1	0.148	0.103	CXCL10
HALLMARK_IL6_JAK_STAT3_SIGNALING_subset_2	0.178	0.105	IL6
HALLMARK_IL6_JAK_STAT3_SIGNALING_subset_3	0.235	0.165	CXCL11	CNTFR
HALLMARK_IL6_JAK_STAT3_SIGNALING_subset_4	0.171	0.132	CXCL13	PLA2G2A
HALLMARK_IL6_JAK_STAT3_SIGNALING_subset_5	0.198	0.125	A2M
HALLMARK_INFLAMMATORY_RESPONSE_subset_1	0.243	0.147	TACR1
HALLMARK_INFLAMMATORY_RESPONSE_subset_10	0.168	0.077	CCL24
HALLMARK_INFLAMMATORY_RESPONSE_subset_11	0.146	0.046
HALLMARK_INFLAMMATORY_RESPONSE_subset_12	0.217	0.155	INHBA
HALLMARK_INFLAMMATORY_RESPONSE_subset_2	0.16	0.062
HALLMARK_INFLAMMATORY_RESPONSE_subset_3	0.187	0.113	CXCL10
HALLMARK_INFLAMMATORY_RESPONSE_subset_4	0.186	0.12	GPC3
HALLMARK_INFLAMMATORY_RESPONSE_subset_5	0.159	0.059	VIP
HALLMARK_INFLAMMATORY_RESPONSE_subset_6	0.194	0.105	F3	OLR1
HALLMARK_INFLAMMATORY_RESPONSE_subset_7	0.19	0.119	CXCL11
HALLMARK_INFLAMMATORY_RESPONSE_subset_8	0.194	0.122	MARCO	CLEC5A
HALLMARK_INFLAMMATORY_RESPONSE_subset_9	0.173	0.095	HPN
HALLMARK_INTERFERON_ALPHA_RESPONSE_subset_1	0.14	0.071	IFITM3
HALLMARK_INTERFERON_ALPHA_RESPONSE_subset_2	0.155	0.1	CXCL10
HALLMARK_INTERFERON_ALPHA_RESPONSE_subset_3	0.178	0.079
HALLMARK_INTERFERON_ALPHA_RESPONSE_subset_4	0.207	0.126	TXNIP
HALLMARK_INTERFERON_ALPHA_RESPONSE_subset_5	0.157	0.115	CXCL11
HALLMARK_INTERFERON_GAMMA_RESPONSE_subset_1	0.126	0.05	P2RY14
HALLMARK_INTERFERON_GAMMA_RESPONSE_subset_10	0.147	0.056	IFITM2
HALLMARK_INTERFERON_GAMMA_RESPONSE_subset_11	0.207	0.147	TXNIP
HALLMARK_INTERFERON_GAMMA_RESPONSE_subset_12	0.168	0.133	CXCL11
HALLMARK_INTERFERON_GAMMA_RESPONSE_subset_2	0.172	0.105	PTGS2
HALLMARK_INTERFERON_GAMMA_RESPONSE_subset_3	0.147	0.081	CD74
HALLMARK_INTERFERON_GAMMA_RESPONSE_subset_4	0.207	0.092
HALLMARK_INTERFERON_GAMMA_RESPONSE_subset_5	0.171	0.096	IL6
HALLMARK_INTERFERON_GAMMA_RESPONSE_subset_6	0.144	0.102	CXCL10
HALLMARK_INTERFERON_GAMMA_RESPONSE_subset_7	0.159	0.078	C1R
HALLMARK_INTERFERON_GAMMA_RESPONSE_subset_8	0.176	0.119	SERPING1	HLA-B
HALLMARK_INTERFERON_GAMMA_RESPONSE_subset_9	0.199	0.111	SELP
HALLMARK_KRAS_SIGNALING_DN_subset_1	0.198	0.081	BMPR1B
HALLMARK_KRAS_SIGNALING_DN_subset_10	0.199	0.155	CNTFR
HALLMARK_KRAS_SIGNALING_DN_subset_11	0.211	0.123	SLC16A7
HALLMARK_KRAS_SIGNALING_DN_subset_12	0.187	0.097	TNNI3
HALLMARK_KRAS_SIGNALING_DN_subset_2	0.234	0.141
HALLMARK_KRAS_SIGNALING_DN_subset_3	0.137	0.114	CAPN9
HALLMARK_KRAS_SIGNALING_DN_subset_4	0.183	0.073	PTGFR
HALLMARK_KRAS_SIGNALING_DN_subset_5	0.177	0.107
HALLMARK_KRAS_SIGNALING_DN_subset_6	0.22	0.15	ZBTB16
HALLMARK_KRAS_SIGNALING_DN_subset_7	0.175	0.11
HALLMARK_KRAS_SIGNALING_DN_subset_8	0.256	0.125
HALLMARK_KRAS_SIGNALING_DN_subset_9	0.24	0.137	SOX10
HALLMARK_KRAS_SIGNALING_UP_subset_1	0.161	0.064
HALLMARK_KRAS_SIGNALING_UP_subset_10	0.167	0.098	ADAMDEC1
HALLMARK_KRAS_SIGNALING_UP_subset_11	0.243	0.178	RELN	MMP11
HALLMARK_KRAS_SIGNALING_UP_subset_2	0.211	0.161	TMEM100
HALLMARK_KRAS_SIGNALING_UP_subset_3	0.23	0.15	CXCL10
HALLMARK_KRAS_SIGNALING_UP_subset_4	0.225	0.151	IL33
HALLMARK_KRAS_SIGNALING_UP_subset_5	0.199	0.146
HALLMARK_KRAS_SIGNALING_UP_subset_6	0.205	0.115	PIGR
HALLMARK_KRAS_SIGNALING_UP_subset_7	0.231	0.204	CIDEA
HALLMARK_KRAS_SIGNALING_UP_subset_8	0.239	0.133	ALDH1A2
HALLMARK_KRAS_SIGNALING_UP_subset_9	0.173	0.126	RBP4
HALLMARK_MITOTIC_SPINDLE_subset_1	0.199	0.192	PLK1
HALLMARK_MITOTIC_SPINDLE_subset_10	0.191	0.185	TPX2	DLGAP5
HALLMARK_MITOTIC_SPINDLE_subset_11	0.169	0.117	ESPL1
HALLMARK_MITOTIC_SPINDLE_subset_12	0.238	0.188	NUSAP1	TOP2A
HALLMARK_MITOTIC_SPINDLE_subset_2	0.165	0.136	CENPE
HALLMARK_MITOTIC_SPINDLE_subset_3	0.278	0.269
HALLMARK_MITOTIC_SPINDLE_subset_4	0.145	0.1	YWHAE
HALLMARK_MITOTIC_SPINDLE_subset_5	0.208	0.208	NEK2
HALLMARK_MITOTIC_SPINDLE_subset_6	0.162	0.154	AURKA	TTK
HALLMARK_MITOTIC_SPINDLE_subset_7	0.201	0.2	NDC80	BIRC5
HALLMARK_MITOTIC_SPINDLE_subset_8	0.163	0.112	KIF15
HALLMARK_MITOTIC_SPINDLE_subset_9	0.116	0.098	KIF11
HALLMARK_MTORC1_SIGNALING_subset_1	0.145	0.076	VLDLR
HALLMARK_MTORC1_SIGNALING_subset_10	0.2	0.152	RRM2
HALLMARK_MTORC1_SIGNALING_subset_11	0.182	0.105	SQLE
HALLMARK_MTORC1_SIGNALING_subset_12	0.12	0.06	CANX
HALLMARK_MTORC1_SIGNALING_subset_2	0.189	0.097	CDC25A
HALLMARK_MTORC1_SIGNALING_subset_3	0.108	0.028
HALLMARK_MTORC1_SIGNALING_subset_4	0.187	0.117	ENO1
HALLMARK_MTORC1_SIGNALING_subset_5	0.163	0.082	SLC7A5	TRIB3
HALLMARK_MTORC1_SIGNALING_subset_6	0.14	0.086	CCNF
HALLMARK_MTORC1_SIGNALING_subset_7	0.134	0.083	MCM2
HALLMARK_MTORC1_SIGNALING_subset_8	0.108	0.058	ALDOA	SDF2L1
HALLMARK_MTORC1_SIGNALING_subset_9	0.214	0.197	BUB1	PLK1
HALLMARK_MYC_TARGETS_V1_subset_1	0.128	0.119	CCNA2
HALLMARK_MYC_TARGETS_V1_subset_10	0.095	0.058	HNRNPA2B1
HALLMARK_MYC_TARGETS_V1_subset_11	0.158	0.143
HALLMARK_MYC_TARGETS_V1_subset_12	0.128	0.087	TYMS	KPNA2
HALLMARK_MYC_TARGETS_V1_subset_2	0.172	0.136	RPL34
HALLMARK_MYC_TARGETS_V1_subset_3	0.131	0.129	RPS3	RPL22
HALLMARK_MYC_TARGETS_V1_subset_4	0.132	0.147	CDC20
HALLMARK_MYC_TARGETS_V1_subset_5	0.151	0.1	YWHAE	MAD2L1
HALLMARK_MYC_TARGETS_V1_subset_6	0.153	0.141	CDC45
HALLMARK_MYC_TARGETS_V1_subset_7	0.171	0.163	EEF1B2
HALLMARK_MYC_TARGETS_V1_subset_8	0.206	0.139
HALLMARK_MYC_TARGETS_V1_subset_9	0.126	0.097	RPL6
HALLMARK_MYC_TARGETS_V2_subset_1	0.114	0.064	PLK4
HALLMARK_MYC_TARGETS_V2_subset_2	0.134	0.139	PLK1
HALLMARK_MYC_TARGETS_V2_subset_3	0.126	0.096	NPM1
HALLMARK_MYOGENESIS_subset_1	0.184	0.122	TNNT1
HALLMARK_MYOGENESIS_subset_10	0.24	0.115	HSPB2
HALLMARK_MYOGENESIS_subset_11	0.241	0.153	FGF2
HALLMARK_MYOGENESIS_subset_12	0.266	0.17	TNNT3
HALLMARK_MYOGENESIS_subset_2	0.225	0.13	CASQ2
HALLMARK_MYOGENESIS_subset_3	0.199	0.135	FXYD1
HALLMARK_MYOGENESIS_subset_4	0.258	0.13	ITGA7
HALLMARK_MYOGENESIS_subset_5	0.324	0.144
HALLMARK_MYOGENESIS_subset_6	0.25	0.18	DES	SGCG
HALLMARK_MYOGENESIS_subset_7	0.184	0.097
HALLMARK_MYOGENESIS_subset_8	0.208	0.121	PYGM
HALLMARK_MYOGENESIS_subset_9	0.206	0.068
HALLMARK_NOTCH_SIGNALING_subset_1	0.181	0.106	DTX1	SKP1
HALLMARK_NOTCH_SIGNALING_subset_2	0.158	0.084	MAML2
HALLMARK_OXIDATIVE_PHOSPHORYLATION_subset_1	0.084	0.036	ETFB
HALLMARK_OXIDATIVE_PHOSPHORYLATION_subset_10	0.115	0.125	PDK4	ACADVL
HALLMARK_OXIDATIVE_PHOSPHORYLATION_subset_11	0.115	0.082	COX4I1
HALLMARK_OXIDATIVE_PHOSPHORYLATION_subset_2	0.092	0.052	BDH2	MDH1
HALLMARK_OXIDATIVE_PHOSPHORYLATION_subset_3	0.11	0.074	COX7C
HALLMARK_OXIDATIVE_PHOSPHORYLATION_subset_4	0.107	0.086	GPX4
HALLMARK_OXIDATIVE_PHOSPHORYLATION_subset_5	0.12	0.078	MAOB
HALLMARK_OXIDATIVE_PHOSPHORYLATION_subset_6	0.102	0.044	ALDH6A1
HALLMARK_OXIDATIVE_PHOSPHORYLATION_subset_7	0.101	0.085	SLC25A3
HALLMARK_OXIDATIVE_PHOSPHORYLATION_subset_8	0.126	0.077	UQCRB
HALLMARK_OXIDATIVE_PHOSPHORYLATION_subset_9	0.089	0.043	ACAA2
HALLMARK_P53_PATHWAY_subset_1	0.262	0.162	TXNIP
HALLMARK_P53_PATHWAY_subset_10	0.157	0.045
HALLMARK_P53_PATHWAY_subset_11	0.157	0.085	CD81
HALLMARK_P53_PATHWAY_subset_2	0.137	0.106	KLK8
HALLMARK_P53_PATHWAY_subset_3	0.184	0.096	KLF4
HALLMARK_P53_PATHWAY_subset_4	0.175	0.138	TP63
HALLMARK_P53_PATHWAY_subset_5	0.17	0.103	CDKN2A	GPX2
HALLMARK_P53_PATHWAY_subset_6	0.133	0.083	SERPINB5
HALLMARK_P53_PATHWAY_subset_7	0.206	0.131
HALLMARK_P53_PATHWAY_subset_8	0.125	0.084	RPS12	SLC7A11
HALLMARK_P53_PATHWAY_subset_9	0.193	0.171	ZBTB16
HALLMARK_PANCREAS_BETA_CELLS_subset_1	0.171	0.119	SCGN
HALLMARK_PANCREAS_BETA_CELLS_subset_2	0.186	0.113	SYT13
HALLMARK_PEROXISOME_subset_1	0.124	0.068	SOD2
HALLMARK_PEROXISOME_subset_2	0.181	0.14	TOP2A
HALLMARK_PEROXISOME_subset_3	0.198	0.098	ALDH1A1
HALLMARK_PEROXISOME_subset_4	0.163	0.099	PABPC1	SERPINA6
HALLMARK_PEROXISOME_subset_5	0.189	0.142	ABCD2
HALLMARK_PEROXISOME_subset_6	0.141	0.112	ALB
HALLMARK_PI3K_AKT_MTOR_SIGNALING_subset_1	0.146	0.062	SLC2A1
HALLMARK_PI3K_AKT_MTOR_SIGNALING_subset_2	0.103	0.05
HALLMARK_PI3K_AKT_MTOR_SIGNALING_subset_3	0.114	0.068	CFL1	PPP2R1B
HALLMARK_PI3K_AKT_MTOR_SIGNALING_subset_4	0.12	0.062
HALLMARK_PI3K_AKT_MTOR_SIGNALING_subset_5	0.144	0.123	CDK1	E2F1
HALLMARK_PI3K_AKT_MTOR_SIGNALING_subset_6	0.164	0.12	EGFR
HALLMARK_PROTEIN_SECRETION_subset_1	0.101	0.071	ATP1A1
HALLMARK_PROTEIN_SECRETION_subset_2	0.144	0.123	CAV2	CD63
HALLMARK_PROTEIN_SECRETION_subset_3	0.143	0.108	TSPAN8
HALLMARK_PROTEIN_SECRETION_subset_4	0.078	0.032	ARFGEF1
HALLMARK_PROTEIN_SECRETION_subset_5	0.107	0.069	GNAS
HALLMARK_REACTIVE_OXYGEN_SPECIES_PATHWAY_subset_1	0.178	0.119	GPX4	FTL
HALLMARK_REACTIVE_OXYGEN_SPECIES_PATHWAY_subset_2	0.134	0.07	MGST1	GPX3
HALLMARK_SPERMATOGENESIS_subset_1	0.192	0.183	NEK2
HALLMARK_SPERMATOGENESIS_subset_2	0.196	0.158
HALLMARK_SPERMATOGENESIS_subset_3	0.167	0.146	NCAPH	CCNB2
HALLMARK_SPERMATOGENESIS_subset_4	0.218	0.153	KIF2C
HALLMARK_SPERMATOGENESIS_subset_5	0.12	0.07	ELOVL3
HALLMARK_SPERMATOGENESIS_subset_6	0.186	0.147	AURKA	CNIH2
HALLMARK_SPERMATOGENESIS_subset_7	0.164	0.145	BUB1
HALLMARK_SPERMATOGENESIS_subset_8	0.132	0.075
HALLMARK_TGF_BETA_SIGNALING_subset_1	0.125	0.074	LEFTY2
HALLMARK_TGF_BETA_SIGNALING_subset_2	0.139	0.091	RHOA
HALLMARK_TGF_BETA_SIGNALING_subset_3	0.154	0.092	BMP2
HALLMARK_TNFA_SIGNALING_VIA_NFKB_subset_1	0.154	0.066	SOD2	STAT5A
HALLMARK_TNFA_SIGNALING_VIA_NFKB_subset_10	0.223	0.173	CXCL2
HALLMARK_TNFA_SIGNALING_VIA_NFKB_subset_11	0.208	0.118	INHBA
HALLMARK_TNFA_SIGNALING_VIA_NFKB_subset_12	0.195	0.096	F3
HALLMARK_TNFA_SIGNALING_VIA_NFKB_subset_2	0.165	0.062
HALLMARK_TNFA_SIGNALING_VIA_NFKB_subset_3	0.259	0.136
HALLMARK_TNFA_SIGNALING_VIA_NFKB_subset_4	0.181	0.096	KLF4
HALLMARK_TNFA_SIGNALING_VIA_NFKB_subset_5	0.18	0.068	IRS2
HALLMARK_TNFA_SIGNALING_VIA_NFKB_subset_6	0.178	0.093	ZFP36
HALLMARK_TNFA_SIGNALING_VIA_NFKB_subset_7	0.253	0.106
HALLMARK_TNFA_SIGNALING_VIA_NFKB_subset_8	0.212	0.103	IL6
HALLMARK_TNFA_SIGNALING_VIA_NFKB_subset_9	0.23	0.139	CXCL10	PTX3
HALLMARK_UNFOLDED_PROTEIN_RESPONSE_subset_1	0.148	0.118	EIF4A2
HALLMARK_UNFOLDED_PROTEIN_RESPONSE_subset_2	0.107	0.068	ATF3
HALLMARK_UNFOLDED_PROTEIN_RESPONSE_subset_3	0.207	0.145
HALLMARK_UNFOLDED_PROTEIN_RESPONSE_subset_4	0.1	0.053	MTHFD2
HALLMARK_UNFOLDED_PROTEIN_RESPONSE_subset_5	0.126	0.069	EEF2
HALLMARK_UNFOLDED_PROTEIN_RESPONSE_subset_6	0.088	0.043
HALLMARK_UV_RESPONSE_DN_subset_1	0.177	0.08
HALLMARK_UV_RESPONSE_DN_subset_2	0.147	0.096	PTGFR
HALLMARK_UV_RESPONSE_DN_subset_3	0.146	0.089	TFPI
HALLMARK_UV_RESPONSE_DN_subset_4	0.144	0.074	DLC1
HALLMARK_UV_RESPONSE_DN_subset_5	0.208	0.193	COL11A1
HALLMARK_UV_RESPONSE_DN_subset_6	0.183	0.091	CAV1
HALLMARK_UV_RESPONSE_DN_subset_7	0.19	0.104	MET	NFIB
HALLMARK_UV_RESPONSE_DN_subset_8	0.247	0.15	TGFBR3
HALLMARK_UV_RESPONSE_UP_subset_1	0.15	0.077	NAT1
HALLMARK_UV_RESPONSE_UP_subset_2	0.153	0.096	RET	LHX2
HALLMARK_UV_RESPONSE_UP_subset_3	0.133	0.08	RRAD
HALLMARK_UV_RESPONSE_UP_subset_4	0.229	0.211	CXCL2	CDO1
HALLMARK_UV_RESPONSE_UP_subset_5	0.144	0.097	IL6
HALLMARK_UV_RESPONSE_UP_subset_6	0.181	0.129	MAOA
HALLMARK_UV_RESPONSE_UP_subset_7	0.194	0.139
HALLMARK_UV_RESPONSE_UP_subset_8	0.197	0.12	FOSB
HALLMARK_UV_RESPONSE_UP_subset_9	0.119	0.073	ATF3
HALLMARK_WNT_BETA_CATENIN_SIGNALING_subset_1	0.143	0.086	LEF1
HALLMARK_WNT_BETA_CATENIN_SIGNALING_subset_2	0.166	0.089	GNAI1
HALLMARK_XENOBIOTIC_METABOLISM_subset_1	0.156	0.098	HSD17B2
HALLMARK_XENOBIOTIC_METABOLISM_subset_10	0.145	0.127	ATOH8
HALLMARK_XENOBIOTIC_METABOLISM_subset_11	0.204	0.184	CDO1	TAT
HALLMARK_XENOBIOTIC_METABOLISM_subset_12	0.176	0.148	MAOA	AOX1
HALLMARK_XENOBIOTIC_METABOLISM_subset_2	0.178	0.16	CES1	ABCD2
HALLMARK_XENOBIOTIC_METABOLISM_subset_3	0.17	0.097	NDRG2
HALLMARK_XENOBIOTIC_METABOLISM_subset_4	0.2	0.158	TDO2
HALLMARK_XENOBIOTIC_METABOLISM_subset_5	0.154	0.112	F10
HALLMARK_XENOBIOTIC_METABOLISM_subset_6	0.182	0.119	IGF1
HALLMARK_XENOBIOTIC_METABOLISM_subset_7	0.207	0.125	ALDH3A1
HALLMARK_XENOBIOTIC_METABOLISM_subset_8	0.192	0.133
HALLMARK_XENOBIOTIC_METABOLISM_subset_9	0.178	0.107	AKR1C2

## Sheet: Supplemental Table E
Supplemental Table E. Functional enrichment analysis of 307 most perturbed "core genes" from all Hallmark gene subsets (FDR B&Y < 1e-20).
Category	ID	Name	Source	p-value	q-value Bonferroni	q-value FDR B&H	q-value FDR B&Y	Hit Count in Query List	Hit Count in Genome	Hit in Query List	GeneSetID
Coexpression	M15664	ROSTY_CERVICAL_CANCER_PROLIFERATION_CLUSTER	C2:CGP: Chemical and Genetic Perturbations	6.653e-46	6.358e-42	6.358e-42	6.194e-41	41	140	NUSAP1,CDKN2A,CENPA,CENPE,DLGAP5,KIF4A,MCM2,HMMR,RRM2,TTK,TYMS,AURKA,NEK2,KIF15,NDC80,BUB1,FEN1,MKI67,PLK1,KIF11,KIF2C,KPNA2,UBE2C,BIRC5,E2F1,STIL,NCAPH,CCNA2,ZWINT,KIF20A,CCNF,ASF1B,CCNB2,TPX2,CDK1,CDC6,CDC20,ESPL1,TOP2A,MAD2L1,MYBL2	HALLMARK_BRCA_CORE307
Coexpression	M41693	TRAVAGLINI_LUNG_PROLIFERATING_MACROPHAGE_CELL	C8: Cell Type Signature	6.282e-43	6.003e-39	3.002e-39	2.924e-38	78	968	NUSAP1,CDKN2A,CENPA,ACADVL,CENPE,INHBA,CES1,ORC6,CXCL10,MTHFD2,CFL1,HLA-DRA,B2M,DLGAP5,ETFB,DBI,HMMR,MDH1,RRM2,AKR1C2,TYMS,AURKA,MGST1,NDC80,PTX3,BUB1,FEN1,MKI67,SERPING1,ACAA2,ALDH1A1,GNAS,ALDOA,PLK1,KIF11,KIF2C,KPNA2,RAD51,GPD1,ANXA1,ANXA2,POLD1,ANXA5,UBE2C,GPX3,RBP4,GPX4,BIRC5,E2F1,DEPDC1,PPARG,PPIA,CXCL2,YWHAE,OLR1,LGALS1,CCNA2,ZWINT,RHOA,TIMP2,ASF1B,CCNB2,GYPC,LPL,TPX2,CD63,CD74,CD81,FTL,PCO…	HALLMARK_BRCA_CORE307
Coexpression	M3766	SOTIRIOU_BREAST_CANCER_GRADE_1_VS_3_UP	C2:CGP: Chemical and Genetic Perturbations	1.93e-42	1.845e-38	6.15e-39	5.991e-38	40	154	NUSAP1,CENPA,CENPE,DLGAP5,KIF4A,MCM2,HMMR,RRM2,TTK,CDC45,AURKA,NEK2,KIF15,NDC80,BUB1,FEN1,MKI67,PLK1,KIF11,KIF2C,KPNA2,RAD51,UBE2C,BIRC5,E2F1,STIL,NCAPH,CCNA2,ZWINT,KIF20A,CCNB2,TPX2,SLC7A5,CDK1,CDC20,CDC25A,ESPL1,TOP2A,MAD2L1,MYBL2	HALLMARK_BRCA_CORE307
Coexpression	M16010	KOBAYASHI_EGFR_SIGNALING_24HR_DN	C2:CGP: Chemical and Genetic Perturbations	9.957e-40	9.516e-36	2.379e-36	2.318e-35	45	253	NUSAP1,CENPA,ORC6,DLGAP5,KIF4A,MCM2,HMMR,RRM2,TTK,CDC45,TNFRSF12A,TYMS,AURKA,MET,NEK2,KIF15,NDC80,BUB1,FEN1,MKI67,PLK1,KIF11,KIF2C,KPNA2,RAD51,UBE2C,BIRC5,E2F1,DEPDC1,STIL,NCAPH,CCNA2,ZWINT,CCNF,ASF1B,TPX2,CDK1,CDC6,CDC20,CDC25A,ESPL1,PLK4,TOP2A,MAD2L1,MYBL2	HALLMARK_BRCA_CORE307
Coexpression	M18506	CROONQUIST_IL6_DEPRIVATION_DN	C2:CGP: Chemical and Genetic Perturbations	3.145e-38	3.006e-34	6.012e-35	5.857e-34	32	95	CENPA,CENPE,MCM2,HMMR,RRM2,CDC45,TYMS,AURKA,BUB1,MKI67,PLK1,KIF11,KIF2C,KPNA2,POLD1,UBE2C,GPX4,STIL,NCAPH,CCNA2,ZWINT,CCNF,CCNB2,TPX2,CDK1,CDC6,CDC20,CDC25A,PLK4,TOP2A,MAD2L1,MYBL2	HALLMARK_BRCA_CORE307
Coexpression	M41654	TRAVAGLINI_LUNG_PROLIFERATING_BASAL_CELL	C8: Cell Type Signature	1.129e-36	1.079e-32	1.798e-33	1.752e-32	69	891	NUSAP1,CENPA,CENPE,ORC6,RPS3,CFL1,DLGAP5,ETFB,RPS12,KIF4A,HMMR,MDH1,RRM2,TRIM29,TTK,HNRNPA2B1,CDC45,SLC25A3,TYMS,AURKA,NEK2,SERPINB5,NDC80,SULT2B1,BUB1,FEN1,MKI67,PKP1,GNAI1,ALDH3A1,ALDOA,PLK1,IL33,KIF11,KIF2C,KPNA2,RAD51,NPM1,KRT13,KRT15,COX4I1,UBE2C,GPX2,BIRC5,DEPDC1,NCAPH,PPIA,PABPC1,SLC2A1,CCNA2,ZWINT,KIF20A,TXNIP,EEF1B2,EEF2,IGFBP4,IGFBP6,ASF1B,CCNB2,TP63,GYPC,TPX2,CDK1,CDC6,CDC20,ENO1,RPL6,…	HALLMARK_BRCA_CORE307
Coexpression	MM454	LAZARO_GENETIC_MOUSE_MODEL_HIGH_GRADE_LARGE_CELL_NEUROENDOCRINE_LUNG_CARCINOMA_UP	M2:CGP: Chemical and Genetic Perturbations	3.429e-36	3.277e-32	4.681e-33	4.561e-32	50	403	NUSAP1,CDKN1C,CDKN2A,TNFRSF9,KLK10,CENPA,CENPE,MTHFD2,DLGAP5,KIF4A,MCM2,HMMR,F3,TTK,CDC45,TYMS,AURKA,NEK2,KIF15,NDC80,PIGR,CLU,BUB1,FEN1,MKI67,PLK1,KIF11,KIF2C,KPNA2,RAD51,UBE2C,BIRC5,DEPDC1,STIL,NCAPH,CCNA2,KIF20A,CCNF,ASF1B,CCNB2,TPX2,SLC7A5,CDK1,ATP1A1,CDC6,CDC20,CDC25A,PLK4,TOP2A,MAD2L1	HALLMARK_BRCA_CORE307
Coexpression	M5901	HALLMARK_G2M_CHECKPOINT	H: Hallmark	4.001e-36	3.824e-32	4.78e-33	4.657e-32	39	200	NUSAP1,CENPA,CENPE,ORC6,SQLE,KIF4A,MCM2,HMMR,TTK,CDC45,AURKA,NEK2,KIF15,NDC80,BUB1,MKI67,PLK1,KIF11,KIF2C,KPNA2,UBE2C,BIRC5,E2F1,E2F2,STIL,CCNA2,CCNF,CCNB2,TPX2,SLC7A5,CDK1,CDC6,CDC20,CDC25A,ESPL1,PLK4,TOP2A,MAD2L1,MYBL2	HALLMARK_BRCA_CORE307
Coexpression	M17923	BOQUEST_STEM_CELL_CULTURED_VS_FRESH_UP	C2:CGP: Chemical and Genetic Perturbations	4.916e-36	4.698e-32	5.22e-33	5.086e-32	51	428	A2M,CDKN1C,CDO1,ZBTB16,MAOA,INHBA,CES1,CXCL10,PDK4,DLGAP5,RRAD,RRM2,KLF4,NDRG2,SLC7A11,F10,MET,BMP2,GPC3,NFIB,FGF2,SRPX,MMP1,FXYD1,IL33,FLNC,COL11A1,COMP,GPX3,PPARG,CXCL2,ZFP36,TFPI,TXNIP,TGFBR3,IGF1,OXTR,TRIB3,ABCA6,EGFR,LPL,ANGPTL4,TPX2,AOC3,TSPAN8,SLC7A5,ATF3,CDK1,TMEM100,TOP2A,SOD2	HALLMARK_BRCA_CORE307
Coexpression	M761	FLORIO_NEOCORTEX_BASAL_RADIAL_GLIA_DN	C2:CGP: Chemical and Genetic Perturbations	2.788e-34	2.665e-30	2.665e-31	2.596e-30	37	190	NUSAP1,CENPA,CENPE,DLGAP5,KIF4A,HMMR,RRM2,TTK,CDC45,AURKA,NEK2,KIF15,NDC80,BUB1,MKI67,PLK1,KIF11,KIF2C,KPNA2,ANXA1,UBE2C,BIRC5,DEPDC1,NCAPH,ZWINT,TFPI,KIF20A,CCNB2,TPX2,CDK1,LUM,CDC20,ESPL1,PLK4,TOP2A,MAD2L1,MYBL2	HALLMARK_BRCA_CORE307
Coexpression	M45747	HE_LIM_SUN_FETAL_LUNG_C3_CYCLING_DEFINITIVE_ERYTHROBLAST	C8: Cell Type Signature	7.586e-34	7.25e-30	6.591e-31	6.421e-30	50	450	NUSAP1,CENPA,CENPE,ORC6,MTHFD2,DLGAP5,KIF4A,MCM2,HMMR,RRM2,TTK,CDC45,TYMS,AURKA,NEK2,KIF15,NDC80,BUB1,FEN1,MKI67,PLK1,KIF11,KIF2C,KPNA2,POLD1,UBE2C,ICAM4,BIRC5,E2F2,DEPDC1,STIL,NCAPH,TF,CCNA2,ZWINT,KIF20A,CCNF,PIGQ,ASF1B,CCNB2,TPX2,SLC7A5,CDK1,CDC6,CDC20,PLK4,TOP2A,MAD2L1,EPB42,MYBL2	HALLMARK_BRCA_CORE307
Coexpression	M2879	BLUM_RESPONSE_TO_SALIRASIB_DN	C2:CGP: Chemical and Genetic Perturbations	8.74e-34	8.353e-30	6.961e-31	6.782e-30	45	341	NUSAP1,CENPA,ORC6,KIF4A,MCM2,HMMR,RRM2,TTK,HNRNPA2B1,CDC45,TYMS,AURKA,NEK2,KIF15,NDC80,BUB1,FEN1,MKI67,PLK1,KIF11,KIF2C,KPNA2,RAD51,POLD1,FOS,FOSB,UBE2C,E2F1,STIL,CCNA2,ZWINT,KIF20A,CCNF,CCNB2,TPX2,CDK1,CDC6,CDC20,CDC25A,ESPL1,ENO1,PLK4,TOP2A,MAD2L1,MYBL2	HALLMARK_BRCA_CORE307
Coexpression	M3041	GOLDRATH_EFF_VS_MEMORY_CD8_TCELL_UP	C7:IMMUNESIGDB: ImmuneSigDB	2.054e-33	1.963e-29	1.507e-30	1.468e-29	37	200	NUSAP1,CENPA,SQLE,DLGAP5,KIF4A,DBI,RRM2,TTK,CDC45,TYMS,AURKA,NEK2,IFITM3,BUB1,MKI67,C3,KIF11,KIF2C,KPNA2,RAD51,ANXA1,ANXA2,XBP1,BIRC5,NCAPH,LGALS1,CCNA2,KIF20A,CCNF,ASF1B,CCNB2,CDK1,CDC6,CDC20,PLK4,TOP2A,MAD2L1	HALLMARK_BRCA_CORE307
Coexpression	M3155	GRAHAM_CML_DIVIDING_VS_NORMAL_QUIESCENT_UP	C2:CGP: Chemical and Genetic Perturbations	2.317e-33	2.214e-29	1.507e-30	1.468e-29	36	185	NUSAP1,CENPA,DLGAP5,KIF4A,MCM2,HMMR,RRM2,TTK,CDC45,TYMS,AURKA,NEK2,DLC1,KIF15,NDC80,BUB1,FEN1,KIF11,KIF2C,KPNA2,RAD51,UBE2C,BIRC5,CCNA2,ZWINT,KIF20A,CCNB2,CD36,TPX2,SLC7A5,CDK1,CDC6,CDC20,ESPL1,TOP2A,MAD2L1	HALLMARK_BRCA_CORE307
Coexpression	M7854	WHITEFORD_PEDIATRIC_CANCER_MARKERS	C2:CGP: Chemical and Genetic Perturbations	2.365e-33	2.26e-29	1.507e-30	1.468e-29	31	117	NUSAP1,CENPA,CENPE,DLGAP5,RRM2,TTK,CDC45,TYMS,AURKA,NEK2,BUB1,MKI67,KIF11,KPNA2,UBE2C,BIRC5,E2F1,NCAPH,CCNA2,ZWINT,ASF1B,CCNB2,TPX2,CDK1,CDC25A,ESPL1,ENO1,PLK4,TOP2A,MAD2L1,MYBL2	HALLMARK_BRCA_CORE307
Coexpression	M2368	GOBERT_OLIGODENDROCYTE_DIFFERENTIATION_UP	C2:CGP: Chemical and Genetic Perturbations	8.847e-33	8.455e-29	5.284e-30	5.148e-29	54	575	NUSAP1,CDKN2A,CENPA,CENPE,DLGAP5,KIF4A,MCM2,HMMR,RRM2,TTK,ABCB1,CDC45,TYMS,AURKA,NEK2,NDC80,NFIB,BUB1,FEN1,MKI67,PLAGL1,PLK1,TAL1,KIF11,KIF2C,KPNA2,RAD51,ANXA1,ANXA2,POLD1,UBE2C,BIRC5,E2F1,E2F2,DEPDC1,STIL,NCAPH,PABPC1,AKAP12,CCNA2,KIF20A,CCNF,ASF1B,CCNB2,ATOH8,TPX2,CDK1,CDC6,CDC20,ESPL1,PLK4,TOP2A,MAD2L1,MYBL2	HALLMARK_BRCA_CORE307
Coexpression	M1577	BURTON_ADIPOGENESIS_3	C2:CGP: Chemical and Genetic Perturbations	1.524e-32	1.456e-28	8.567e-30	8.346e-29	29	100	NUSAP1,DLGAP5,KIF4A,MCM2,RRM2,TTK,PTGFR,CDC45,TYMS,AURKA,BUB1,FEN1,MKI67,PLK1,KIF11,KIF2C,KPNA2,RAD51,BIRC5,NCAPH,KIF20A,CCNF,ASF1B,CCNB2,CDK1,CDC6,CDC20,TOP2A,MAD2L1	HALLMARK_BRCA_CORE307
Coexpression	M2156	DUTERTRE_ESTRADIOL_RESPONSE_24HR_UP	C2:CGP: Chemical and Genetic Perturbations	1.834e-32	1.753e-28	9.737e-30	9.486e-29	43	323	NUSAP1,DLGAP5,KIF4A,MCM2,RRM2,TTK,CDC45,TYMS,AURKA,KCNK15,BUB1,FEN1,MKI67,PLK1,KIF11,KIF2C,RAD51,KRT13,POLD1,CNIH2,UBE2C,XBP1,BIRC5,E2F1,E2F2,RET,STIL,NCAPH,SLC2A1,TFF1,CCNA2,ZWINT,IGFBP4,ASF1B,CCNB2,TPX2,SLC7A5,CDK1,CDC6,ESPL1,PLK4,TOP2A,MYBL2	HALLMARK_BRCA_CORE307
Coexpression	M39036	FAN_EMBRYONIC_CTX_NSC_2	C8: Cell Type Signature	3.852e-32	3.681e-28	1.938e-29	1.888e-28	38	233	NUSAP1,CENPA,CENPE,ORC6,DLGAP5,KIF4A,HMMR,RRM2,TTK,AURKA,NEK2,KIF15,NDC80,BUB1,MKI67,PLK1,KIF11,KIF2C,KPNA2,UBE2C,BIRC5,DEPDC1,STIL,NCAPH,LGALS1,CCNA2,ZWINT,KIF20A,CCNF,ASF1B,CCNB2,TPX2,CDK1,CDC20,ESPL1,PLK4,TOP2A,MAD2L1	HALLMARK_BRCA_CORE307
Coexpression	MM1309	GOBERT_OLIGODENDROCYTE_DIFFERENTIATION_UP	M2:CGP: Chemical and Genetic Perturbations	4.253e-32	4.064e-28	2.032e-29	1.98e-28	54	593	NUSAP1,CDKN2A,CENPA,CENPE,DLGAP5,KIF4A,MCM2,HMMR,RRM2,TTK,ABCB1,CDC45,TYMS,AURKA,NEK2,NDC80,NFIB,BUB1,FEN1,MKI67,PLAGL1,PLK1,TAL1,KIF11,KIF2C,KPNA2,RAD51,ANXA1,ANXA2,POLD1,UBE2C,BIRC5,E2F1,E2F2,DEPDC1,STIL,NCAPH,PABPC1,AKAP12,CCNA2,KIF20A,CCNF,ASF1B,CCNB2,ATOH8,TPX2,CDK1,CDC6,CDC20,ESPL1,PLK4,TOP2A,MAD2L1,MYBL2	HALLMARK_BRCA_CORE307
Coexpression	M39041	FAN_EMBRYONIC_CTX_MICROGLIA_1	C8: Cell Type Signature	5.103e-32	4.877e-28	2.322e-29	2.263e-28	33	155	NUSAP1,CENPE,DLGAP5,KIF4A,HMMR,RRM2,TTK,AURKA,KIF15,NDC80,BUB1,MKI67,PLK1,KIF11,KIF2C,KPNA2,UBE2C,BIRC5,DEPDC1,NCAPH,CCNA2,ZWINT,KIF20A,CCNF,ASF1B,CCNB2,TPX2,CDK1,CDC20,ESPL1,PLK4,TOP2A,MAD2L1	HALLMARK_BRCA_CORE307
Coexpression	MM1180	BURTON_ADIPOGENESIS_3	M2:CGP: Chemical and Genetic Perturbations	5.531e-32	5.286e-28	2.403e-29	2.341e-28	29	104	NUSAP1,DLGAP5,KIF4A,MCM2,RRM2,TTK,PTGFR,CDC45,TYMS,AURKA,BUB1,FEN1,MKI67,PLK1,KIF11,KIF2C,KPNA2,RAD51,BIRC5,NCAPH,KIF20A,CCNF,ASF1B,CCNB2,CDK1,CDC6,CDC20,TOP2A,MAD2L1	HALLMARK_BRCA_CORE307
Coexpression	M39096	ZHONG_PFC_C1_OPC	C8: Cell Type Signature	8.809e-32	8.419e-28	3.66e-29	3.566e-28	38	238	NUSAP1,CENPA,CENPE,ORC6,DLGAP5,KIF4A,HMMR,RRM2,TTK,AURKA,NEK2,KIF15,NDC80,BUB1,MKI67,PLK1,KIF11,KIF2C,KPNA2,RAD51,UBE2C,BIRC5,DEPDC1,NCAPH,LGALS1,CCNA2,ZWINT,KIF20A,CCNF,ASF1B,CCNB2,TPX2,CDK1,CDC20,ESPL1,PLK4,TOP2A,MAD2L1	HALLMARK_BRCA_CORE307
Coexpression	M17572	SMID_BREAST_CANCER_LUMINAL_B_DN	C2:CGP: Chemical and Genetic Perturbations	2.567e-31	2.454e-27	1.022e-28	9.96e-28	53	587	CDKN1C,CDKN2A,SOX10,KLK10,ACADL,CXCL10,HLA-DRA,ITGA7,TRIM29,NDRG2,PTGFR,ABCA8,PTGS2,MET,ADAMDEC1,NFIB,PTX3,CXCL9,PKP1,SERPING1,PLA2G2A,PLAGL1,C3,P2RY14,CCL13,SRPX,ALDH1A1,MMP1,HSD17B2,CXCL11,MPPED2,IL33,HSPB2,CALB2,KRT15,ANXA1,RBP4,TDO2,CAV1,CAV2,CXCL2,CLDN8,TFPI,IGF1,EGFR,LPL,ANGPTL4,TSPAN8,PCOLCE2,TMEM100,MARCO,IL6,SOD2	HALLMARK_BRCA_CORE307
Coexpression	M11884	GOLDRATH_ANTIGEN_RESPONSE	C2:CGP: Chemical and Genetic Perturbations	3.131e-31	2.993e-27	1.197e-28	1.166e-27	44	367	NUSAP1,TNFRSF9,CENPA,MTHFD2,SQLE,DLGAP5,ETFB,KIF4A,DBI,RRM2,TTK,CDC45,TYMS,AURKA,NEK2,MGST1,IFITM3,BUB1,FEN1,MKI67,C3,ALAS2,PLK1,KIF11,KIF2C,KPNA2,RAD51,ANXA1,ANXA2,BIRC5,NCAPH,LGALS1,CCNA2,KIF20A,CCNF,ASF1B,CCNB2,CD74,CDK1,CDC6,CDC20,PLK4,TOP2A,MAD2L1	HALLMARK_BRCA_CORE307
Coexpression	M41108	HOWARD_NK_CELL_INACT_MONOV_INFLUENZA_A_INDONESIA_05_2005_H5N1_AGE_18_49YO_3DY_UP	C7:VAX: HIPC Vaccine Response	3.28e-31	3.134e-27	1.206e-28	1.174e-27	25	68	NUSAP1,CENPE,DLGAP5,RRM2,TYMS,KIF15,BUB1,MKI67,KIF2C,UBE2C,BIRC5,E2F1,E2F2,NCAPH,CCNA2,ZWINT,KIF20A,ASF1B,TPX2,CDK1,CDC20,CDC25A,ESPL1,TOP2A,MYBL2	HALLMARK_BRCA_CORE307
Coexpression	MM1255	GOLDRATH_ANTIGEN_RESPONSE	M2:CGP: Chemical and Genetic Perturbations	7.326e-31	7.001e-27	2.593e-28	2.526e-27	45	397	NUSAP1,TNFRSF9,CENPA,HLA-B,MTHFD2,SQLE,DLGAP5,ETFB,KIF4A,DBI,RRM2,TTK,CDC45,TYMS,AURKA,NEK2,MGST1,IFITM3,BUB1,FEN1,MKI67,C3,ALAS2,PLK1,KIF11,KIF2C,KPNA2,RAD51,ANXA1,ANXA2,BIRC5,NCAPH,LGALS1,CCNA2,KIF20A,CCNF,ASF1B,CCNB2,CD74,CDK1,CDC6,CDC20,PLK4,TOP2A,MAD2L1	HALLMARK_BRCA_CORE307
Coexpression	M3577	GSE15750_DAY6_VS_DAY10_EFF_CD8_TCELL_UP	C7:IMMUNESIGDB: ImmuneSigDB	9.119e-31	8.715e-27	3.112e-28	3.032e-27	35	200	NUSAP1,ACADL,CENPA,CENPE,MCM2,HMMR,RRM2,TTK,CDC45,AURKA,NEK2,NDC80,BUB1,FEN1,PLK1,KIF11,KIF2C,KPNA2,RAD51,UBE2C,BIRC5,DEPDC1,STIL,NCAPH,KIF20A,ASF1B,CCNB2,TPX2,CDK1,CDC6,CDC20,ESPL1,TOP2A,MAD2L1,MYBL2	HALLMARK_BRCA_CORE307
Coexpression	M5369	POOLA_INVASIVE_BREAST_CANCER_UP	C2:CGP: Chemical and Genetic Perturbations	9.934e-31	9.494e-27	3.274e-28	3.189e-27	40	292	NUSAP1,CENPA,INHBA,CXCL10,SQLE,DLGAP5,RRM2,TYMS,AURKA,NEK2,KIF15,ADAMDEC1,NDC80,PIGR,CXCL9,DIO1,CCL11,MMP1,MMP9,MMP11,MMP13,CXCL11,KIF11,KIF2C,COL11A1,CXCL13,BIRC5,TDO2,RET,SERPINA6,CCNA2,KIF20A,CCNB2,TPX2,CD74,SLC7A5,CDK1,CDC20,TOP2A,MAD2L1	HALLMARK_BRCA_CORE307
Coexpression	M45736	HE_LIM_SUN_FETAL_LUNG_C2_PROMONOCYTE_LIKE_CELL	C8: Cell Type Signature	1.153e-29	1.102e-25	3.674e-27	3.58e-26	39	290	NUSAP1,CENPA,CENPE,CES1,ORC6,SQLE,DLGAP5,MCM2,HMMR,RRM2,CDC45,TYMS,AURKA,KIF15,MGST1,NDC80,BUB1,FEN1,MKI67,PLK1,KIF11,KIF2C,UBE2C,BIRC5,E2F2,NCAPH,CCNA2,ZWINT,KIF20A,CCNF,ASF1B,CCNB2,TPX2,CDK1,CDC20,TNNT1,TOP2A,MAD2L1,MYBL2	HALLMARK_BRCA_CORE307
Coexpression	M2761	NAKAYAMA_SOFT_TISSUE_TUMORS_PCA2_UP	C2:CGP: Chemical and Genetic Perturbations	2.24e-29	2.141e-25	6.907e-27	6.729e-26	26	89	NUSAP1,CENPA,CENPE,INHBA,DLGAP5,HMMR,RRM2,NEK2,BUB1,MKI67,KIF11,KIF2C,COL11A1,UBE2C,BIRC5,NCAPH,CCNA2,KIF20A,CCNB2,TPX2,SLC7A5,CDK1,CDC20,ESPL1,LEF1,TOP2A	HALLMARK_BRCA_CORE307
Coexpression	M10739	CROONQUIST_NRAS_SIGNALING_DN	C2:CGP: Chemical and Genetic Perturbations	3.895e-29	3.723e-25	1.163e-26	1.133e-25	24	70	CENPA,MCM2,AURKA,NDC80,MKI67,GNAI1,PLK1,KIF11,KIF2C,POLD1,UBE2C,GPX4,STIL,NCAPH,CCNA2,ZWINT,CCNB2,TPX2,CDK1,CDC6,CDC20,PLK4,TOP2A,MYBL2	HALLMARK_BRCA_CORE307
Coexpression	M2424	YANG_BCL3_TARGETS_UP	C2:CGP: Chemical and Genetic Perturbations	1.804e-28	1.724e-24	5.223e-26	5.089e-25	40	333	A2M,NUSAP1,CDO1,ACADVL,CXCL10,PDK4,DLGAP5,PENK,RRM2,RXRG,AURKA,MYL9,BUB1,MKI67,C1R,CCL11,MMP13,CA4,KIF2C,GPD1,VLDLR,UBE2C,E2F1,TF,AQP7,OLR1,AKAP12,CCNA2,KIF20A,TGFBR3,IGFBP6,CCNB2,ANGPTL4,CDK1,CDC20,TNNT1,ESPL1,PLK4,IL6,TOP2A	HALLMARK_BRCA_CORE307
Coexpression	M1451	NAKAYAMA_SOFT_TISSUE_TUMORS_PCA2_DN	C2:CGP: Chemical and Genetic Perturbations	2.266e-28	2.165e-24	6.368e-26	6.204e-25	25	85	MAOA,MAOB,CES1,PDK4,ABCA8,ADIPOQ,GPC3,PTX3,PLA2G2A,CA4,GPD1,FOSB,GPX3,RBP4,CASQ2,PPARG,AQP7,ITIH5,PPP2R1B,IGF1,CD36,LPL,ANGPTL4,AOC3,PCK1	HALLMARK_BRCA_CORE307
Coexpression	M4288	SARRIO_EPITHELIAL_MESENCHYMAL_TRANSITION_UP	C2:CGP: Chemical and Genetic Perturbations	2.916e-28	2.787e-24	7.963e-26	7.758e-25	31	166	CENPA,CENPE,ORC6,MCM2,HMMR,RRM2,F3,CDC45,TNFRSF12A,TYMS,NDC80,BUB1,MKI67,FGF2,SDF2L1,PLK1,KIF11,RAD51,E2F1,STIL,CCNA2,ZWINT,KIF20A,ASF1B,CDK1,CDC6,ESPL1,ENO1,PLK4,TOP2A,MAD2L1	HALLMARK_BRCA_CORE307
Coexpression	M8124	SMID_BREAST_CANCER_BASAL_UP	C2:CGP: Chemical and Genetic Perturbations	8.282e-28	7.915e-24	2.199e-25	2.142e-24	52	662	NUSAP1,CDKN2A,SOX10,KLK10,CENPA,CENPE,CXCL10,DLGAP5,MCM2,TRIM29,NDRG2,TTK,PTGFR,PTGS2,CDC45,TYMS,MET,LHX2,NEK2,NDC80,NFIB,PTX3,BUB1,MKI67,PKP1,PLAGL1,MMP1,CXCL11,HSPB2,VLDLR,CALB2,KRT15,BIRC5,NCAPH,YWHAE,CCNA2,LEFTY2,EGFR,CCNB2,ANGPTL4,TPX2,KLK8,SLC7A5,PCOLCE2,CDK1,CDC20,CDC25A,ENO1,TMEM100,MARCO,SOD2,MYBL2	HALLMARK_BRCA_CORE307
Coexpression	M18635	CASORELLI_ACUTE_PROMYELOCYTIC_LEUKEMIA_DN	C2:CGP: Chemical and Genetic Perturbations	1.366e-27	1.305e-23	3.528e-25	3.437e-24	52	669	NUSAP1,MAOA,CENPA,ACADVL,CENPE,SQLE,DLGAP5,ETFB,KIF4A,MCM2,HMMR,RRM2,HNRNPA2B1,CDC45,TYMS,AURKA,NEK2,DLC1,KIF15,NDC80,NFIB,FEN1,MKI67,GNAI1,ALB,ALDH1A1,ALDOA,PLK1,ALDOC,TAL1,KIF11,KIF2C,KPNA2,NPM1,ICAM4,BIRC5,STIL,NCAPH,CCNA2,ZWINT,TFPI,KIF20A,PPP2R1B,CCNB2,CSRP1,CDK1,CDC6,CDC20,CDC25A,ESPL1,ENO1,TOP2A	HALLMARK_BRCA_CORE307
Coexpression	M45800	HE_LIM_SUN_FETAL_LUNG_C7_SCHWANN_PRECURSOR_CELL	C8: Cell Type Signature	3.135e-27	2.996e-23	7.884e-25	7.681e-24	34	232	NUSAP1,CENPA,CENPE,ORC6,DLGAP5,KIF4A,MCM2,TYMS,KIF15,MGST1,NDC80,BUB1,FEN1,MKI67,PLK1,KIF11,KIF2C,UBE2C,BIRC5,E2F1,DEPDC1,NCAPH,CCNA2,ZWINT,KIF20A,ASF1B,CCNB2,TPX2,CDK1,CDC6,CDC20,TOP2A,MAD2L1,MYBL2	HALLMARK_BRCA_CORE307
Coexpression	M14985	BASAKI_YBX1_TARGETS_UP	C2:CGP: Chemical and Genetic Perturbations	4.023e-27	3.845e-23	9.859e-25	9.605e-24	37	294	CENPA,ORC6,KIF4A,MCM2,RRAD,TNFRSF12A,TYMS,AURKA,NEK2,DLC1,NDC80,BUB1,FEN1,MKI67,FGF2,PLK1,KIF2C,KPNA2,RAD51,UBE2C,BIRC5,DEPDC1,CAV1,CCNA2,ZWINT,KIF20A,TXNIP,TIMP2,ASF1B,CCNB2,TPX2,SLC7A5,CDK1,CDC6,CDC20,ESPL1,MAD2L1	HALLMARK_BRCA_CORE307
Coexpression	M1037	KANG_DOXORUBICIN_RESISTANCE_UP	C2:CGP: Chemical and Genetic Perturbations	5.122e-27	4.895e-23	1.224e-24	1.192e-23	21	54	NUSAP1,CENPA,KIF4A,HMMR,RRM2,TYMS,AURKA,BUB1,MKI67,PLK1,FOSB,BIRC5,ZWINT,ASF1B,TPX2,CDK1,CDC6,CDC20,PLK4,TOP2A,MAD2L1	HALLMARK_BRCA_CORE307
Coexpression	M4502	GAL_LEUKEMIC_STEM_CELL_DN	C2:CGP: Chemical and Genetic Perturbations	5.63e-27	5.381e-23	1.312e-24	1.279e-23	34	236	NUSAP1,CADM3,CENPA,CLEC5A,ALDH1L1,HMMR,RRAD,RRM2,NDRG2,CDC45,TYMS,DES,BUB1,FEN1,ACAA2,ALB,MMP9,PLK1,RAD51,BIRC5,E2F1,E2F2,LGALS1,CCNA2,ZWINT,KIF20A,ASF1B,CCNB2,ELANE,CDK1,CDC6,CDC20,ESPL1,TOP2A	HALLMARK_BRCA_CORE307
Coexpression	MM936	SERVITJA_LIVER_HNF1A_TARGETS_UP	M2:CGP: Chemical and Genetic Perturbations	5.844e-27	5.585e-23	1.33e-24	1.295e-23	29	150	CDKN1C,MAOA,PDK4,MCM2,HMMR,PTGFR,AKR1C2,ABCB1,TNFRSF12A,NEK2,BUB1,P2RY14,ABCD2,KIF11,KIF2C,ANXA2,UBE2C,PPARG,CXCL2,LGALS1,AKAP12,CCNA2,KIF20A,TXNIP,CCNB2,LPL,TPX2,CDC20,MAD2L1	HALLMARK_BRCA_CORE307
Coexpression	M3036	GOLDRATH_NAIVE_VS_EFF_CD8_TCELL_DN	C7:IMMUNESIGDB: ImmuneSigDB	6.408e-27	6.125e-23	1.361e-24	1.326e-23	32	200	NUSAP1,TNFRSF9,CENPA,DLGAP5,KIF4A,TTK,CDC45,TYMS,AURKA,NEK2,IFITM3,BUB1,MKI67,C3,KIF11,KIF2C,RAD51,ANXA1,ANXA2,BIRC5,NCAPH,LGALS1,CCNA2,KIF20A,CCNF,ASF1B,CCNB2,CDK1,CDC6,PLK4,TOP2A,MAD2L1	HALLMARK_BRCA_CORE307
Coexpression	M3580	GSE15750_DAY6_VS_DAY10_TRAF6KO_EFF_CD8_TCELL_UP	C7:IMMUNESIGDB: ImmuneSigDB	6.408e-27	6.125e-23	1.361e-24	1.326e-23	32	200	ACADL,CENPA,CENPE,SQLE,KIF4A,HMMR,RRM2,TTK,CDC45,AURKA,NEK2,BUB1,FEN1,MKI67,PLK1,RAD51,UBE2C,BIRC5,DEPDC1,STIL,NCAPH,CCNA2,KIF20A,CCNF,CCNB2,CSRP1,TPX2,CDK1,CDC6,TOP2A,MAD2L1,MYBL2	HALLMARK_BRCA_CORE307
Coexpression	M5294	GSE36476_CTRL_VS_TSST_ACT_72H_MEMORY_CD4_TCELL_YOUNG_DN	C7:IMMUNESIGDB: ImmuneSigDB	6.408e-27	6.125e-23	1.361e-24	1.326e-23	32	200	NUSAP1,CENPA,CENPE,DLGAP5,MCM2,HMMR,RRM2,TTK,CDC45,TYMS,AURKA,KIF15,BUB1,FEN1,MKI67,ACAA2,KIF11,KIF2C,RAD51,UBE2C,BIRC5,STIL,NCAPH,ZWINT,KIF20A,EGR3,CCNB2,CDC6,CDC20,CDC25A,ESPL1,TOP2A	HALLMARK_BRCA_CORE307
Coexpression	M39229	LAKE_ADULT_KIDNEY_C10_THIN_ASCENDING_LIMB	C8: Cell Type Signature	2.139e-26	2.045e-22	4.445e-24	4.33e-23	39	353	MAOA,HLA-B,ACADVL,B2M,RPS12,DBI,HNRNPA2B1,SLC25A3,IFITM3,SERPING1,GNAI1,UQCRB,GNAS,ALDOA,NPM1,ANXA2,COX4I1,ANXA5,CANX,COX7C,IFITM2,PPIA,PABPC1,TFPI,MYL12A,RHOA,TXNIP,EEF2,EIF4A2,CD63,CD74,CD81,FTL,ATP1A1,ENO1,SLC16A7,RPL6,RPL9,SOD2	HALLMARK_BRCA_CORE307
Coexpression	M5198	GRAHAM_NORMAL_QUIESCENT_VS_NORMAL_DIVIDING_DN	C2:CGP: Chemical and Genetic Perturbations	2.937e-26	2.807e-22	5.972e-24	5.818e-23	24	89	NUSAP1,DLGAP5,MCM2,RRM2,CDC45,TYMS,KIF15,NDC80,BUB1,FEN1,KIF11,KIF2C,BIRC5,CCNA2,ZWINT,CCNB2,CD36,SLC7A5,CDK1,CDC6,CDC20,CDC25A,TOP2A,MAD2L1	HALLMARK_BRCA_CORE307
Coexpression	M45798	HE_LIM_SUN_FETAL_LUNG_C7_PROLIFERATING_SCHWANN_CELL	C8: Cell Type Signature	3.023e-26	2.89e-22	6.02e-24	5.865e-23	62	1054	NUSAP1,RELN,MAOA,MAOB,CENPA,HLA-B,CENPE,ORC6,PDK4,DLGAP5,KIF4A,MCM2,HMMR,RRM2,TTK,ABCA8,RXRG,CDC45,TNFRSF12A,AURKA,MYL9,GPC3,KIF15,NDC80,BUB1,FEN1,MKI67,FGF2,C1R,SRPX,PLK1,KIF11,KIF2C,ANXA1,POLD1,UBE2C,BIRC5,E2F2,DEPDC1,STIL,NCAPH,ITIH5,CCNA2,ZWINT,KIF20A,CCNF,TGFBR3,IGFBP6,ASF1B,CCNB2,LPL,ANGPTL4,TPX2,CDK1,CLDN19,CDC6,CDC20,ESPL1,PLK4,TOP2A,MAD2L1,MYBL2	HALLMARK_BRCA_CORE307
Coexpression	M7079	WONG_EMBRYONIC_STEM_CELL_CORE	C2:CGP: Chemical and Genetic Perturbations	3.699e-26	3.535e-22	7.214e-24	7.028e-23	38	335	RPL22,NUSAP1,CDKN1C,RPS3,MTHFD2,SQLE,DLGAP5,RPS12,KIF4A,MCM2,RRM2,TTK,AURKA,NEK2,NDC80,BUB1,PLK1,ALDOC,KIF11,KPNA2,POLD1,BIRC5,NCAPH,PABPC1,SLC2A1,CCNA2,KIF20A,CCNF,EEF2,CCNB2,CDK1,CDC6,CDC20,ENO1,PLK4,TOP2A,MAD2L1,MYBL2	HALLMARK_BRCA_CORE307
Coexpression	M8513	SMID_BREAST_CANCER_NORMAL_LIKE_UP	C2:CGP: Chemical and Genetic Perturbations	4.013e-26	3.835e-22	7.67e-24	7.472e-23	44	485	CDKN1C,CDO1,RELN,CES1,HLA-DRA,ACTA2,ITGA7,ABCA8,F10,ABCB1,MET,DES,CLU,SERPING1,PLA2G2A,C1R,C3,P2RY14,SRPX,ALDH1A1,FXYD1,IL33,HSPB2,NPR2,COL17A1,CXCL13,CAV1,CXCL2,TF,ITIH5,TFPI,TXNIP,TGFBR3,PPP2R1B,IGF1,OXTR,ABCA6,TP63,LPL,AOC3,CD74,LEF1,SLC16A7,IL6	HALLMARK_BRCA_CORE307
Coexpression	M8520	SHEDDEN_LUNG_CANCER_POOR_SURVIVAL_A6	C2:CGP: Chemical and Genetic Perturbations	4.196e-26	4.01e-22	7.863e-24	7.66e-23	43	459	NUSAP1,CDKN2A,CENPA,CENPE,MTHFD2,DLGAP5,KIF4A,HMMR,RRM2,TTK,CDC45,TYMS,AURKA,NEK2,KIF15,NDC80,BUB1,MKI67,GNAS,KIF11,KIF2C,KPNA2,UBE2C,BIRC5,DEPDC1,NCAPH,SLC2A1,CCNA2,ZWINT,KIF20A,CCNB2,TPX2,SLC7A5,CDK1,CDC6,CDC20,CDC25A,TNNT1,PLK4,TOP2A,MAD2L1,SOD2,MYBL2	HALLMARK_BRCA_CORE307
Coexpression	M41675	TRAVAGLINI_LUNG_ADVENTITIAL_FIBROBLAST_CELL	C8: Cell Type Signature	6.955e-26	6.647e-22	1.278e-23	1.245e-22	36	296	CADM3,BDH2,KLF4,F3,ABCA9,AKR1C2,ABCA8,TNFRSF12A,MGST1,PTX3,PLA2G2A,C1R,C3,SRPX,ALDH1A1,IL33,CNTFR,ANXA1,ANXA2,FOS,FOSB,AOX1,XBP1,ZFP36,AKAP12,IGF1,IGFBP4,IGFBP6,ABCA6,TIMP2,CD74,FTL,PCOLCE2,ATP1A1,LUM,SLC16A7	HALLMARK_BRCA_CORE307
Coexpression	M5041	GSE30962_PRIMARY_VS_SECONDARY_ACUTE_LCMV_INF_CD8_TCELL_UP	C7:IMMUNESIGDB: ImmuneSigDB	1.134e-25	1.084e-21	2.045e-23	1.992e-22	31	200	NUSAP1,TNFRSF9,CENPA,CENPE,MTHFD2,DLGAP5,KIF4A,DBI,RRM2,TTK,CDC45,NEK2,NDC80,BUB1,SDF2L1,CA4,KPNA2,RAD51,BIRC5,STIL,NCAPH,PPIA,CCNA2,KIF20A,CCNF,ASF1B,CCNB2,CDC6,ESPL1,PLK4,TOP2A	HALLMARK_BRCA_CORE307
Coexpression	M2066	WHITFIELD_CELL_CYCLE_LITERATURE	C2:CGP: Chemical and Genetic Perturbations	1.25e-25	1.195e-21	2.213e-23	2.156e-22	19	44	CENPA,MCM2,RRM2,CDC45,TYMS,AURKA,BUB1,PLK1,BIRC5,E2F1,CCNA2,KIF20A,CCNF,CCNB2,CDK1,CDC6,CDC20,CDC25A,TOP2A	HALLMARK_BRCA_CORE307
Coexpression	M2397	SERVITJA_LIVER_HNF1A_TARGETS_UP	C2:CGP: Chemical and Genetic Perturbations	1.683e-25	1.609e-21	2.925e-23	2.85e-22	27	136	CDKN1C,MAOA,PDK4,MCM2,HMMR,PTGFR,ABCB1,TNFRSF12A,NEK2,BUB1,P2RY14,ABCD2,KIF11,KIF2C,ANXA2,UBE2C,PPARG,LGALS1,AKAP12,CCNA2,KIF20A,TXNIP,CCNB2,LPL,TPX2,CDC20,MAD2L1	HALLMARK_BRCA_CORE307
Coexpression	M45785	HE_LIM_SUN_FETAL_LUNG_C5_PRO_B_CELL	C8: Cell Type Signature	2.155e-25	2.06e-21	3.679e-23	3.584e-22	43	478	NUSAP1,CENPA,CENPE,ORC6,DLGAP5,KIF4A,MCM2,HMMR,RRM2,TTK,CDC45,TYMS,AURKA,KIF15,NDC80,BUB1,FEN1,MKI67,PLK1,KIF11,KIF2C,POLD1,UBE2C,BIRC5,E2F1,E2F2,DEPDC1,NCAPH,CCNA2,ZWINT,KIF20A,CCNF,ASF1B,CCNB2,TPX2,CDK1,CDC6,CDC20,CDC25A,PLK4,TOP2A,MAD2L1,MYBL2	HALLMARK_BRCA_CORE307
Coexpression	M5588	HOFFMANN_LARGE_TO_SMALL_PRE_BII_LYMPHOCYTE_UP	C2:CGP: Chemical and Genetic Perturbations	2.296e-25	2.195e-21	3.85e-23	3.751e-22	28	153	NUSAP1,CENPA,CENPE,MTHFD2,DLGAP5,KIF4A,RRM2,TTK,CDC45,AURKA,NEK2,NDC80,BUB1,FEN1,MKI67,KIF2C,KPNA2,RAD51,UBE2C,NCAPH,CCNA2,KIF20A,CCNB2,CDK1,CDC20,ENO1,PLK4,TOP2A	HALLMARK_BRCA_CORE307
Coexpression	M34027	BLANCO_MELO_BRONCHIAL_EPITHELIAL_CELLS_INFLUENZA_A_DEL_NS1_INFECTION_DN	C2:CGP: Chemical and Genetic Perturbations	2.477e-25	2.368e-21	4.082e-23	3.977e-22	30	187	NUSAP1,CENPE,KIF4A,MCM2,HMMR,RRM2,TTK,CDC45,AURKA,NEK2,KIF15,FEN1,PLK1,KIF11,KIF2C,RAD51,UBE2C,BIRC5,E2F1,NCAPH,CCNA2,ZWINT,KIF20A,ASF1B,CCNB2,CDC6,CDC25A,PLK4,TOP2A,MYBL2	HALLMARK_BRCA_CORE307
Coexpression	MM1259	HOFFMANN_LARGE_TO_SMALL_PRE_BII_LYMPHOCYTE_UP	M2:CGP: Chemical and Genetic Perturbations	3.355e-25	3.206e-21	5.435e-23	5.294e-22	28	155	NUSAP1,CENPA,CENPE,MTHFD2,DLGAP5,KIF4A,RRM2,TTK,CDC45,AURKA,NEK2,NDC80,BUB1,FEN1,MKI67,KIF2C,KPNA2,RAD51,UBE2C,NCAPH,CCNA2,KIF20A,CCNB2,CDK1,CDC20,ENO1,PLK4,TOP2A	HALLMARK_BRCA_CORE307
Coexpression	MM3746	TABULA_MURIS_SENIS_LIMB_MUSCLE_MESENCHYMAL_STEM_CELL_AGEING	M8: Cell Type Signature	1.042e-24	9.957e-21	1.66e-22	1.617e-21	30	196	HLA-B,CES1,B2M,RRAD,HNRNPA2B1,ABCA8,PTGS2,MGST1,CLU,IFITM3,PTX3,SERPING1,C1R,C3,CCL11,CCL13,ALDOA,IL33,ANXA1,FOS,ANXA5,GPX3,CXCL2,TF,ZFP36,CD74,FTL,LUM,IL6,SOD2	HALLMARK_BRCA_CORE307
Coexpression	M3268	CHIANG_LIVER_CANCER_SUBCLASS_PROLIFERATION_UP	C2:CGP: Chemical and Genetic Perturbations	1.198e-24	1.145e-20	1.877e-22	1.828e-21	29	179	NUSAP1,CENPE,ORC6,DLGAP5,KIF4A,MCM2,TTK,AURKA,NEK2,NDC80,FEN1,MKI67,MMP9,KIF11,KIF2C,UBE2C,BIRC5,DEPDC1,CCNA2,ZWINT,KIF20A,CCNB2,TPX2,CDK1,ATP1A1,CDC6,CDC20,TOP2A,MAD2L1	HALLMARK_BRCA_CORE307
Coexpression	M130	FISCHER_G2_M_CELL_CYCLE	C2:CGP: Chemical and Genetic Perturbations	1.344e-24	1.284e-20	2.071e-22	2.018e-21	32	236	NUSAP1,CENPA,CENPE,HMMR,TTK,AURKA,BMP2,NEK2,KIF15,NDC80,BUB1,MKI67,PLK1,KIF11,KIF2C,KPNA2,UBE2C,BIRC5,DEPDC1,STIL,NCAPH,CCNA2,KIF20A,CCNF,CCNB2,TPX2,CDK1,CDC20,ESPL1,PLK4,TOP2A,MAD2L1	HALLMARK_BRCA_CORE307
Coexpression	M41138	GARCIA_PINERES_PBMC_HPV_16_L1_VLP_AGE_18_25YO_2MO_UP	C7:VAX: HIPC Vaccine Response	1.651e-24	1.578e-20	2.505e-22	2.44e-21	36	324	NUSAP1,CENPA,INHBA,MTHFD2,PDK4,RRM2,NDRG2,PTGS2,CDC45,TYMS,AURKA,ALDH1A2,NDC80,BUB1,CXCL9,FEN1,MKI67,SERPING1,CCL11,CCL13,CCL24,PLK1,CXCL11,KIF11,POLD1,CXCL13,IFITM2,SERPINA6,ZWINT,KIF20A,CCNB2,CDC6,IL6,TOP2A,MAD2L1,MYBL2	HALLMARK_BRCA_CORE307
Coexpression	M4622	GSE24634_TEFF_VS_TCONV_DAY7_IN_CULTURE_UP	C7:IMMUNESIGDB: ImmuneSigDB	1.925e-24	1.84e-20	2.875e-22	2.801e-21	30	200	NUSAP1,CENPA,CENPE,DLGAP5,KIF4A,MCM2,HMMR,RRM2,CDC45,AURKA,KIF15,NDC80,FEN1,PLK1,KIF11,KIF2C,RAD51,UBE2C,STIL,NCAPH,CCNA2,ZWINT,KIF20A,CCNB2,TPX2,CDK1,CDC20,ESPL1,PLK4,MAD2L1	HALLMARK_BRCA_CORE307
Coexpression	M45692	HE_LIM_SUN_FETAL_LUNG_C1_EARLY_STALK_CELL	C8: Cell Type Signature	2.755e-24	2.633e-20	4.051e-22	3.946e-21	45	567	NUSAP1,CDO1,CENPA,CENPE,ORC6,MTHFD2,DLGAP5,KIF4A,HMMR,RRM2,TTK,CDC45,AURKA,NEK2,KIF15,NDC80,BUB1,FEN1,MKI67,PLK1,KIF11,KIF2C,UBE2C,GPX3,BIRC5,E2F1,DEPDC1,STIL,NCAPH,CCNA2,KIF20A,CCNF,ASF1B,CCNB2,GYPC,TPX2,CDK1,CDC6,CDC20,CDC25A,ESPL1,PLK4,TOP2A,MAD2L1,MYBL2	HALLMARK_BRCA_CORE307
Coexpression	M2984	GSE13547_CTRL_VS_ANTI_IGM_STIM_BCELL_12H_UP	C7:IMMUNESIGDB: ImmuneSigDB	4.367e-24	4.173e-20	6.323e-22	6.16e-21	29	187	CENPE,ORC6,DLGAP5,KIF4A,HMMR,RRM2,TTK,CDC45,AURKA,KIF15,NDC80,BUB1,MKI67,PLK1,KIF11,RAD51,ANXA2,BIRC5,DEPDC1,NCAPH,CCNA2,PPP2R1B,ASF1B,CCNB2,TPX2,CDK1,CDC6,TOP2A,MAD2L1	HALLMARK_BRCA_CORE307
Coexpression	M39228	LAKE_ADULT_KIDNEY_C9_THIN_ASCENDING_LIMB	C8: Cell Type Signature	5.68e-24	5.429e-20	8.103e-22	7.894e-21	33	268	RPL34,MAOA,HLA-B,RPS3,B2M,RPS12,HNRNPA2B1,SLC25A3,MET,CLU,IFITM3,GNAS,ALDOA,NPM1,ANXA2,COX4I1,ANXA5,CANX,COX7C,IFITM2,PPIA,PABPC1,TFPI,MYL12A,RHOA,EEF2,EIF4A2,CD63,FTL,ENO1,RPL6,RPL9,SOD2	HALLMARK_BRCA_CORE307
Coexpression	MM1105	KONG_E2F3_TARGETS	M2:CGP: Chemical and Genetic Perturbations	8.582e-24	8.202e-20	1.206e-21	1.175e-20	23	97	NUSAP1,DLGAP5,HMMR,TYMS,AURKA,BUB1,FEN1,MKI67,PLK1,KIF11,KIF2C,RAD51,UBE2C,DEPDC1,NCAPH,CCNA2,KIF20A,CCNF,ASF1B,TPX2,CDC6,CDC20,TOP2A	HALLMARK_BRCA_CORE307
Coexpression	M7357	LEE_EARLY_T_LYMPHOCYTE_UP	C2:CGP: Chemical and Genetic Perturbations	9.753e-24	9.321e-20	1.351e-21	1.316e-20	24	111	NUSAP1,CENPA,DLGAP5,MCM2,HMMR,RRM2,TTK,TYMS,AURKA,NEK2,KIF15,NDC80,BUB1,MKI67,KIF11,KIF2C,UBE2C,BIRC5,E2F2,KIF20A,CCNB2,CDK1,CDC25A,TOP2A	HALLMARK_BRCA_CORE307
Coexpression	M10279	HORIUCHI_WTAP_TARGETS_DN	C2:CGP: Chemical and Genetic Perturbations	1.15e-23	1.099e-19	1.57e-21	1.53e-20	35	319	NUSAP1,CENPA,SQLE,DLGAP5,KIF4A,HMMR,RRM2,TTK,TYMS,AURKA,NEK2,NDC80,BUB1,MKI67,PLK1,KIF11,KIF2C,POLD1,CANX,UBE2C,BIRC5,DEPDC1,PPIA,CCNA2,KIF20A,EEF1B2,ASF1B,CCNB2,TPX2,CDK1,CDC20,ESPL1,TOP2A,MAD2L1,MYBL2	HALLMARK_BRCA_CORE307
Coexpression	M11197	HSIAO_HOUSEKEEPING_GENES	C2:CGP: Chemical and Genetic Perturbations	1.777e-23	1.698e-19	2.391e-21	2.33e-20	38	397	RPL34,HLA-B,RPS3,CFL1,HLA-DRA,B2M,MDH1,SLC25A3,CLU,IFITM3,NFIB,HPN,UQCRB,GNAS,ALDOA,NPM1,ANXA2,COX4I1,CANX,UBE2C,GPX4,COX7C,XBP1,PPIA,PABPC1,ZFP36,LGALS1,RHOA,TXNIP,EEF1B2,EEF2,EIF4A2,CD63,CD74,CD81,FTL,ENO1,RPL6	HALLMARK_BRCA_CORE307
Coexpression	M1157	KONG_E2F3_TARGETS	C2:CGP: Chemical and Genetic Perturbations	1.839e-23	1.757e-19	2.428e-21	2.365e-20	23	100	NUSAP1,DLGAP5,HMMR,TYMS,AURKA,BUB1,FEN1,MKI67,PLK1,KIF11,KIF2C,RAD51,UBE2C,DEPDC1,NCAPH,CCNA2,KIF20A,CCNF,ASF1B,TPX2,CDC6,CDC20,TOP2A	HALLMARK_BRCA_CORE307
Coexpression	M39227	LAKE_ADULT_KIDNEY_C8_DECENDING_THIN_LIMB	C8: Cell Type Signature	1.854e-23	1.772e-19	2.428e-21	2.365e-20	33	278	RPL34,MAOA,HLA-B,B2M,RPS12,HNRNPA2B1,MET,ALDH1A2,CLU,IFITM3,SERPING1,GNAS,ALDOA,NPM1,ANXA2,ANXA5,CANX,SKP1,PPIA,PABPC1,TFPI,MYL12A,RHOA,TXNIP,EEF1B2,EEF2,EIF4A2,CD63,FTL,ENO1,RPL6,RPL9,SOD2	HALLMARK_BRCA_CORE307
Coexpression	M39087	ZHONG_PFC_C2_UNKNOWN_NPC	C8: Cell Type Signature	2.272e-23	2.171e-19	2.934e-21	2.858e-20	21	76	NUSAP1,CENPE,DLGAP5,KIF4A,TTK,AURKA,NEK2,NDC80,MKI67,PLK1,KIF2C,KPNA2,CALB2,UBE2C,DEPDC1,CCNA2,KIF20A,CCNB2,TPX2,CDC20,TOP2A	HALLMARK_BRCA_CORE307
Coexpression	M8507	GSE23568_CTRL_VS_ID3_TRANSDUCED_CD8_TCELL_DN	C7:IMMUNESIGDB: ImmuneSigDB	2.708e-23	2.588e-19	3.451e-21	3.362e-20	29	199	NUSAP1,CENPE,ORC6,KIF4A,MCM2,RRM2,TTK,CDC45,AURKA,NEK2,KIF11,RAD51,ANXA1,ANXA2,BIRC5,E2F1,NCAPH,CCNA2,ASF1B,CCNB2,LPL,CDK1,LUM,CDC6,CDC20,TOP2A,MAD2L1,SOD2,MYBL2	HALLMARK_BRCA_CORE307
Coexpression	M3027	KAECH_DAY8_EFF_VS_MEMORY_CD8_TCELL_UP	C7:IMMUNESIGDB: ImmuneSigDB	3.135e-23	2.996e-19	3.942e-21	3.84e-20	29	200	NUSAP1,CENPA,DLGAP5,ETFB,KIF4A,DBI,RRM2,CDC45,TYMS,BUB1,MKI67,KIF11,KIF2C,KPNA2,ANXA1,ANXA2,BIRC5,NCAPH,LGALS1,CCNA2,CCNF,ASF1B,CCNB2,CDK1,CDC6,CDC20,PLK4,TOP2A,MAD2L1	HALLMARK_BRCA_CORE307
Coexpression	M17788	LINDGREN_BLADDER_CANCER_CLUSTER_1_DN	C2:CGP: Chemical and Genetic Perturbations	3.217e-23	3.075e-19	3.993e-21	3.89e-20	37	378	CENPA,CENPE,MTHFD2,SQLE,DLGAP5,KIF4A,DBI,RRM2,NDRG2,CDC45,AURKA,NEK2,MYL9,BUB1,CCL13,PLK1,KIF11,KIF2C,KPNA2,RAD51,UBE2C,GPX3,XBP1,BIRC5,E2F1,DEPDC1,LGALS1,AKAP12,ZWINT,TIMP2,CCNB2,CDK1,CDC6,CDC25A,PLK4,TOP2A,MYBL2	HALLMARK_BRCA_CORE307
Coexpression	MM976	MARKEY_RB1_ACUTE_LOF_UP	M2:CGP: Chemical and Genetic Perturbations	3.279e-23	3.134e-19	4.018e-21	3.914e-20	31	240	NUSAP1,CENPA,ORC6,DLGAP5,PENK,ETFB,KIF4A,RRM2,CDC45,TYMS,AURKA,NEK2,BUB1,MKI67,PLK1,KIF11,KIF2C,KPNA2,RAD51,BIRC5,E2F1,CAV1,CXCL2,CCNA2,KIF20A,CCNF,ASF1B,CCNB2,CDK1,CDC6,MAD2L1	HALLMARK_BRCA_CORE307
Coexpression	M6171	TANG_SENESCENCE_TP53_TARGETS_DN	C2:CGP: Chemical and Genetic Perturbations	3.323e-23	3.175e-19	4.02e-21	3.916e-20	19	56	NUSAP1,CENPA,CENPE,KIF4A,TTK,NEK2,BUB1,KIF11,UBE2C,BIRC5,CCNA2,KIF20A,CCNB2,TPX2,CDK1,CDC20,CDC25A,PLK4,TOP2A	HALLMARK_BRCA_CORE307
Coexpression	MM16608	ZHANG_UTERUS_C1_PROLIFERATIVE_STROMAL1_MGP_HIGH_CELL	M8: Cell Type Signature	5.217e-23	4.986e-19	6.232e-21	6.072e-20	34	310	A2M,CDKN1C,DBI,KLF4,TNFRSF12A,DES,ALDH1A2,MYL9,SERPING1,P2RY14,CCL11,CCL13,GNAS,MMP11,ALDOA,FXYD1,ANXA1,ANXA2,FOS,FOSB,ANXA5,GPX3,GPX4,LGALS1,MYL12A,TXNIP,IGF1,OXTR,IGFBP6,TIMP2,EIF4A2,CD63,CD81,LUM	HALLMARK_BRCA_CORE307
Coexpression	M38992	MEBARKI_HCC_PROGENITOR_FZD8CRD_UP	C2:CGP: Chemical and Genetic Perturbations	8.562e-23	8.183e-19	1.01e-20	9.842e-20	44	586	NUSAP1,CENPA,CENPE,ORC6,DLGAP5,KIF4A,MCM2,HMMR,RRM2,TTK,SLC7A11,CDC45,TYMS,AURKA,NEK2,KIF15,NDC80,BUB1,MKI67,PLK1,KIF11,KIF2C,KPNA2,RAD51,BIRC5,E2F1,STIL,CCNA2,ZWINT,KIF20A,CCNF,ASF1B,TPX2,SLC7A5,ATF3,CDK1,CDC6,CDC20,CDC25A,ESPL1,PLK4,TOP2A,MAD2L1,MYBL2	HALLMARK_BRCA_CORE307
Coexpression	M1796	ZHENG_GLIOBLASTOMA_PLASTICITY_UP	C2:CGP: Chemical and Genetic Perturbations	8.933e-23	8.537e-19	1.041e-20	1.014e-19	31	248	A2M,NUSAP1,CDKN2A,MTHFD2,KIF4A,MCM2,ALDH1L1,RRM2,F3,CDC45,AURKA,BMPR1B,NDC80,CLU,BUB1,FEN1,PLK1,RAD51,GPD1,POLD1,CNIH2,BIRC5,CCNF,IGFBP4,CCNB2,CD36,TPX2,CDC20,PLK4,TOP2A,MAD2L1	HALLMARK_BRCA_CORE307
Coexpression	M39165	GAO_LARGE_INTESTINE_ADULT_CH_MKI67HIGH_CELLS	C8: Cell Type Signature	9.837e-23	9.401e-19	1.133e-20	1.103e-19	23	107	CENPA,KIF4A,HMMR,CDC45,KIF15,NDC80,BUB1,FEN1,MKI67,KIF11,KIF2C,RAD51,BIRC5,DEPDC1,SERPINA6,NCAPH,CCNA2,KIF20A,TPX2,ESPL1,PLK4,TOP2A,MYBL2	HALLMARK_BRCA_CORE307
Coexpression	MM1148	LE_EGR2_TARGETS_UP	M2:CGP: Chemical and Genetic Perturbations	1.237e-22	1.182e-18	1.407e-20	1.371e-19	23	108	NUSAP1,CDKN1C,RRM2,HNRNPA2B1,AURKA,BUB1,MKI67,PLK1,KIF11,KIF2C,KPNA2,RAD51,BIRC5,NCAPH,CCNA2,KIF20A,CCNB2,ATF3,CDK1,CDC20,PLK4,TOP2A,MAD2L1	HALLMARK_BRCA_CORE307
Coexpression	M12804	LE_EGR2_TARGETS_UP	C2:CGP: Chemical and Genetic Perturbations	1.551e-22	1.483e-18	1.744e-20	1.699e-19	23	109	NUSAP1,CDKN1C,RRM2,HNRNPA2B1,AURKA,BUB1,MKI67,PLK1,KIF11,KIF2C,KPNA2,RAD51,BIRC5,NCAPH,CCNA2,KIF20A,CCNB2,ATF3,CDK1,CDC20,PLK4,TOP2A,MAD2L1	HALLMARK_BRCA_CORE307
Coexpression	M6451	ODONNELL_TFRC_TARGETS_DN	C2:CGP: Chemical and Genetic Perturbations	1.735e-22	1.659e-18	1.929e-20	1.879e-19	25	140	CENPA,CENPE,DLGAP5,KIF4A,HMMR,RRM2,TTK,AURKA,NDC80,BUB1,MKI67,PLK1,KIF11,BIRC5,DEPDC1,NCAPH,CCNA2,KIF20A,TP63,CDK1,CDC6,CDC20,PLK4,TOP2A,MYBL2	HALLMARK_BRCA_CORE307
Coexpression	M4491	CROONQUIST_NRAS_VS_STROMAL_STIMULATION_DN	C2:CGP: Chemical and Genetic Perturbations	2.39e-22	2.284e-18	2.625e-20	2.558e-19	22	97	CENPA,CENPE,ACTA2,DLGAP5,MCM2,CDC45,AURKA,MKI67,KIF2C,FOS,FOSB,UBE2C,CCNA2,CCNF,IGFBP4,CCNB2,TPX2,CD81,CDK1,CDC6,CDC20,IL6	HALLMARK_BRCA_CORE307
Coexpression	M15606	MARKEY_RB1_ACUTE_LOF_UP	C2:CGP: Chemical and Genetic Perturbations	2.418e-22	2.311e-18	2.626e-20	2.558e-19	30	235	NUSAP1,CENPA,ORC6,DLGAP5,PENK,ETFB,KIF4A,RRM2,CDC45,TYMS,AURKA,NEK2,BUB1,MKI67,PLK1,KIF11,KIF2C,KPNA2,RAD51,BIRC5,E2F1,CAV1,CCNA2,KIF20A,CCNF,ASF1B,CCNB2,CDK1,CDC6,MAD2L1	HALLMARK_BRCA_CORE307
Coexpression	MM1231	ZHENG_GLIOBLASTOMA_PLASTICITY_UP	M2:CGP: Chemical and Genetic Perturbations	2.64e-22	2.523e-18	2.835e-20	2.762e-19	31	257	A2M,NUSAP1,CDKN2A,MTHFD2,KIF4A,MCM2,ALDH1L1,RRM2,F3,CDC45,AURKA,BMPR1B,NDC80,CLU,BUB1,FEN1,PLK1,RAD51,GPD1,POLD1,CNIH2,BIRC5,CCNF,IGFBP4,CCNB2,CD36,TPX2,CDC20,PLK4,TOP2A,MAD2L1	HALLMARK_BRCA_CORE307
Coexpression	M40952	VAN_DEN_BIGGELAAR_PBMC_PREVNAR_9MO_INFANT_STIMULATED_VS_UNSTIMULATED_9MO_UP	C7:VAX: HIPC Vaccine Response	3.001e-22	2.868e-18	3.152e-20	3.071e-19	24	127	CENPE,DLGAP5,KIF4A,RRM2,TYMS,BUB1,CXCL9,MKI67,SERPING1,PLK1,KIF11,KIF2C,RAD51,UBE2C,BIRC5,NCAPH,AQP7,CCNA2,CCNB2,TPX2,CDC20,CDC25A,ESPL1,TOP2A	HALLMARK_BRCA_CORE307
Coexpression	M2608	ZHOU_CELL_CYCLE_GENES_IN_IR_RESPONSE_24HR	C2:CGP: Chemical and Genetic Perturbations	3.001e-22	2.868e-18	3.152e-20	3.071e-19	24	127	NUSAP1,CENPA,DLGAP5,MCM2,HMMR,TTK,F10,NEK2,BUB1,KIF11,KPNA2,POLD1,UBE2C,BIRC5,E2F1,DEPDC1,CCNA2,KIF20A,CCNB2,CDK1,CDC20,TOP2A,MAD2L1,MYBL2	HALLMARK_BRCA_CORE307
Coexpression	MM1335	LIU_OVARIAN_CANCER_TUMORS_AND_XENOGRAFTS_XDGS_DN	M2:CGP: Chemical and Genetic Perturbations	3.576e-22	3.417e-18	3.714e-20	3.619e-19	69	1556	A2M,CADM3,CDO1,TNFRSF9,ZBTB16,MAOB,HLA-B,INHBA,CXCL10,PDK4,CLEC5A,HLA-DRA,B2M,ACTA2,ABCA9,ABCA8,PTGS2,ABCB1,BMP2,DLC1,ADAMDEC1,CXCL9,SERPING1,PLA2G2A,C1R,PLAGL1,C3,CCL11,CCL13,SRPX,MMP1,MMP9,MMP11,MMP13,CXCL11,IL33,SELP,COL11A1,CALB2,COMP,FOS,FOSB,AOX1,CXCL13,TDO2,CAV1,CXCL2,OLR1,ZFP36,LGALS1,TFPI,IGF1,IGFBP4,ABCA6,TIMP2,EGR3,GYPC,CD36,LPL,AOC3,TSPAN8,CD74,FTL,PCOLCE2,LUM,SLC16A7,MARCO,IL6,PCK1	HALLMARK_BRCA_CORE307
Coexpression	M39061	MANNO_MIDBRAIN_NEUROTYPES_HPROGFPM	C8: Cell Type Signature	3.746e-22	3.58e-18	3.849e-20	3.75e-19	35	354	NUSAP1,CENPE,RPS3,DLGAP5,KIF4A,MCM2,HMMR,RRM2,TTK,TYMS,AURKA,NEK2,KIF15,PTX3,BUB1,MKI67,PLK1,ALDH6A1,KIF11,KIF2C,KPNA2,NPM1,UBE2C,BIRC5,DEPDC1,NCAPH,CCNA2,ZWINT,CCNB2,TPX2,CDK1,CDC25A,MARCO,TOP2A,MAD2L1	HALLMARK_BRCA_CORE307
Coexpression	M9419	GSE39556_CD8A_DC_VS_NK_CELL_MOUSE_3H_POST_POLYIC_INJ_UP	C7:IMMUNESIGDB: ImmuneSigDB	4.247e-22	4.059e-18	4.318e-20	4.207e-19	28	199	CENPA,CENPE,MTHFD2,DLGAP5,HMMR,RRM2,TTK,CDC45,AURKA,NEK2,NDC80,BUB1,KIF11,KIF2C,KPNA2,STIL,NCAPH,CCNA2,ZWINT,CCNF,CCNB2,TPX2,CDK1,CDC6,CDC20,ESPL1,PLK4,TOP2A	HALLMARK_BRCA_CORE307
Coexpression	M2969	GSE14415_INDUCED_VS_NATURAL_TREG_DN	C7:IMMUNESIGDB: ImmuneSigDB	4.896e-22	4.679e-18	4.925e-20	4.798e-19	27	181	CENPA,DLGAP5,KIF4A,MCM2,HMMR,TTK,CDC45,KIF15,BUB1,MKI67,ACAA2,ALDOA,PLK1,KIF11,KIF2C,KPNA2,RAD51,CANX,BIRC5,ITIH5,CCNA2,ASF1B,CCNB2,TPX2,CDK1,PLK4,TOP2A	HALLMARK_BRCA_CORE307
Coexpression	M8156	BENPORATH_CYCLING_GENES	C2:CGP: Chemical and Genetic Perturbations	6.263e-22	5.985e-18	6.234e-20	6.074e-19	45	648	A2M,NUSAP1,CENPA,CENPE,HLA-DRA,DLGAP5,MCM2,HMMR,RRM2,TTK,CDC45,ADH4,TYMS,AURKA,MET,BMP2,NEK2,NDC80,BUB1,FEN1,MKI67,PLK1,KIF11,KIF2C,KPNA2,RAD51,UBE2C,BIRC5,E2F1,STIL,NCAPH,OLR1,CCNA2,ZWINT,CCNF,ASF1B,CCNB2,TPX2,AOC3,CDC6,CDC20,CDC25A,ESPL1,TOP2A,MAD2L1	HALLMARK_BRCA_CORE307
Coexpression	M11961	PUJANA_CHEK2_PCC_NETWORK	C2:CGP: Chemical and Genetic Perturbations	1.363e-21	1.303e-17	1.343e-19	1.309e-18	48	761	NAT1,CENPA,CENPE,MTHFD2,SQLE,DLGAP5,MCM2,DBI,HMMR,RRM2,TTK,HNRNPA2B1,STAT5A,BIK,CDC45,TYMS,AURKA,NDC80,BUB1,FEN1,MKI67,PLK1,KIF11,KIF2C,KPNA2,NPM1,UBE2C,STIL,PPIA,PABPC1,YWHAE,CCNA2,ZWINT,CCNF,EEF1B2,PPP2R1B,CCNB2,TPX2,SLC7A5,CDK1,CDC6,CDC20,ESPL1,PLK4,RPL6,TOP2A,MAD2L1,MYBL2	HALLMARK_BRCA_CORE307
Coexpression	M45767	HE_LIM_SUN_FETAL_LUNG_C4_CYCLING_NK_CELL	C8: Cell Type Signature	1.399e-21	1.337e-17	1.365e-19	1.33e-18	46	694	NUSAP1,CENPA,CENPE,ORC6,MTHFD2,SQLE,DLGAP5,KIF4A,MCM2,HMMR,RRM2,TTK,CDC45,TYMS,AURKA,KIF15,NDC80,BUB1,FEN1,MKI67,PLK1,KIF11,KIF2C,KPNA2,POLD1,UBE2C,BIRC5,E2F1,E2F2,DEPDC1,STIL,NCAPH,LGALS1,CCNA2,ZWINT,KIF20A,CCNF,ASF1B,CCNB2,TPX2,CDK1,CDC6,CDC20,TOP2A,MAD2L1,MYBL2	HALLMARK_BRCA_CORE307
Coexpression	M18917	MORI_IMMATURE_B_LYMPHOCYTE_DN	C2:CGP: Chemical and Genetic Perturbations	1.475e-21	1.41e-17	1.424e-19	1.387e-18	21	91	NUSAP1,CENPA,MTHFD2,DLGAP5,MCM2,RRM2,TTK,CDC45,NEK2,NDC80,MKI67,KPNA2,RAD51,UBE2C,NCAPH,LGALS1,CCNA2,CCNB2,CDK1,CDC20,TOP2A	HALLMARK_BRCA_CORE307
Coexpression	M39209	HAY_BONE_MARROW_STROMAL	C8: Cell Type Signature	1.895e-21	1.811e-17	1.811e-19	1.764e-18	48	767	CDO1,RRAD,PTGFR,ABCA9,AKR1C2,ABCA8,CIDEA,TNFRSF12A,BMP2,ADIPOQ,DLC1,ADAMDEC1,NFIB,PTX3,SERPING1,C1R,CCL13,TACR1,SRPX,HSPB2,CNTFR,COL11A1,FOSB,GPX3,TDO2,CAV1,CAV2,PPARG,CXCL2,TF,AQP7,ZFP36,ITIH5,TFPI,LIFR,IGFBP4,IGFBP6,ABCA6,EGFR,LPL,ANGPTL4,TSPAN8,CD63,CD81,ATF3,LUM,TMEM100,IL6	HALLMARK_BRCA_CORE307
Coexpression	M9516	PUJANA_BRCA2_PCC_NETWORK	C2:CGP: Chemical and Genetic Perturbations	2.03e-21	1.94e-17	1.921e-19	1.871e-18	37	426	CENPA,CENPE,DLGAP5,MCM2,HMMR,RRM2,TTK,STAT5A,CDC45,TYMS,AURKA,ALDH1A2,NDC80,BUB1,FEN1,MKI67,KIF11,KIF2C,POLD1,UBE2C,E2F1,STIL,NCAPH,CCNA2,ZWINT,CCNF,CCNB2,TPX2,CDK1,CDC6,CDC20,ESPL1,LEF1,PLK4,TOP2A,MAD2L1,MYBL2	HALLMARK_BRCA_CORE307
Coexpression	MM1138	MORI_IMMATURE_B_LYMPHOCYTE_DN	M2:CGP: Chemical and Genetic Perturbations	2.418e-21	2.311e-17	2.265e-19	2.207e-18	21	93	NUSAP1,CENPA,MTHFD2,DLGAP5,MCM2,RRM2,TTK,CDC45,NEK2,NDC80,MKI67,KPNA2,RAD51,UBE2C,NCAPH,LGALS1,CCNA2,CCNB2,CDK1,CDC20,TOP2A	HALLMARK_BRCA_CORE307
Coexpression	M39238	LAKE_ADULT_KIDNEY_C19_COLLECTING_DUCT_INTERCALATED_CELLS_TYPE_A_MEDULLA	C8: Cell Type Signature	2.934e-21	2.804e-17	2.722e-19	2.652e-18	33	326	RPL34,HLA-B,RPS3,B2M,RPS12,MDH1,HNRNPA2B1,SLC25A3,BMPR1B,CLU,ALDH1A1,GNAS,ALDOA,MPPED2,NPM1,ANXA2,COX4I1,CANX,COX7C,SKP1,PPIA,MYL12A,RHOA,TXNIP,EEF2,EIF4A2,CD63,CD74,FTL,ENO1,RPL6,RPL9,SOD2	HALLMARK_BRCA_CORE307
Coexpression	M854	LINDGREN_BLADDER_CANCER_CLUSTER_3_UP	C2:CGP: Chemical and Genetic Perturbations	3.23e-21	3.087e-17	2.968e-19	2.891e-18	33	327	CENPA,CENPE,MTHFD2,DLGAP5,KIF4A,DBI,RRM2,CDC45,TYMS,AURKA,NEK2,BUB1,PLAGL1,ALAS2,PLK1,KIF11,KIF2C,KPNA2,RAD51,UBE2C,BIRC5,E2F1,DEPDC1,AKAP12,ZWINT,CCNB2,CDK1,CDC6,CDC25A,PLK4,TOP2A,MAD2L1,MYBL2	HALLMARK_BRCA_CORE307
Coexpression	M4772	CAIRO_HEPATOBLASTOMA_CLASSES_UP	C2:CGP: Chemical and Genetic Perturbations	3.566e-21	3.408e-17	3.245e-19	3.162e-18	43	612	RPL22,NUSAP1,CENPA,RPS3,SQLE,DLGAP5,KIF4A,MCM2,HMMR,RRM2,TTK,SLC25A3,AURKA,NEK2,KIF15,NDC80,BUB1,MKI67,UQCRB,PLK1,KIF11,KIF2C,KPNA2,NPM1,POLD1,CANX,UBE2C,ARFGEF1,BIRC5,CCNA2,KIF20A,CCNF,EEF1B2,CCNB2,TPX2,CDK1,CDC6,CDC20,CDC25A,ENO1,RPL6,TOP2A,MAD2L1	HALLMARK_BRCA_CORE307
Coexpression	M14427	DODD_NASOPHARYNGEAL_CARCINOMA_DN	C2:CGP: Chemical and Genetic Perturbations	3.904e-21	3.731e-17	3.52e-19	3.429e-18	64	1405	RPL22,NUSAP1,TNFRSF9,CENPA,CENPE,INHBA,ORC6,CXCL10,MTHFD2,ACTA2,DLGAP5,KIF4A,MCM2,HMMR,RRM2,TTK,HNRNPA2B1,PTGS2,CDC45,TYMS,AURKA,LHX2,NEK2,KIF15,NDC80,BUB1,CXCL9,FEN1,MKI67,FGF2,CCL13,MMP1,CXCL11,KIF11,KIF2C,KPNA2,RAD51,NPM1,UBE2C,BIRC5,E2F1,DEPDC1,TDO2,CAV1,NCAPH,PPIA,LGALS1,CCNA2,ZWINT,KIF20A,CCNF,CCNB2,TP63,TPX2,SLC7A5,PCOLCE2,CDK1,CDC6,CDC25A,ENO1,PLK4,RPL6,TOP2A,MAD2L1	HALLMARK_BRCA_CORE307
Coexpression	M18855	VECCHI_GASTRIC_CANCER_EARLY_UP	C2:CGP: Chemical and Genetic Perturbations	4.153e-21	3.969e-17	3.71e-19	3.614e-18	37	435	NUSAP1,KLK10,CENPA,INHBA,DLGAP5,KIF4A,MCM2,HMMR,RRM2,TTK,AURKA,NEK2,KIF15,NDC80,IFITM3,BUB1,FEN1,MKI67,ACAA2,NPM1,UBE2C,BIRC5,DEPDC1,IFITM2,CCNA2,ZWINT,KIF20A,CCNB2,TPX2,CDK1,CDC6,CDC20,ENO1,TOP2A,MAD2L1,SOD2,MYBL2	HALLMARK_BRCA_CORE307
Coexpression	M1744	MARSON_BOUND_BY_E2F4_UNSTIMULATED	C2:CGP: Chemical and Genetic Perturbations	4.42e-21	4.224e-17	3.911e-19	3.81e-18	46	714	NUSAP1,CENPA,CENPE,ORC6,CXCL10,DLGAP5,KIF4A,HMMR,RRM2,TTK,HNRNPA2B1,CDC45,AURKA,NEK2,KIF15,NDC80,BUB1,FEN1,PLK1,ALDH6A1,KIF11,KIF2C,KPNA2,RAD51,UBE2C,BIRC5,E2F1,DEPDC1,STIL,NCAPH,CCNA2,KIF20A,CCNF,ASF1B,CCNB2,HSD17B6,TPX2,CDK1,CDC6,CDC20,CDC25A,ESPL1,PLK4,TOP2A,MAD2L1,MYBL2	HALLMARK_BRCA_CORE307
Coexpression	M8031	GSE25088_WT_VS_STAT6_KO_MACROPHAGE_DN	C7:IMMUNESIGDB: ImmuneSigDB	6.372e-21	6.09e-17	5.587e-19	5.443e-18	27	199	NUSAP1,DLGAP5,KIF4A,RRM2,CDC45,TYMS,AURKA,NEK2,KIF15,MKI67,SERPING1,KIF11,KIF2C,KPNA2,RAD51,SELP,ANXA1,NCAPH,ZWINT,KIF20A,ASF1B,CCNB2,TP63,TPX2,CDK1,CDC25A,TOP2A	HALLMARK_BRCA_CORE307
Coexpression	M4604	GSE24634_TREG_VS_TCONV_POST_DAY7_IL4_CONVERSION_UP	C7:IMMUNESIGDB: ImmuneSigDB	7.291e-21	6.968e-17	6.221e-19	6.061e-18	27	200	NUSAP1,MAOB,CENPA,CENPE,DLGAP5,KIF4A,MCM2,RRM2,CDC45,TYMS,AURKA,KIF15,BUB1,FEN1,CNTFR,KIF11,KIF2C,RAD51,UBE2C,BIRC5,CCNA2,ZWINT,CCNB2,TPX2,CDC20,PLK4,MYBL2	HALLMARK_BRCA_CORE307
Coexpression	M8308	GSE28726_NAIVE_CD4_TCELL_VS_NAIVE_VA24NEG_NKTCELL_UP	C7:IMMUNESIGDB: ImmuneSigDB	7.291e-21	6.968e-17	6.221e-19	6.061e-18	27	200	TNFRSF9,MTHFD2,MCM2,HMMR,RRM2,TTK,CDC45,TYMS,AURKA,NEK2,NDC80,ALDOA,ALDOC,KIF11,KIF2C,VLDLR,NCAPH,CCNA2,IGFBP4,CCNB2,TPX2,CDK1,CDC6,ESPL1,ENO1,TOP2A,MYBL2	HALLMARK_BRCA_CORE307
Coexpression	M5925	HALLMARK_E2F_TARGETS	H: Hallmark	7.291e-21	6.968e-17	6.221e-19	6.061e-18	27	200	CDKN2A,CENPE,ORC6,MTHFD2,DLGAP5,KIF4A,MCM2,HMMR,RRM2,AURKA,MKI67,PLK1,KIF2C,KPNA2,POLD1,BIRC5,DEPDC1,ASF1B,CCNB2,CDK1,CDC20,CDC25A,ESPL1,PLK4,TOP2A,MAD2L1,MYBL2	HALLMARK_BRCA_CORE307
Coexpression	M41687	TRAVAGLINI_LUNG_PROLIFERATING_NK_T_CELL	C8: Cell Type Signature	9.163e-21	8.757e-17	7.749e-19	7.55e-18	23	129	ORC6,HMMR,RRM2,CDC45,TYMS,NDC80,FEN1,MKI67,KIF2C,UBE2C,BIRC5,E2F1,NCAPH,PPIA,CCNA2,ZWINT,ASF1B,TPX2,CDK1,CDC20,TOP2A,MAD2L1,MYBL2	HALLMARK_BRCA_CORE307
Coexpression	MM1100	BERENJENO_TRANSFORMED_BY_RHOA_UP	M2:CGP: Chemical and Genetic Perturbations	1.451e-20	1.386e-16	1.216e-18	1.185e-17	41	571	NUSAP1,CENPA,HLA-B,INHBA,ORC6,MTHFD2,DLGAP5,KIF4A,MCM2,KLF4,TTK,PTGS2,CDC45,TYMS,AURKA,NEK2,BUB1,FEN1,MKI67,KIF11,KIF2C,KPNA2,RAD51,POLD1,BIRC5,E2F1,CXCL2,SLC2A1,CCNA2,KIF20A,CCNF,IGFBP6,ASF1B,CDK1,CDC6,CDC20,PLK4,TOP2A,MAD2L1,SOD2,MYBL2	HALLMARK_BRCA_CORE307
Coexpression	M19867	ALCALAY_AML_BY_NPM1_LOCALIZATION_DN	C2:CGP: Chemical and Genetic Perturbations	1.593e-20	1.523e-16	1.324e-18	1.29e-17	26	186	HLA-DRA,DLGAP5,KIF4A,MCM2,HMMR,RRM2,KCNIP2,ABCB1,TYMS,MKI67,PLAGL1,ACAA2,KIF2C,POLD1,UBE2C,BIRC5,IFITM2,NCAPH,CCNA2,CCNF,CCNB2,GYPC,TPX2,CDC6,CDC20,MAD2L1	HALLMARK_BRCA_CORE307
Coexpression	M39237	LAKE_ADULT_KIDNEY_C18_COLLECTING_DUCT_PRINCIPAL_CELLS_MEDULLA	C8: Cell Type Signature	2.117e-20	2.024e-16	1.73e-18	1.685e-17	32	322	RPL34,HLA-B,ACADVL,PDK4,B2M,RPS12,HNRNPA2B1,BMPR1B,CLU,IFITM3,GNAS,ALDOA,NPM1,ANXA2,COX4I1,CANX,COX7C,IFITM2,PPIA,PABPC1,MYL12A,RHOA,TXNIP,EEF2,EIF4A2,CD63,CD81,FTL,ENO1,RPL6,RPL9,SOD2	HALLMARK_BRCA_CORE307
Coexpression	M39060	MANNO_MIDBRAIN_NEUROTYPES_HPROGFPL	C8: Cell Type Signature	2.117e-20	2.024e-16	1.73e-18	1.685e-17	32	322	NUSAP1,CENPE,DLGAP5,BDH2,KIF4A,MCM2,HMMR,RRM2,TTK,TYMS,AURKA,NEK2,KIF15,PTX3,BUB1,MKI67,PLK1,KIF11,KIF2C,UBE2C,BIRC5,DEPDC1,NCAPH,CCNA2,ZWINT,CCNB2,TPX2,CDK1,CDC25A,TOP2A,MAD2L1,MYBL2	HALLMARK_BRCA_CORE307
Coexpression	M16189	BERENJENO_TRANSFORMED_BY_RHOA_UP	C2:CGP: Chemical and Genetic Perturbations	2.622e-20	2.506e-16	2.124e-18	2.069e-17	40	549	NUSAP1,CENPA,HLA-B,INHBA,ORC6,MTHFD2,DLGAP5,KIF4A,MCM2,KLF4,TTK,PTGS2,CDC45,TYMS,AURKA,NEK2,BUB1,FEN1,MKI67,KIF11,KIF2C,KPNA2,RAD51,POLD1,BIRC5,E2F1,SLC2A1,CCNA2,KIF20A,CCNF,IGFBP6,ASF1B,CDK1,CDC6,CDC20,PLK4,TOP2A,MAD2L1,SOD2,MYBL2	HALLMARK_BRCA_CORE307
Coexpression	M45675	HE_LIM_SUN_FETAL_LUNG_C0_MESENCHYMAL_2_CELL	C8: Cell Type Signature	2.711e-20	2.591e-16	2.177e-18	2.121e-17	31	300	NUSAP1,CENPA,CENPE,DLGAP5,KIF4A,CDC45,AURKA,KIF15,NDC80,BUB1,MKI67,PLK1,KIF11,KIF2C,KPNA2,UBE2C,BIRC5,DEPDC1,NCAPH,CCNA2,ZWINT,KIF20A,ASF1B,CCNB2,TPX2,CDK1,CDC20,LEF1,TOP2A,MAD2L1,MYBL2	HALLMARK_BRCA_CORE307
Coexpression	MM419	HEVNER_CORTEX_RADIAL_GLIA_PROGENITORS	M2:CGP: Chemical and Genetic Perturbations	2.894e-20	2.766e-16	2.305e-18	2.246e-17	36	432	NUSAP1,CENPA,CENPE,MTHFD2,DLGAP5,KIF4A,MCM2,DBI,RRM2,TTK,CDC45,TYMS,AURKA,MGST1,NDC80,FEN1,PLK1,KIF11,RAD51,POLD1,BIRC5,STIL,NCAPH,CCNA2,CCNF,RHOA,ASF1B,CCNB2,TPX2,CDK1,ATP1A1,CDC6,ESPL1,TOP2A,MAD2L1,MYBL2	HALLMARK_BRCA_CORE307
Coexpression	M40025	BUSSLINGER_DUODENAL_DIFFERENTIATING_STEM_CELLS	C8: Cell Type Signature	4.416e-20	4.22e-16	3.488e-18	3.398e-17	31	305	RPL22,RPL34,MAOA,RPS3,RPS12,DBI,HMGCS2,RRM2,HNRNPA2B1,SLC25A3,MGST1,PIGR,CLU,NFIB,MKI67,ALDH1A1,NPM1,ANXA2,COX4I1,CANX,GPX2,COX7C,PPIA,PABPC1,EEF1B2,EEF2,TSPAN8,ENO1,RPL6,TOP2A,RPL9	HALLMARK_BRCA_CORE307
Coexpression	M1471	AFFAR_YY1_TARGETS_DN	C2:CGP: Chemical and Genetic Perturbations	5.658e-20	5.407e-16	4.432e-18	4.318e-17	29	260	CENPA,HLA-B,CENPE,MTHFD2,SQLE,HMMR,TTK,AURKA,BUB1,FEN1,MKI67,MMP13,PLK1,KIF11,KIF2C,BIRC5,LEP,CCNA2,KIF20A,TRIB3,CCNB2,TSPAN8,PCOLCE2,LUM,CDC6,TNNI3,PLK4,TOP2A,MAD2L1	HALLMARK_BRCA_CORE307
Coexpression	M1735	GAVIN_FOXP3_TARGETS_CLUSTER_P6	C2:CGP: Chemical and Genetic Perturbations	6.274e-20	5.996e-16	4.875e-18	4.749e-17	20	93	NUSAP1,TNFRSF9,CENPE,HMMR,RRM2,ABCB1,TYMS,AURKA,NEK2,BUB1,PLK1,KIF2C,RAD51,BIRC5,CCNA2,KIF20A,CCNB2,TPX2,CDK1,CDC20	HALLMARK_BRCA_CORE307
Coexpression	M4636	GSE24634_IL4_VS_CTRL_TREATED_NAIVE_CD4_TCELL_DAY7_UP	C7:IMMUNESIGDB: ImmuneSigDB	8.025e-20	7.67e-16	6.185e-18	6.026e-17	26	198	NUSAP1,DLGAP5,MCM2,HMMR,RRM2,TTK,TYMS,KIF15,FEN1,MKI67,CCL13,CCL24,KIF11,KIF2C,UBE2C,BIRC5,CCNA2,ZWINT,KIF20A,CCNB2,TPX2,CDK1,CDC20,ESPL1,MARCO,PLK4	HALLMARK_BRCA_CORE307
Coexpression	M39078	ZHONG_PFC_MAJOR_TYPES_NPCS	C8: Cell Type Signature	8.91e-20	8.515e-16	6.812e-18	6.636e-17	23	142	NUSAP1,ORC6,DLGAP5,MCM2,RRM2,KIF15,NDC80,BUB1,FEN1,MKI67,KIF11,KIF2C,KPNA2,UBE2C,BIRC5,CCNA2,ZWINT,CCNB2,TPX2,CDK1,CDC20,TOP2A,MAD2L1	HALLMARK_BRCA_CORE307
Coexpression	M8314	GSE28726_NAIVE_VS_ACTIVATED_CD4_TCELL_DN	C7:IMMUNESIGDB: ImmuneSigDB	9.135e-20	8.731e-16	6.875e-18	6.697e-17	26	199	TNFRSF9,DLGAP5,MCM2,DBI,RRM2,TTK,CDC45,TYMS,AURKA,FEN1,MKI67,ALDOA,KIF11,UBE2C,YWHAE,LGALS1,CCNA2,CCNB2,LPL,TPX2,CD63,CDC6,CDC20,ESPL1,ENO1,MYBL2	HALLMARK_BRCA_CORE307
Coexpression	M1395	MORI_PRE_BI_LYMPHOCYTE_UP	C2:CGP: Chemical and Genetic Perturbations	9.111e-20	8.708e-16	6.875e-18	6.697e-17	19	81	MTHFD2,SQLE,KIF4A,MCM2,DBI,RRM2,TTK,AURKA,NDC80,MKI67,KPNA2,RAD51,UBE2C,NCAPH,CCNB2,CDK1,CDC20,LEF1,TOP2A	HALLMARK_BRCA_CORE307
Coexpression	MM1217	GAVIN_FOXP3_TARGETS_CLUSTER_P6	M2:CGP: Chemical and Genetic Perturbations	9.885e-20	9.447e-16	7.381e-18	7.191e-17	20	95	NUSAP1,TNFRSF9,CENPE,HMMR,RRM2,ABCB1,TYMS,AURKA,NEK2,BUB1,PLK1,KIF2C,RAD51,BIRC5,CCNA2,KIF20A,CCNB2,TPX2,CDK1,CDC20	HALLMARK_BRCA_CORE307
Coexpression	M2961	GSE14415_NATURAL_TREG_VS_TCONV_DN	C7:IMMUNESIGDB: ImmuneSigDB	1.042e-19	9.956e-16	7.519e-18	7.325e-17	25	180	CENPE,DLGAP5,KIF4A,MCM2,HMMR,RRM2,TTK,CDC45,AURKA,KIF15,NDC80,BUB1,PLK1,KIF11,RAD51,CNIH2,BIRC5,NCAPH,CCNA2,ASF1B,CCNB2,TPX2,CDK1,TOP2A,MAD2L1	HALLMARK_BRCA_CORE307
Coexpression	M8527	GSE32164_RESTING_DIFFERENTIATED_VS_ALTERNATIVELY_ACT_M2_MACROPHAGE_UP	C7:IMMUNESIGDB: ImmuneSigDB	1.039e-19	9.931e-16	7.519e-18	7.325e-17	26	200	NUSAP1,CDKN2A,CENPA,ORC6,SQLE,KIF4A,RRM2,PTGS2,CDC45,NDC80,KPNA2,RAD51,BIRC5,RET,NCAPH,CCNA2,KIF20A,EGFR,CCNB2,LPL,CDK1,LUM,CDC6,CDC20,TOP2A,MAD2L1	HALLMARK_BRCA_CORE307
Coexpression	M5303	GSE36476_CTRL_VS_TSST_ACT_72H_MEMORY_CD4_TCELL_OLD_DN	C7:IMMUNESIGDB: ImmuneSigDB	1.039e-19	9.931e-16	7.519e-18	7.325e-17	26	200	NUSAP1,CENPA,DLGAP5,KIF4A,MCM2,HMMR,RRM2,TYMS,AURKA,FEN1,MKI67,KIF11,RAD51,UBE2C,NCAPH,CCNA2,ZWINT,KIF20A,EGR3,CCNB2,TPX2,CDC6,CDC20,ESPL1,PLK4,TOP2A	HALLMARK_BRCA_CORE307
Coexpression	M9277	GSE39110_DAY3_VS_DAY6_POST_IMMUNIZATION_CD8_TCELL_DN	C7:IMMUNESIGDB: ImmuneSigDB	1.039e-19	9.931e-16	7.519e-18	7.325e-17	26	200	NUSAP1,CENPE,KIF4A,TTK,AURKA,NEK2,BUB1,FEN1,PLK1,KIF11,KIF2C,KPNA2,UBE2C,BIRC5,STIL,LGALS1,CCNA2,KIF20A,CCNF,CCNB2,TPX2,CDK1,CDC6,CDC20,TOP2A,MYBL2	HALLMARK_BRCA_CORE307
Coexpression	M8365	RHODES_UNDIFFERENTIATED_CANCER	C2:CGP: Chemical and Genetic Perturbations	1.054e-19	1.008e-15	7.519e-18	7.325e-17	18	69	CENPA,MTHFD2,DLGAP5,MCM2,CXCL9,KIF2C,KPNA2,UBE2C,BIRC5,NCAPH,CCNA2,SLC7A5,CDK1,CDC6,CDC20,TOP2A,MAD2L1,MYBL2	HALLMARK_BRCA_CORE307
Coexpression	M19048	RUIZ_TNC_TARGETS_DN	C2:CGP: Chemical and Genetic Perturbations	1.051e-19	1.004e-15	7.519e-18	7.325e-17	23	143	MCM2,RRM2,CDC45,TNFRSF12A,TYMS,MET,FEN1,KIF2C,UBE2C,BIRC5,E2F1,CAV1,CAV2,OLR1,CCNA2,ZWINT,EGFR,ASF1B,SLC7A5,CDK1,CDC6,CDC25A,MAD2L1	HALLMARK_BRCA_CORE307
Coexpression	M39118	AIZARANI_LIVER_C14_HEPATOCYTES_2	C8: Cell Type Signature	1.88e-19	1.796e-15	1.331e-17	1.296e-16	27	226	CES1,ETFB,HMGCS2,ALDH1L1,ADH4,MGST1,CLU,IFITM3,HPN,SERPING1,PLA2G2A,C1R,C3,ACAA2,ALDH1A1,ALDH6A1,TAT,GPX2,GPX3,RBP4,TDO2,SERPINA6,TF,IGFBP4,HSD17B6,FTL,PCK1	HALLMARK_BRCA_CORE307
Coexpression	MM456	LAZARO_GENETIC_MOUSE_MODEL_HIGH_GRADE_SMALL_CELL_NEUROENDOCRINE_LUNG_CARCINOMA_UP	M2:CGP: Chemical and Genetic Perturbations	2.053e-19	1.962e-15	1.443e-17	1.405e-16	43	681	NUSAP1,CDKN2A,CENPA,CENPE,ORC6,MTHFD2,SQLE,DLGAP5,KIF4A,MCM2,HMMR,TTK,CDC45,TYMS,AURKA,LHX2,NEK2,NDC80,MKI67,PLK1,SYT13,KIF11,KIF2C,KPNA2,RAD51,POLD1,UBE2C,BIRC5,DEPDC1,STIL,REV3L,NCAPH,CCNA2,KIF20A,CCNB2,TPX2,CDK1,CDC6,CDC20,CDC25A,PLK4,TOP2A,MAD2L1	HALLMARK_BRCA_CORE307
Coexpression	M39059	MANNO_MIDBRAIN_NEUROTYPES_HPROGBP	C8: Cell Type Signature	2.891e-19	2.763e-15	2.017e-17	1.965e-16	30	300	NUSAP1,CENPE,DLGAP5,BDH2,KIF4A,HMMR,RRM2,TTK,TYMS,AURKA,NEK2,KIF15,PTX3,BUB1,MKI67,PLK1,KIF11,KIF2C,UBE2C,BIRC5,DEPDC1,NCAPH,CCNA2,ZWINT,CCNB2,TPX2,CDK1,TOP2A,MAD2L1,MYBL2	HALLMARK_BRCA_CORE307
Coexpression	M45001	LIU_OVARIAN_CANCER_TUMORS_AND_XENOGRAFTS_XDGS_DN	C2:CGP: Chemical and Genetic Perturbations	3.285e-19	3.14e-15	2.275e-17	2.217e-16	68	1716	A2M,CADM3,CDO1,TNFRSF9,ZBTB16,MAOB,HLA-B,INHBA,CXCL10,PDK4,CLEC5A,HLA-DRA,B2M,ACTA2,ABCA9,ABCA8,PTGS2,ABCB1,BMP2,DLC1,ADAMDEC1,CXCL9,SERPING1,PLA2G2A,C1R,PLAGL1,C3,CCL11,SRPX,MMP1,MMP9,MMP11,MMP13,CXCL11,IL33,SELP,COL11A1,CALB2,COMP,FOS,FOSB,AOX1,CXCL13,TDO2,CAV1,CXCL2,OLR1,ZFP36,LGALS1,TFPI,IGF1,IGFBP4,ABCA6,TIMP2,EGR3,GYPC,CD36,LPL,AOC3,TSPAN8,CD74,FTL,PCOLCE2,LUM,SLC16A7,MARCO,IL6,PCK1	HALLMARK_BRCA_CORE307
Coexpression	MM3714	TABULA_MURIS_SENIS_HEART_AND_AORTA_FIBROBLAST_OF_CARDIAC_TISSUE_AGEING	M8: Cell Type Signature	3.4e-19	3.249e-15	2.338e-17	2.277e-16	31	327	RPL22,HLA-B,CES1,RPS3,B2M,PENK,RPS12,KLF4,MGST1,IFITM3,SERPING1,C1R,C3,IL33,NPM1,ANXA1,FOS,GPX3,IFITM2,CXCL2,PABPC1,TF,LGALS1,TXNIP,EEF1B2,EEF2,IGFBP6,CD74,FTL,PCOLCE2,RPL6	HALLMARK_BRCA_CORE307
Coexpression	MM1136	MORI_PRE_BI_LYMPHOCYTE_UP	M2:CGP: Chemical and Genetic Perturbations	3.947e-19	3.772e-15	2.694e-17	2.625e-16	19	87	MTHFD2,SQLE,KIF4A,MCM2,DBI,RRM2,TTK,AURKA,NDC80,MKI67,KPNA2,RAD51,UBE2C,NCAPH,CCNB2,CDK1,CDC20,LEF1,TOP2A	HALLMARK_BRCA_CORE307
Coexpression	M17333	FARMER_BREAST_CANCER_CLUSTER_2	C2:CGP: Chemical and Genetic Perturbations	4.571e-19	4.368e-15	3.076e-17	2.997e-16	14	33	NUSAP1,CENPA,CENPE,KIF4A,NEK2,KIF15,NDC80,BUB1,KIF11,CCNA2,KIF20A,CCNB2,TPX2,MAD2L1	HALLMARK_BRCA_CORE307
Coexpression	M1490	GREENBAUM_E2A_TARGETS_UP	C2:CGP: Chemical and Genetic Perturbations	4.571e-19	4.368e-15	3.076e-17	2.997e-16	14	33	NUSAP1,KIF4A,TTK,AURKA,BUB1,MKI67,KIF11,KIF2C,CCNA2,CCNB2,SLC7A5,PLK4,TOP2A,MAD2L1	HALLMARK_BRCA_CORE307
Coexpression	M19745	TARTE_PLASMA_CELL_VS_PLASMABLAST_DN	C2:CGP: Chemical and Genetic Perturbations	5.564e-19	5.318e-15	3.719e-17	3.623e-16	30	307	CENPA,CENPE,MTHFD2,ACTA2,DLGAP5,DBI,HMMR,RRM2,TTK,TYMS,NEK2,MKI67,KIF11,KIF2C,KPNA2,UBE2C,STIL,LGALS1,CCNA2,CCNF,IGF1,SLC7A5,CDK1,CDC6,CDC20,ESPL1,PLK4,TOP2A,MAD2L1,SOD2	HALLMARK_BRCA_CORE307
Coexpression	MM1157	AFFAR_YY1_TARGETS_DN	M2:CGP: Chemical and Genetic Perturbations	5.968e-19	5.704e-15	3.961e-17	3.859e-16	29	283	CENPA,HLA-B,CENPE,MTHFD2,SQLE,HMMR,TTK,AURKA,BUB1,FEN1,MKI67,MMP13,PLK1,KIF11,KIF2C,BIRC5,LEP,CCNA2,KIF20A,TRIB3,CCNB2,TSPAN8,PCOLCE2,LUM,CDC6,TNNI3,PLK4,TOP2A,MAD2L1	HALLMARK_BRCA_CORE307
Coexpression	MM3849	TABULA_MURIS_SENIS_THYMUS_THYMOCYTE_AGEING	M8: Cell Type Signature	6.056e-19	5.788e-15	3.991e-17	3.889e-16	43	701	RPL22,NUSAP1,CENPA,HLA-B,CENPE,ORC6,RPS3,CFL1,B2M,ETFB,RPS12,DBI,HMMR,MDH1,RRM2,CDC45,SLC25A3,TYMS,AURKA,SDF2L1,PLK1,NPM1,ANXA2,COX4I1,UBE2C,GPX4,BIRC5,PPIA,PABPC1,CCNA2,MYL12A,EEF1B2,ASF1B,CCNB2,TPX2,FTL,CDK1,CDC20,RPL6,TOP2A,MAD2L1,RPL9,SOD2	HALLMARK_BRCA_CORE307
Coexpression	M41748	RUBENSTEIN_SKELETAL_MUSCLE_SATELLITE_CELLS	C8: Cell Type Signature	7.327e-19	7.003e-15	4.796e-17	4.673e-16	30	310	RPL22,RPL34,RPS3,RPS12,DBI,NDRG2,RXRG,SLC25A3,DES,CLU,UQCRB,ALDH1A1,GNAS,ALDOA,FXYD1,NPM1,COX4I1,FOS,FOSB,ANXA5,PPIA,PABPC1,ZFP36,RHOA,EEF1B2,EEF2,EIF4A2,CD63,RPL6,RPL9	HALLMARK_BRCA_CORE307
Coexpression	MM1160	GREENBAUM_E2A_TARGETS_UP	M2:CGP: Chemical and Genetic Perturbations	7.689e-19	7.349e-15	4.999e-17	4.87e-16	14	34	NUSAP1,KIF4A,TTK,AURKA,BUB1,MKI67,KIF11,KIF2C,CCNA2,CCNB2,SLC7A5,PLK4,TOP2A,MAD2L1	HALLMARK_BRCA_CORE307
Coexpression	M2981	GSE13547_2H_VS_12_H_ANTI_IGM_STIM_BCELL_UP	C7:IMMUNESIGDB: ImmuneSigDB	8.919e-19	8.524e-15	5.759e-17	5.611e-16	24	176	CENPE,BDH2,KIF4A,HMMR,RRM2,TTK,KIF15,NDC80,IFITM3,BUB1,MKI67,KIF11,RAD51,BIRC5,NCAPH,ITIH5,CCNA2,CCNF,CCNB2,CD36,TPX2,CDK1,CDC20,TOP2A	HALLMARK_BRCA_CORE307
Coexpression	M1286	HOSHIDA_LIVER_CANCER_SUBCLASS_S3	C2:CGP: Chemical and Genetic Perturbations	1.204e-18	1.151e-14	7.723e-17	7.524e-16	28	266	MAOA,MAOB,ACADVL,CES1,PDK4,HMGCS2,ADH4,NFIB,SERPING1,PLA2G2A,C1R,ACAA2,UQCRB,ALDH1A1,ALDH6A1,GPX2,GPX3,TDO2,SERPINA6,CXCL2,AQP7,TGFBR3,PPP2R1B,IGF1,EGFR,CD81,PCK1,SOD2	HALLMARK_BRCA_CORE307
Coexpression	M8029	GSE25088_WT_VS_STAT6_KO_MACROPHAGE_IL4_STIM_DN	C7:IMMUNESIGDB: ImmuneSigDB	1.25e-18	1.194e-14	7.963e-17	7.757e-16	25	199	NUSAP1,DLGAP5,KIF4A,HMMR,RRM2,CDC45,TYMS,AURKA,NEK2,MKI67,ALDH1A1,KIF11,KPNA2,RAD51,SELP,ANXA1,NCAPH,ZWINT,KIF20A,CCNB2,CDK1,CDC20,ESPL1,PLK4,TOP2A	HALLMARK_BRCA_CORE307
Coexpression	M15866	BIDUS_METASTASIS_UP	C2:CGP: Chemical and Genetic Perturbations	1.324e-18	1.266e-14	8.382e-17	8.166e-16	26	221	NUSAP1,CENPA,SQLE,DLGAP5,KIF4A,RRM2,HNRNPA2B1,TYMS,AURKA,NFIB,BUB1,FEN1,KIF11,UBE2C,BIRC5,DEPDC1,NCAPH,YWHAE,CCNA2,ASF1B,CCNB2,TPX2,CDK1,CDC6,PLK4,MAD2L1	HALLMARK_BRCA_CORE307
Coexpression	M45768	HE_LIM_SUN_FETAL_LUNG_C4_CYCLING_T_CELL	C8: Cell Type Signature	1.386e-18	1.324e-14	8.712e-17	8.488e-16	49	939	NUSAP1,CENPA,CENPE,ORC6,MTHFD2,DLGAP5,KIF4A,MCM2,HMMR,RRM2,TTK,CDC45,TYMS,AURKA,NEK2,KIF15,NDC80,BUB1,FEN1,MKI67,PLK1,KIF11,KIF2C,KPNA2,POLD1,ANXA5,UBE2C,BIRC5,E2F1,E2F2,DEPDC1,STIL,NCAPH,CCNA2,ZWINT,KIF20A,CCNF,ASF1B,CCNB2,TPX2,CDK1,CDC6,CDC20,ESPL1,PLK4,TOP2A,MAD2L1,SOD2,MYBL2	HALLMARK_BRCA_CORE307
Coexpression	M39173	MURARO_PANCREAS_DUCTAL_CELL	C8: Cell Type Signature	2.012e-18	1.923e-14	1.257e-16	1.224e-15	57	1276	A2M,SOX10,MAOB,HLA-B,ACADVL,CES1,CFL1,HLA-DRA,B2M,BDH2,MDH1,NDRG2,ABCB1,SLC25A3,TNFRSF12A,MET,BMP2,PIGR,IFITM3,NFIB,SERPING1,FGF2,C1R,C3,ACAA2,HSD17B2,ALDOA,ANXA1,ANXA2,ANXA5,GPX2,COX7C,IFITM2,CAV1,CAV2,SERPINA6,PPIA,CXCL2,OLR1,ZFP36,TFF1,ITIH5,TFPI,MYL12A,TXNIP,EGFR,TIMP2,GYPC,CSRP1,TSPAN8,CD63,CD74,ATF3,ATP1A1,ENO1,SLC16A7,SOD2	HALLMARK_BRCA_CORE307
Coexpression	M2993	GSE13547_CTRL_VS_ANTI_IGM_STIM_BCELL_2H_UP	C7:IMMUNESIGDB: ImmuneSigDB	2.257e-18	2.157e-14	1.401e-16	1.365e-15	24	183	CENPA,CENPE,CXCL10,ETFB,KIF4A,HMMR,RRM2,TTK,CDC45,KIF15,BUB1,MKI67,PLK1,KIF11,KIF2C,KPNA2,RAD51,CCNA2,CCNB2,CSRP1,TPX2,CDK1,TOP2A,MAD2L1	HALLMARK_BRCA_CORE307
Coexpression	M45693	HE_LIM_SUN_FETAL_LUNG_C1_EARLY_TIP_CELL	C8: Cell Type Signature	2.469e-18	2.36e-14	1.523e-16	1.483e-15	22	145	NUSAP1,CENPE,ORC6,DLGAP5,CDC45,PLK1,UBE2C,BIRC5,E2F1,NCAPH,CCNA2,ZWINT,KIF20A,CCNB2,GYPC,TPX2,CDK1,CDC6,CDC20,TOP2A,MAD2L1,MYBL2	HALLMARK_BRCA_CORE307
Coexpression	M14134	TURASHVILI_BREAST_DUCTAL_CARCINOMA_VS_DUCTAL_NORMAL_DN	C2:CGP: Chemical and Genetic Perturbations	2.915e-18	2.786e-14	1.786e-16	1.74e-15	25	206	ZBTB16,MAOB,ACTA2,HMGCS2,RRAD,TRIM29,NDRG2,MET,GPC3,MGST1,PIGR,NFIB,PTX3,KRT15,COL17A1,ANXA1,FOS,FOSB,CAV2,TF,CLDN8,OXTR,EGFR,ATF3,SOD2	HALLMARK_BRCA_CORE307
Coexpression	M80	KINSEY_TARGETS_OF_EWSR1_FLII_FUSION_UP	C2:CGP: Chemical and Genetic Perturbations	3.43e-18	3.278e-14	2.088e-16	2.034e-15	57	1291	NUSAP1,CENPA,CES1,ORC6,MTHFD2,SQLE,DLGAP5,KIF4A,MCM2,HMMR,RRM2,TTK,CDC45,TYMS,AURKA,BMP2,NEK2,KIF15,NDC80,BUB1,FEN1,MKI67,PKP1,HSD17B2,PLK1,KIF11,KIF2C,KPNA2,RAD51,NPM1,BIRC5,E2F1,E2F2,DEPDC1,CAV1,CAV2,NCAPH,YWHAE,AKAP12,ZWINT,CCNF,PPP2R1B,TRIB3,ASF1B,CCNB2,TPX2,CDK1,CDC6,CDC20,CDC25A,ESPL1,ENO1,LEF1,PLK4,TOP2A,MAD2L1,MYBL2	HALLMARK_BRCA_CORE307
Coexpression	MM3684	TABULA_MURIS_SENIS_BRAIN_MYELOID_MICROGLIAL_CELL_AGEING	M8: Cell Type Signature	3.968e-18	3.793e-14	2.4e-16	2.339e-15	31	356	HLA-B,RPS3,CFL1,B2M,SLC25A3,CLU,IFITM3,SERPING1,ALDOA,NPM1,KRT15,ANXA2,COX4I1,ANXA5,GPX3,GPX4,CXCL2,YWHAE,EEF1B2,IGFBP4,TIMP2,LPL,KLK8,CD63,CD74,CD81,FTL,LUM,TMEM100,RPL6,RPL9	HALLMARK_BRCA_CORE307
Coexpression	M40002	BUSSLINGER_ESOPHAGEAL_PROLIFERATING_BASAL_CELLS	C8: Cell Type Signature	4.261e-18	4.072e-14	2.561e-16	2.495e-15	17	70	NUSAP1,RPS3,B2M,RRM2,HNRNPA2B1,IFITM3,MKI67,KRT15,COL17A1,GPX4,CAV1,EEF1B2,EEF2,SLC7A5,CD81,ENO1,TOP2A	HALLMARK_BRCA_CORE307
Coexpression	M1919	COLINA_TARGETS_OF_4EBP1_AND_4EBP2	C2:CGP: Chemical and Genetic Perturbations	5.048e-18	4.824e-14	3.015e-16	2.938e-15	31	359	NUSAP1,CDO1,HLA-B,B2M,DLGAP5,HMMR,F3,TTK,ABCB1,NEK2,MGST1,NDC80,IFITM3,NFIB,C1R,C3,SRPX,PLK1,KIF2C,RAD51,GPX3,BIRC5,AKAP12,CCNA2,TFPI,KIF20A,ASF1B,TPX2,CDC20,ESPL1,TOP2A	HALLMARK_BRCA_CORE307
Coexpression	M40026	BUSSLINGER_DUODENAL_TRANSIT_AMPLIFYING_CELLS	C8: Cell Type Signature	8.966e-18	8.568e-14	5.289e-16	5.153e-15	24	194	RPL22,RPL34,MAOA,RPS3,RPS12,DBI,HNRNPA2B1,SLC25A3,MGST1,PIGR,MKI67,ALDH1A1,ALDOA,NPM1,COX4I1,CANX,COX7C,PPIA,EEF1B2,EEF2,ENO1,RPL6,TOP2A,RPL9	HALLMARK_BRCA_CORE307
Coexpression	M4912	GSE29614_CTRL_VS_DAY7_TIV_FLU_VACCINE_PBMC_DN	C7:IMMUNESIGDB: ImmuneSigDB	8.966e-18	8.568e-14	5.289e-16	5.153e-15	24	194	NUSAP1,DLGAP5,KIF4A,MCM2,HMMR,RRM2,TTK,TYMS,AURKA,ADIPOQ,KIF15,BUB1,MKI67,SDF2L1,KIF11,XBP1,CAV1,ZWINT,CCNB2,HSD17B6,TPX2,CDK1,CDC6,CDC20	HALLMARK_BRCA_CORE307
Coexpression	M1859	RHEIN_ALL_GLUCOCORTICOID_THERAPY_DN	C2:CGP: Chemical and Genetic Perturbations	1.025e-17	9.793e-14	6.008e-16	5.853e-15	31	368	RPL22,NUSAP1,MCM2,HMMR,MDH1,RRM2,KLF4,TTK,TYMS,KIF15,ACAA2,GNAI1,ALDH6A1,KIF11,RAD51,NPM1,FOS,FOSB,CANX,BIRC5,PPIA,AKAP12,ZWINT,RHOA,EGR3,CCNB2,CDK1,CDC25A,ENO1,TOP2A,MAD2L1	HALLMARK_BRCA_CORE307
Coexpression	M9979	GSE45365_HEALTHY_VS_MCMV_INFECTION_CD11B_DC_DN	C7:IMMUNESIGDB: ImmuneSigDB	1.141e-17	1.09e-13	6.649e-16	6.477e-15	24	196	CENPA,CENPE,DLGAP5,HMMR,RRM2,F3,AURKA,NEK2,MYL9,MKI67,PLK1,SELP,UBE2C,BIRC5,DEPDC1,CAV1,KIF20A,CCNB2,TPX2,CD63,CDK1,LUM,CDC20,PCK1	HALLMARK_BRCA_CORE307
Coexpression	M19287	MORI_LARGE_PRE_BII_LYMPHOCYTE_UP	C2:CGP: Chemical and Genetic Perturbations	1.212e-17	1.158e-13	7.019e-16	6.838e-15	18	88	CENPA,CENPE,MCM2,RRM2,TTK,AURKA,NDC80,MKI67,KPNA2,NCAPH,LGALS1,CCNA2,ASF1B,CCNB2,CDK1,CDC20,TOP2A,MYBL2	HALLMARK_BRCA_CORE307
Coexpression	MM3706	TABULA_MURIS_SENIS_HEART_FIBROBLAST_OF_CARDIAC_TISSUE_AGEING	M8: Cell Type Signature	1.588e-17	1.517e-13	9.14e-16	8.904e-15	26	244	CDKN1C,HLA-B,CES1,RPS3,CFL1,B2M,PENK,SLC25A3,MGST1,C3,ALDOA,IL33,FOS,GPX3,GPX4,IFITM2,CXCL2,TF,YWHAE,ZFP36,IGFBP6,CD63,CD74,FTL,ATF3,RPL6	HALLMARK_BRCA_CORE307
Coexpression	M45789	HE_LIM_SUN_FETAL_LUNG_C6_DEUTEROSOMAL_CELL	C8: Cell Type Signature	1.608e-17	1.537e-13	9.201e-16	8.964e-15	25	221	ORC6,DLGAP5,TTK,TYMS,AURKA,NEK2,KIF15,BUB1,PLK1,KPNA2,UBE2C,BIRC5,DEPDC1,STIL,NCAPH,ZWINT,KIF20A,ASF1B,CCNB2,TPX2,CDK1,CDC20,PLK4,TOP2A,MAD2L1	HALLMARK_BRCA_CORE307
Coexpression	M1195	PATIL_LIVER_CANCER	C2:CGP: Chemical and Genetic Perturbations	1.719e-17	1.643e-13	9.78e-16	9.528e-15	40	660	NUSAP1,SQLE,DLGAP5,HMMR,RRM2,HNRNPA2B1,CDC45,TYMS,AURKA,NEK2,GPC3,BUB1,FEN1,UQCRB,ALDOA,PLK1,KIF11,KPNA2,NPM1,ANXA2,POLD1,CANX,UBE2C,ARFGEF1,E2F1,E2F2,PPARG,CCNA2,ZWINT,ASF1B,TPX2,TSPAN8,CDK1,CDC6,CDC25A,ESPL1,PLK4,TOP2A,MAD2L1,MYBL2	HALLMARK_BRCA_CORE307
Coexpression	M149	FISCHER_DREAM_TARGETS	C2:CGP: Chemical and Genetic Perturbations	2.574e-17	2.46e-13	1.456e-15	1.418e-14	48	969	NUSAP1,CENPA,CENPE,ORC6,DLGAP5,KIF4A,MCM2,HMMR,RRM2,TTK,HNRNPA2B1,CDC45,AURKA,NEK2,KIF15,NDC80,BUB1,FEN1,MKI67,PLK1,KIF11,KIF2C,KPNA2,RAD51,POLD1,UBE2C,BIRC5,E2F1,E2F2,DEPDC1,STIL,NCAPH,CCNA2,ZWINT,KIF20A,CCNF,ASF1B,CCNB2,TPX2,CDK1,CDC6,CDC20,CDC25A,ESPL1,PLK4,TOP2A,MAD2L1,MYBL2	HALLMARK_BRCA_CORE307
Coexpression	M41708	FAN_OVARY_CL6_PUTATIVE_EARLY_ATRETIC_FOLLICLE_THECAL_CELL_2	C8: Cell Type Signature	2.915e-17	2.785e-13	1.638e-15	1.596e-14	28	300	MAOB,PDK4,ACTA2,BDH2,KLF4,NDRG2,ABCA8,MYL9,GPC3,IFITM3,SERPING1,C1R,ALDH1A1,FXYD1,FOS,FOSB,ZFP36,LGALS1,AKAP12,TXNIP,IGF1,IGFBP4,TIMP2,GYPC,EIF4A2,CSRP1,ATF3,LUM	HALLMARK_BRCA_CORE307
Coexpression	M1945	ISHIDA_E2F_TARGETS	C2:CGP: Chemical and Genetic Perturbations	3.196e-17	3.055e-13	1.786e-15	1.74e-14	15	53	NUSAP1,RRM2,BUB1,FEN1,MKI67,KIF2C,KPNA2,RAD51,NCAPH,CCNA2,ASF1B,CCNB2,CDK1,CDC20,TOP2A	HALLMARK_BRCA_CORE307
Coexpression	M1484	IGLESIAS_E2F_TARGETS_UP	C2:CGP: Chemical and Genetic Perturbations	3.424e-17	3.273e-13	1.903e-15	1.854e-14	21	144	CDKN1C,CDO1,ACADL,CES1,B2M,ACTA2,HNRNPA2B1,ADIPOQ,NFIB,C3,ALAS2,ANXA2,CXCL13,SKP1,LGALS1,IGFBP4,LPL,CSRP1,CD74,LUM,CDC6	HALLMARK_BRCA_CORE307
Coexpression	MM1137	MORI_LARGE_PRE_BII_LYMPHOCYTE_UP	M2:CGP: Chemical and Genetic Perturbations	3.462e-17	3.309e-13	1.912e-15	1.863e-14	18	93	CENPA,CENPE,MCM2,RRM2,TTK,AURKA,NDC80,MKI67,KPNA2,NCAPH,LGALS1,CCNA2,ASF1B,CCNB2,CDK1,CDC20,TOP2A,MYBL2	HALLMARK_BRCA_CORE307
Coexpression	M2982	GSE13547_2H_VS_12_H_ANTI_IGM_STIM_BCELL_DN	C7:IMMUNESIGDB: ImmuneSigDB	3.484e-17	3.33e-13	1.914e-15	1.864e-14	23	184	TNFRSF9,ACADL,ORC6,ETFB,DBI,HMMR,RRM2,CDC45,AURKA,KIF15,BUB1,MKI67,PLK1,RAD51,ANXA2,BIRC5,DEPDC1,LGALS1,CCNA2,ASF1B,CCNB2,CDK1,MAD2L1	HALLMARK_BRCA_CORE307
Coexpression	M2965	GSE14415_TCONV_VS_FOXP3_KO_INDUCED_TREG_DN	C7:IMMUNESIGDB: ImmuneSigDB	3.937e-17	3.763e-13	2.15e-15	2.095e-14	23	185	CENPA,MTHFD2,DLGAP5,KIF4A,MCM2,RRM2,CDC45,KIF15,BUB1,ACAA2,ALDOA,PLK1,KIF11,KPNA2,ANXA1,BIRC5,ITIH5,CCNA2,CCNB2,TPX2,CDK1,PLK4,MAD2L1	HALLMARK_BRCA_CORE307
Coexpression	M3045	CHEMNITZ_RESPONSE_TO_PROSTAGLANDIN_E2_UP	C2:CGP: Chemical and Genetic Perturbations	3.962e-17	3.787e-13	2.152e-15	2.096e-14	21	145	NUSAP1,TNFRSF9,CENPE,MTHFD2,DLGAP5,RRM2,TTK,CDC45,AURKA,BUB1,MKI67,NPM1,UBE2C,BIRC5,NCAPH,KIF20A,ASF1B,CCNB2,TPX2,CDC6,TOP2A	HALLMARK_BRCA_CORE307
Coexpression	M17122	NUYTTEN_EZH2_TARGETS_DN	C2:CGP: Chemical and Genetic Perturbations	4.422e-17	4.226e-13	2.388e-15	2.326e-14	49	1023	RELN,RPL34,CENPA,CENPE,RPS3,DLGAP5,ETFB,KIF4A,MCM2,HMMR,RRM2,TRIM29,TTK,PTGFR,SLC7A11,CDC45,OVOL2,TYMS,AURKA,NEK2,KIF15,NDC80,NFIB,BUB1,HSD17B2,PLK1,KIF2C,RAD51,POLD1,CANX,UBE2C,BIRC5,E2F2,DEPDC1,STIL,PPARG,SKP1,NCAPH,CCNA2,ZWINT,KIF20A,CCNB2,HSD17B6,TPX2,CDK1,CDC20,CDC25A,TOP2A,RPL9	HALLMARK_BRCA_CORE307
Coexpression	M13273	DELYS_THYROID_CANCER_DN	C2:CGP: Chemical and Genetic Perturbations	5.735e-17	5.481e-13	3.067e-15	2.988e-14	25	233	RELN,BMP2,ALDH1A2,GPC3,DIO1,P2RY14,GNAI1,SRPX,ALDH1A1,FXYD1,TAL1,MPPED2,ALDH6A1,CA4,FOS,FOSB,AOX1,CASQ2,AKAP12,ITIH5,TFPI,LIFR,TGFBR3,CD36,AOC3	HALLMARK_BRCA_CORE307
Coexpression	M39103	ZHONG_PFC_C1_MICROGLIA	C8: Cell Type Signature	5.745e-17	5.491e-13	3.067e-15	2.988e-14	26	257	NUSAP1,ORC6,KIF4A,HMMR,RRM2,AURKA,NDC80,BUB1,FEN1,PLK1,KIF11,KIF2C,KPNA2,UBE2C,BIRC5,DEPDC1,STIL,CCNA2,ZWINT,CCNF,ASF1B,CCNB2,TPX2,CDK1,PLK4,TOP2A	HALLMARK_BRCA_CORE307
Coexpression	MM1264	ISHIDA_E2F_TARGETS	M2:CGP: Chemical and Genetic Perturbations	5.959e-17	5.695e-13	3.164e-15	3.082e-14	15	55	NUSAP1,RRM2,BUB1,FEN1,MKI67,KIF2C,KPNA2,RAD51,NCAPH,CCNA2,ASF1B,CCNB2,CDK1,CDC20,TOP2A	HALLMARK_BRCA_CORE307
Coexpression	MM1010	IGLESIAS_E2F_TARGETS_UP	M2:CGP: Chemical and Genetic Perturbations	6.097e-17	5.827e-13	3.219e-15	3.136e-14	21	148	CDKN1C,CDO1,ACADL,CES1,B2M,ACTA2,HNRNPA2B1,ADIPOQ,NFIB,C3,ALAS2,ANXA2,CXCL13,SKP1,LGALS1,IGFBP4,LPL,CSRP1,CD74,LUM,CDC6	HALLMARK_BRCA_CORE307
Coexpression	MM16606	ZHANG_UTERUS_C0_SECRETORY_STROMAL3_NPPC_HIGH_CELL	M8: Cell Type Signature	6.888e-17	6.583e-13	3.617e-15	3.524e-14	29	337	A2M,CXCL10,KLF4,AKR1C2,TNFRSF12A,DES,ALDH1A2,C1R,P2RY14,CCL11,CCL13,ALDH1A1,ANXA1,ANXA2,FOS,FOSB,ANXA5,XBP1,CAV1,LGALS1,MYL12A,IGF1,OXTR,IGFBP6,EIF4A2,ANGPTL4,CD81,FTL,TMEM100	HALLMARK_BRCA_CORE307
Coexpression	M4888	ZHAN_MULTIPLE_MYELOMA_PR_UP	C2:CGP: Chemical and Genetic Perturbations	1.168e-16	1.117e-12	6.101e-15	5.944e-14	14	46	NUSAP1,DLGAP5,RRM2,TTK,TYMS,AURKA,NEK2,KPNA2,UBE2C,BIRC5,CCNB2,TPX2,CDK1,TOP2A	HALLMARK_BRCA_CORE307
Coexpression	M16108	CONCANNON_APOPTOSIS_BY_EPOXOMICIN_DN	C2:CGP: Chemical and Genetic Perturbations	1.724e-16	1.648e-12	8.908e-15	8.679e-14	22	176	MAOA,CENPA,DLGAP5,DBI,HMMR,AURKA,NFIB,PTX3,BUB1,MKI67,PLK1,ALDOC,POLD1,UBE2C,BIRC5,CCNA2,CDK1,LUM,CDC20,ESPL1,TOP2A,MAD2L1	HALLMARK_BRCA_CORE307
Coexpression	M9137	GSE40274_CTRL_VS_EOS_TRANSDUCED_ACTIVATED_CD4_TCELL_UP	C7:IMMUNESIGDB: ImmuneSigDB	1.724e-16	1.648e-12	8.908e-15	8.679e-14	22	176	DLGAP5,HMMR,TTK,KIF15,NDC80,BUB1,MKI67,ALDOC,KIF11,ANXA1,POLD1,BIRC5,E2F2,DEPDC1,STIL,NCAPH,CCNA2,ASF1B,TPX2,CDK1,TOP2A,MAD2L1	HALLMARK_BRCA_CORE307
Coexpression	MM3790	TABULA_MURIS_SENIS_MAMMARY_GLAND_STROMAL_CELL_AGEING	M8: Cell Type Signature	1.752e-16	1.675e-12	9.004e-15	8.772e-14	29	349	HLA-B,ETFB,KLF4,ABCA8,MGST1,NFIB,SERPING1,C3,CCL11,CCL13,FXYD1,ANXA1,FOS,FOSB,GPX3,GPX4,IFITM2,ZFP36,LGALS1,MYL12A,TXNIP,TGFBR3,IGFBP4,IGFBP6,TIMP2,CD81,PCOLCE2,ATF3,TMEM100	HALLMARK_BRCA_CORE307
Coexpression	M8277	GSE21063_WT_VS_NFATC1_KO_8H_ANTI_IGM_STIM_BCELL_UP	C7:IMMUNESIGDB: ImmuneSigDB	2.021e-16	1.931e-12	1.027e-14	1.001e-13	23	199	ORC6,DLGAP5,TTK,TYMS,AURKA,KIF15,NDC80,BUB1,MKI67,KIF11,KIF2C,RAD51,BIRC5,NCAPH,CCNA2,ASF1B,TPX2,ATF3,CDK1,CDC6,CDC25A,TOP2A,MAD2L1	HALLMARK_BRCA_CORE307
Coexpression	M6205	GSE2405_S_AUREUS_VS_UNTREATED_NEUTROPHIL_DN	C7:IMMUNESIGDB: ImmuneSigDB	2.021e-16	1.931e-12	1.027e-14	1.001e-13	23	199	NUSAP1,CENPA,CENPE,HMMR,RRM2,CDC45,AURKA,NDC80,MKI67,ACAA2,KIF2C,KPNA2,ANXA2,BIRC5,NCAPH,CCNA2,KIF20A,CCNF,ASF1B,TPX2,ESPL1,TOP2A,MAD2L1	HALLMARK_BRCA_CORE307
Coexpression	M5300	GSE36476_CTRL_VS_TSST_ACT_40H_MEMORY_CD4_TCELL_OLD_DN	C7:IMMUNESIGDB: ImmuneSigDB	2.26e-16	2.159e-12	1.119e-14	1.09e-13	23	200	CENPA,DLGAP5,KIF4A,MCM2,HMMR,RRM2,TYMS,AURKA,KIF15,FEN1,KIF11,KIF2C,KPNA2,RAD51,NCAPH,ZWINT,KIF20A,CCNB2,TPX2,CDC6,CDC25A,ESPL1,TOP2A	HALLMARK_BRCA_CORE307
Coexpression	M5292	GSE36476_CTRL_VS_TSST_ACT_40H_MEMORY_CD4_TCELL_YOUNG_DN	C7:IMMUNESIGDB: ImmuneSigDB	2.26e-16	2.159e-12	1.119e-14	1.09e-13	23	200	NUSAP1,CENPA,CENPE,KIF4A,MCM2,HMMR,RRM2,CDC45,TYMS,FEN1,MKI67,KIF11,KIF2C,RAD51,UBE2C,BIRC5,NCAPH,KIF20A,CCNB2,TPX2,CDC20,ESPL1,TOP2A	HALLMARK_BRCA_CORE307
Coexpression	M5946	HALLMARK_COAGULATION	H: Hallmark	2.232e-16	2.133e-12	1.119e-14	1.09e-13	20	138	A2M,HMGCS2,F3,F10,CLU,HPN,SERPING1,C1R,C3,MMP1,MMP9,MMP11,COMP,ANXA1,TMPRSS6,TF,OLR1,LEFTY2,CSRP1,KLK8	HALLMARK_BRCA_CORE307
Coexpression	M5907	HALLMARK_ESTROGEN_RESPONSE_LATE	H: Hallmark	2.26e-16	2.159e-12	1.119e-14	1.09e-13	23	200	KLK10,ETFB,HMGCS2,KLF4,TRIM29,OVOL2,SULT2B1,KRT13,FOS,XBP1,CAV1,RET,STIL,ZFP36,TFF1,KIF20A,IGFBP4,EGR3,SLC7A5,CDC6,CDC20,PLK4,TOP2A	HALLMARK_BRCA_CORE307
Coexpression	M5891	HALLMARK_HYPOXIA	H: Hallmark	2.26e-16	2.159e-12	1.119e-14	1.09e-13	23	200	CDKN1C,F3,GPC3,SULT2B1,PKP1,PYGM,SRPX,ALDOA,ALDOC,VLDLR,ANXA2,FOS,CAV1,SLC2A1,ZFP36,AKAP12,EGFR,ANGPTL4,ATF3,IRS2,ENO1,IL6,PCK1	HALLMARK_BRCA_CORE307
Coexpression	MM3851	TABULA_MURIS_SENIS_TONGUE_BASAL_CELL_OF_EPIDERMIS_AGEING	M8: Cell Type Signature	2.392e-16	2.286e-12	1.178e-14	1.148e-13	21	158	NUSAP1,CENPA,HLA-B,CXCL10,B2M,RPS12,SLC25A3,TYMS,MGST1,IFITM3,ALDH3A1,UBE2C,GPX2,BIRC5,CXCL2,CCNA2,EEF1B2,CCNB2,CDK1,CDC20,TOP2A	HALLMARK_BRCA_CORE307
Coexpression	M39083	ZHONG_PFC_C3_UNKNOWN_INP	C8: Cell Type Signature	2.53e-16	2.418e-12	1.24e-14	1.208e-13	13	38	CENPE,DLGAP5,PENK,NDC80,BUB1,KPNA2,UBE2C,BIRC5,NCAPH,CCNA2,CCNB2,TPX2,CDK1	HALLMARK_BRCA_CORE307
Coexpression	M39175	MURARO_PANCREAS_MESENCHYMAL_STROMAL_CELL	C8: Cell Type Signature	2.98e-16	2.848e-12	1.453e-14	1.416e-13	39	681	A2M,INHBA,MTHFD2,CFL1,ACTA2,SLC7A11,PTGS2,SLC25A3,TNFRSF12A,DLC1,MGST1,IFITM3,FGF2,C1R,MMP1,MMP9,MMP11,IL33,NPM1,ANXA1,ANXA2,ANXA5,IFITM2,CAV1,PABPC1,LGALS1,AKAP12,TFPI,MYL12A,EEF1B2,EEF2,IGFBP4,TRIB3,TIMP2,GYPC,ANGPTL4,LUM,ENO1,IL6	HALLMARK_BRCA_CORE307
Coexpression	M12457	LY_AGING_MIDDLE_DN	C2:CGP: Chemical and Genetic Perturbations	3.166e-16	3.026e-12	1.536e-14	1.496e-13	10	16	CENPA,PTGS2,PLK1,KIF11,KIF2C,UBE2C,CCNA2,CCNF,CDC20,MYBL2	HALLMARK_BRCA_CORE307
Coexpression	MM3671	TABULA_MURIS_SENIS_AORTA_AORTIC_ENDOTHELIAL_CELL_AGEING	M8: Cell Type Signature	3.212e-16	3.07e-12	1.55e-14	1.51e-13	28	329	HLA-B,RPS3,CFL1,B2M,KLF4,DES,CA4,NPM1,KRT15,FOS,GPX3,GPX4,IFITM2,CAV1,PABPC1,TF,AQP7,ZFP36,MYL12A,EEF1B2,CD36,LPL,CSRP1,CD63,CD74,FTL,RPL6,RPL9	HALLMARK_BRCA_CORE307
Coexpression	MM3782	TABULA_MURIS_SENIS_MESENTERIC_ADIPOSE_TISSUE_MESENCHYMAL_STEM_CELL_OF_ADIPOSE_AGEING	M8: Cell Type Signature	3.619e-16	3.458e-12	1.738e-14	1.693e-13	39	685	CDKN1C,HLA-B,CES1,RPS3,CFL1,B2M,MDH1,AKR1C2,SLC25A3,DES,ALDH1A2,MGST1,SDF2L1,C3,CCL11,CCL13,GNAS,MMP11,ALDOA,FXYD1,CANX,GPX3,GPX4,XBP1,IFITM2,CXCL2,PABPC1,TF,YWHAE,ZFP36,RHOA,EEF1B2,ATOH8,CD36,CSRP1,CD63,FTL,RPL6,RPL9	HALLMARK_BRCA_CORE307
Coexpression	MM1041	MARTINEZ_RB1_AND_TP53_TARGETS_UP	M2:CGP: Chemical and Genetic Perturbations	4.182e-16	3.996e-12	1.998e-14	1.947e-13	39	688	HLA-B,PDK4,B2M,HMGCS2,PTGFR,AKR1C2,PTGS2,ADIPOQ,SULT2B1,ACAA2,UQCRB,ALDH1A1,GNAS,KLK2,IL33,KIF11,CA4,GPD1,SGCG,FOS,CAV2,KLK3,TF,LEP,LGALS1,SLC2A4,ITIH5,KIF20A,TXNIP,TGFBR3,EGFR,TP63,CD36,MRAP,LPL,CD74,ATF3,LUM,PCK1	HALLMARK_BRCA_CORE307
Coexpression	M41716	FAN_OVARY_CL14_MATURE_SMOOTH_MUSCLE_CELL	C8: Cell Type Signature	4.517e-16	4.317e-12	2.148e-14	2.092e-13	27	306	A2M,ACADVL,MTHFD2,PDK4,ACTA2,DBI,MDH1,NDRG2,MYL9,IFITM3,SERPING1,UQCRB,GNAS,FXYD1,FOS,FOSB,GPX3,IFITM2,CAV1,CAV2,ZFP36,LGALS1,RHOA,TXNIP,CSRP1,AOC3,ATF3	HALLMARK_BRCA_CORE307
Coexpression	M39174	MURARO_PANCREAS_ACINAR_CELL	C8: Cell Type Signature	5.852e-16	5.593e-12	2.769e-14	2.697e-13	40	732	RPL34,HLA-B,RPS3,MTHFD2,HLA-DRA,B2M,RPS12,F3,SLC7A11,AKR1C2,TNFRSF12A,MET,MGST1,PIGR,IFITM3,NFIB,HPN,C1R,C3,ALB,NPM1,AOX1,GPX2,XBP1,CAV2,PPIA,CXCL2,PABPC1,TFPI,MYL12A,EEF1B2,EEF2,EGFR,ANGPTL4,CD74,FTL,ATF3,SLC16A7,RPL9,SOD2	HALLMARK_BRCA_CORE307
Coexpression	M41025	GARCIA_PINERES_PBMC_HPV_16_L1_VLP_AGE_18_25YO_STIMULATED_VS_UNSTIMULATED_0DY_VACCINATION_INDEPENDENT_UP	C7:VAX: HIPC Vaccine Response	5.888e-16	5.628e-12	2.772e-14	2.701e-13	25	257	INHBA,CXCL10,HMMR,RRM2,F3,CDC45,TYMS,AURKA,BMPR1B,ADAMDEC1,IFITM3,CXCL9,SERPING1,CCL13,MMP9,CXCL11,UBE2C,BIRC5,IFITM2,CCNA2,ZWINT,TPX2,TNNT1,ESPL1,IL6	HALLMARK_BRCA_CORE307
Coexpression	M40024	BUSSLINGER_DUODENAL_STEM_CELLS	C8: Cell Type Signature	6.772e-16	6.472e-12	3.172e-14	3.091e-13	27	311	RPL22,RPL34,CES1,RPS3,RPS12,HMGCS2,HNRNPA2B1,CLU,NFIB,SH3BGRL2,NPM1,FOS,FOSB,CANX,GPX2,COX7C,PPIA,PABPC1,YWHAE,TXNIP,EEF1B2,EEF2,EIF4A2,TSPAN8,ATF3,RPL6,RPL9	HALLMARK_BRCA_CORE307
Coexpression	M45782	HE_LIM_SUN_FETAL_LUNG_C5_LARGE_PRE_B_CELL	C8: Cell Type Signature	7.192e-16	6.874e-12	3.353e-14	3.267e-13	55	1363	NUSAP1,CDKN2A,CENPA,CENPE,ORC6,MTHFD2,DLGAP5,ETFB,KIF4A,MCM2,HMMR,RRM2,TTK,CDC45,TYMS,AURKA,NEK2,KIF15,NDC80,BUB1,FEN1,MKI67,SDF2L1,ACAA2,GNAI1,PLK1,KIF11,KIF2C,KPNA2,POLD1,UBE2C,BIRC5,E2F1,E2F2,DEPDC1,STIL,NCAPH,CCNA2,ZWINT,KIF20A,CCNF,ASF1B,CCNB2,CSRP1,TPX2,SLC7A5,CDK1,ATP1A1,CDC6,CDC20,CDC25A,PLK4,TOP2A,MAD2L1,MYBL2	HALLMARK_BRCA_CORE307
Coexpression	M39128	AIZARANI_LIVER_C29_MVECS_2	C8: Cell Type Signature	7.946e-16	7.594e-12	3.633e-14	3.54e-13	27	313	A2M,KLF4,DLC1,IFITM3,NFIB,FGF2,SRPX,GNAS,IL33,SELP,ANXA1,ANXA2,FOSB,GPX3,IFITM2,CAV1,CAV2,YWHAE,AKAP12,TFPI,LIFR,TGFBR3,IGFBP4,TIMP2,CSRP1,ATP1A1,IL6	HALLMARK_BRCA_CORE307
Coexpression	M2114	BENPORATH_PROLIFERATION	C2:CGP: Chemical and Genetic Perturbations	7.883e-16	7.533e-12	3.633e-14	3.54e-13	20	147	A2M,CENPA,CENPE,MCM2,RRM2,TTK,TYMS,AURKA,NEK2,NDC80,BUB1,KPNA2,RAD51,BIRC5,CCNB2,CDK1,MARCO,TOP2A,MAD2L1,MYBL2	HALLMARK_BRCA_CORE307
Coexpression	M19391	LIU_PROSTATE_CANCER_DN	C2:CGP: Chemical and Genetic Perturbations	7.928e-16	7.576e-12	3.633e-14	3.54e-13	33	493	PDK4,ACTA2,PENK,BDH2,TRIM29,MET,DES,MYL9,CLU,C1R,PLAGL1,ACAA2,SRPX,IL33,FLNC,NPR2,KRT13,KRT15,ANXA2,GPX2,RBP4,CAV1,CAV2,LGALS1,AKAP12,ITIH5,TGFBR3,TIMP2,TP63,GYPC,CSRP1,AOC3,TMEM100	HALLMARK_BRCA_CORE307
Coexpression	M41652	TRAVAGLINI_LUNG_PROXIMAL_BASAL_CELL	C8: Cell Type Signature	7.88e-16	7.531e-12	3.633e-14	3.54e-13	37	629	RPL22,RPL34,RPS3,RPS12,MDH1,TRIM29,NDRG2,F3,SLC25A3,MGST1,SULT2B1,NFIB,UQCRB,ALDH1A1,ALDH3A1,ALDOA,IL33,NPM1,KRT15,ANXA1,COX4I1,PPIA,PABPC1,TXNIP,EEF1B2,EEF2,IGFBP4,IGFBP6,EGFR,TP63,GYPC,EIF4A2,TSPAN8,TNNT3,ENO1,RPL6,RPL9	HALLMARK_BRCA_CORE307
Coexpression	M1834	BOQUEST_STEM_CELL_UP	C2:CGP: Chemical and Genetic Perturbations	9.264e-16	8.854e-12	4.216e-14	4.108e-13	25	262	CDO1,INHBA,CES1,F3,PTGFR,ABCA8,F10,GPC3,PTX3,PLA2G2A,C1R,PLAGL1,C3,SRPX,ALDH1A1,FXYD1,AOX1,IGF1,IGFBP6,ABCA6,EGFR,TSPAN8,PCOLCE2,IRS2,LUM	HALLMARK_BRCA_CORE307
Coexpression	M41750	RUBENSTEIN_SKELETAL_MUSCLE_FBN1_FAP_CELLS	C8: Cell Type Signature	1.01e-15	9.649e-12	4.573e-14	4.455e-13	26	289	DBI,KLF4,F10,MGST1,CLU,SERPING1,PLA2G2A,C1R,C3,ALDOA,FXYD1,ANXA1,ANXA2,ANXA5,GPX3,GPX4,AKAP12,TFPI,TGFBR3,IGFBP6,TIMP2,GYPC,CD63,FTL,PCOLCE2,ENO1	HALLMARK_BRCA_CORE307
Coexpression	M1941	MEISSNER_BRAIN_HCP_WITH_H3K4ME3_AND_H3K27ME3	C2:CGP: Chemical and Genetic Perturbations	1.404e-15	1.342e-11	6.33e-14	6.167e-13	48	1074	CDKN1C,CDKN2A,RELN,PENK,RRAD,ITGA7,RRM2,KLF4,NDRG2,F3,TTK,STAT5A,BIK,OVOL2,BMP2,LHX2,ALDH1A2,DLC1,GPC3,NFIB,BUB1,GNAS,SYT13,CA4,ANXA2,UBE2C,RBP4,E2F2,RET,STIL,NCAPH,ZFP36,SLC2A4,TXNIP,OXTR,IGFBP4,EGFR,EGR3,ATOH8,GYPC,LPL,KLK8,CD63,ATF3,CDK1,LEF1,TOP2A,MYBL2	HALLMARK_BRCA_CORE307
Coexpression	M34034	DESERT_STEM_CELL_HEPATOCELLULAR_CARCINOMA_SUBCLASS_UP	C2:CGP: Chemical and Genetic Perturbations	1.482e-15	1.417e-11	6.651e-14	6.48e-13	24	242	CENPA,CENPE,RPS3,MTHFD2,DLGAP5,MCM2,TTK,KIF15,BUB1,MMP9,MMP11,ALDOA,KIF11,KIF2C,ANXA5,UBE2C,PABPC1,KIF20A,TIMP2,TPX2,CDK1,CDC25A,ENO1,TOP2A	HALLMARK_BRCA_CORE307
Coexpression	M14072	WINTER_HYPOXIA_METAGENE	C2:CGP: Chemical and Genetic Perturbations	1.628e-15	1.556e-11	7.269e-14	7.082e-13	24	243	PFKFB1,F3,PTGS2,ABCB1,BIK,MET,ALDH1A1,ALDOA,MMP13,ALDOC,ANXA1,ANXA2,FOS,ANXA5,TF,LEP,SLC2A1,LGALS1,TXNIP,ANGPTL4,FTL,CDK1,ENO1,IL6	HALLMARK_BRCA_CORE307
Coexpression	M3253	GSE13411_PLASMA_CELL_VS_MEMORY_BCELL_UP	C7:IMMUNESIGDB: ImmuneSigDB	2.14e-15	2.045e-11	9.513e-14	9.268e-13	22	198	CDKN1C,CDKN2A,RRM2,TRIM29,CDC45,TYMS,NEK2,MKI67,SDF2L1,UBE2C,XBP1,E2F2,CCNA2,KIF20A,IGF1,IGFBP6,TIMP2,CCNB2,TPX2,CDK1,CDC20,TOP2A	HALLMARK_BRCA_CORE307
Coexpression	M8515	GSE23568_ID3_KO_VS_WT_CD8_TCELL_UP	C7:IMMUNESIGDB: ImmuneSigDB	2.381e-15	2.275e-11	1.049e-13	1.022e-12	22	199	NUSAP1,ORC6,DLGAP5,TTK,AURKA,NEK2,BUB1,MKI67,KIF11,ANXA2,BIRC5,NCAPH,PPIA,TFPI,ASF1B,CCNB2,CDK1,CDC6,CDC20,TOP2A,MAD2L1,SOD2	HALLMARK_BRCA_CORE307
Coexpression	M9422	GSE33292_WT_VS_TCF1_KO_DN3_THYMOCYTE_DN	C7:IMMUNESIGDB: ImmuneSigDB	2.381e-15	2.275e-11	1.049e-13	1.022e-12	22	199	CENPA,CENPE,MTHFD2,DLGAP5,ETFB,HMMR,TTK,CDC45,NDC80,BUB1,KIF11,KIF2C,UBE2C,STIL,NCAPH,ZWINT,TPX2,CDK1,CDC6,ESPL1,PLK4,TOP2A	HALLMARK_BRCA_CORE307
Coexpression	M3188	GSE12845_IGD_POS_BLOOD_VS_PRE_GC_TONSIL_BCELL_DN	C7:IMMUNESIGDB: ImmuneSigDB	2.647e-15	2.53e-11	1.155e-13	1.125e-12	22	200	CENPE,MTHFD2,DLGAP5,KIF4A,HNRNPA2B1,CDC45,KIF15,ADAMDEC1,FEN1,MKI67,KIF11,POLD1,UBE2C,DEPDC1,PPIA,YWHAE,KIF20A,CCNB2,CDC6,CDC20,ESPL1,MAD2L1	HALLMARK_BRCA_CORE307
Coexpression	M4593	GSE24634_NAIVE_CD4_TCELL_VS_DAY7_IL4_CONV_TREG_DN	C7:IMMUNESIGDB: ImmuneSigDB	2.647e-15	2.53e-11	1.155e-13	1.125e-12	22	200	NUSAP1,ACADVL,CENPE,SQLE,RRM2,AURKA,KIF15,BUB1,FEN1,ALDOA,KIF2C,RAD51,ANXA2,ANXA5,BIRC5,PPIA,LGALS1,KIF20A,CCNB2,TPX2,CDC20,ESPL1	HALLMARK_BRCA_CORE307
Coexpression	M15193	GRUETZMANN_PANCREATIC_CANCER_UP	C2:CGP: Chemical and Genetic Perturbations	2.994e-15	2.861e-11	1.301e-13	1.267e-12	28	359	HLA-DRA,ETFB,KLF4,TRIM29,PTGS2,MYL9,MKI67,MMP9,MMP11,ALDOC,KRT13,ANXA1,ANXA5,UBE2C,GPX4,IFITM2,CAV1,CAV2,SLC2A1,AKAP12,TFF1,CCNA2,MYL12A,RHOA,ATF3,LUM,ENO1,TOP2A	HALLMARK_BRCA_CORE307
Coexpression	M41745	RUBENSTEIN_SKELETAL_MUSCLE_FAP_CELLS	C8: Cell Type Signature	3.125e-15	2.987e-11	1.351e-13	1.317e-12	21	179	DBI,ABCA9,ABCA8,MGST1,SERPING1,C1R,C3,ALDH1A1,FXYD1,ANXA1,ANXA2,GPX3,GPX4,AKAP12,TFPI,IGF1,IGFBP6,TIMP2,CD63,CD81,LUM	HALLMARK_BRCA_CORE307
Coexpression	M15896	MARTINEZ_RB1_AND_TP53_TARGETS_UP	C2:CGP: Chemical and Genetic Perturbations	3.281e-15	3.135e-11	1.412e-13	1.376e-12	36	622	HLA-B,PDK4,B2M,HMGCS2,PTGFR,PTGS2,ADIPOQ,SULT2B1,ACAA2,UQCRB,ALDH1A1,GNAS,IL33,KIF11,CA4,GPD1,SGCG,FOS,CAV2,TF,LEP,LGALS1,SLC2A4,ITIH5,KIF20A,TXNIP,TGFBR3,EGFR,TP63,CD36,MRAP,LPL,CD74,ATF3,LUM,PCK1	HALLMARK_BRCA_CORE307
Coexpression	M1120	JOHANSSON_GLIOMAGENESIS_BY_PDGFB_UP	C2:CGP: Chemical and Genetic Perturbations	3.339e-15	3.191e-11	1.425e-13	1.388e-12	14	57	B2M,MCM2,DBI,RRM2,MKI67,PLK1,FOS,REV3L,LGALS1,CD63,FTL,CDK1,CDC20,TOP2A	HALLMARK_BRCA_CORE307
Coexpression	M7396	SWEET_LUNG_CANCER_KRAS_DN	C2:CGP: Chemical and Genetic Perturbations	3.329e-15	3.181e-11	1.425e-13	1.388e-12	30	421	CDKN1C,CDO1,ZBTB16,CES1,ACTA2,KLF4,NDRG2,ADIPOQ,MYL9,GPC3,IFITM3,NFIB,BUB1,SERPING1,C3,ALAS2,ALDH1A1,FXYD1,KRT13,GPX3,CAV1,AKAP12,TFPI,LIFR,IGFBP6,SLC7A5,TNNI3,TNNT3,PCK1,TOP2A	HALLMARK_BRCA_CORE307
Coexpression	MM3679	TABULA_MURIS_SENIS_BLADDER_BLADDER_CELL_AGEING	M8: Cell Type Signature	3.424e-15	3.273e-11	1.454e-13	1.417e-12	27	332	RPL22,CDKN1C,HLA-B,RPS3,CFL1,B2M,RPS12,KLF4,F3,PTGS2,SLC25A3,TNFRSF12A,MGST1,C3,ANXA1,FOSB,CXCL2,PABPC1,TF,EEF1B2,EEF2,IGFBP6,FTL,PCOLCE2,RPL6,IL6,RPL9	HALLMARK_BRCA_CORE307
Coexpression	M39058	MANNO_MIDBRAIN_NEUROTYPES_HPROGM	C8: Cell Type Signature	4.316e-15	4.125e-11	1.825e-13	1.778e-12	26	307	NUSAP1,CDO1,CENPE,BDH2,MCM2,HMMR,TTK,SLC7A11,ABCA8,TYMS,KIF15,PTX3,BUB1,MMP11,PLK1,KIF11,ANXA5,BIRC5,NCAPH,CCNB2,CDK1,MAML2,CDC25A,ENO1,TOP2A,MAD2L1	HALLMARK_BRCA_CORE307
Coexpression	MM16607	ZHANG_UTERUS_C2_SECRETORY_STROMAL3_RAMP3_HIGH_CELL	M8: Cell Type Signature	4.461e-15	4.263e-11	1.878e-13	1.83e-12	23	229	A2M,DBI,KLF4,TNFRSF12A,DES,ALDH1A2,P2RY14,CCL11,CCL13,ALDOA,ANXA1,ANXA2,FOS,FOSB,ANXA5,GPX4,LGALS1,MYL12A,IGF1,OXTR,IGFBP6,EIF4A2,CD81	HALLMARK_BRCA_CORE307
Coexpression	M40009	BUSSLINGER_GASTRIC_PPP1R1B_POSITIVE_CELLS	C8: Cell Type Signature	4.521e-15	4.321e-11	1.895e-13	1.846e-12	18	121	RPL22,RPL34,RPS3,RPS12,PIGR,CLU,ALDH3A1,NPM1,FOS,FOSB,GPX2,PPIA,PABPC1,EEF1B2,EEF2,TSPAN8,ATF3,RPL9	HALLMARK_BRCA_CORE307
Coexpression	M5902	HALLMARK_APOPTOSIS	H: Hallmark	4.746e-15	4.536e-11	1.981e-13	1.93e-12	20	161	BIK,TNFRSF12A,BMP2,CLU,IFITM3,ANXA1,GPX3,GPX4,CAV1,TXNIP,TGFBR3,IGFBP6,TIMP2,EGR3,ATF3,LUM,LEF1,IL6,TOP2A,SOD2	HALLMARK_BRCA_CORE307
Coexpression	M2483	REICHERT_MITOSIS_LIN9_TARGETS	C2:CGP: Chemical and Genetic Perturbations	5.265e-15	5.031e-11	2.188e-13	2.131e-12	11	27	NUSAP1,CENPA,CENPE,HMMR,AURKA,MKI67,PLK1,KIF2C,KIF20A,CCNF,TOP2A	HALLMARK_BRCA_CORE307
Coexpression	MM3761	TABULA_MURIS_SENIS_LUNG_ADVENTITIAL_CELL_AGEING	M8: Cell Type Signature	7.134e-15	6.818e-11	2.952e-13	2.876e-12	23	234	CDKN1C,CDO1,HLA-B,CES1,RPS3,CFL1,B2M,ACTA2,SLC25A3,MYL9,IFITM3,SDF2L1,NPM1,ANXA1,GPX3,IFITM2,TF,MYL12A,CD63,CD74,FTL,RPL6,SOD2	HALLMARK_BRCA_CORE307
Coexpression	MM1101	JOHANSSON_GLIOMAGENESIS_BY_PDGFB_UP	M2:CGP: Chemical and Genetic Perturbations	7.294e-15	6.971e-11	3.005e-13	2.927e-12	14	60	B2M,MCM2,DBI,RRM2,MKI67,PLK1,FOS,REV3L,LGALS1,CD63,FTL,CDK1,CDC20,TOP2A	HALLMARK_BRCA_CORE307
Coexpression	MM1323	REICHERT_MITOSIS_LIN9_TARGETS	M2:CGP: Chemical and Genetic Perturbations	8.582e-15	8.201e-11	3.52e-13	3.429e-12	11	28	NUSAP1,CENPA,CENPE,HMMR,AURKA,MKI67,PLK1,KIF2C,KIF20A,CCNF,TOP2A	HALLMARK_BRCA_CORE307
Coexpression	M41698	TRAVAGLINI_LUNG_TREM2_DENDRITIC_CELL	C8: Cell Type Signature	9.372e-15	8.957e-11	3.828e-13	3.729e-12	34	572	A2M,CXCL10,PDK4,HLA-DRA,DBI,MDH1,KLF4,MGST1,ADAMDEC1,CXCL9,SERPING1,ACAA2,ALDH1A1,GNAS,MMP9,ALDOA,ANXA2,ANXA5,CANX,GPX3,RBP4,GPX4,PPARG,OLR1,LGALS1,RHOA,TIMP2,CD63,CD74,CD81,FTL,ATF3,ENO1,MARCO	HALLMARK_BRCA_CORE307
Coexpression	M4493	REN_BOUND_BY_E2F	C2:CGP: Chemical and Genetic Perturbations	1.197e-14	1.144e-10	4.849e-13	4.724e-12	14	62	CENPA,CENPE,TTK,NDC80,FEN1,RAD51,POLD1,E2F2,CCNA2,CDK1,CDC6,CDC25A,TOP2A,MAD2L1	HALLMARK_BRCA_CORE307
Coexpression	M39081	ZHONG_PFC_C8_ORG_PROLIFERATING	C8: Cell Type Signature	1.197e-14	1.144e-10	4.849e-13	4.724e-12	14	62	NUSAP1,CENPA,CENPE,AURKA,NEK2,BUB1,PLK1,ANXA2,BIRC5,LGALS1,KIF20A,CCNB2,TPX2,CDC20	HALLMARK_BRCA_CORE307
Coexpression	M12224	MARTINEZ_RB1_TARGETS_UP	C2:CGP: Chemical and Genetic Perturbations	1.245e-14	1.19e-10	5.021e-13	4.892e-12	37	687	CENPA,HLA-B,PDK4,HMGCS2,RRAD,PTGFR,PTGS2,ADIPOQ,SULT2B1,MKI67,ACAA2,UQCRB,GNAS,PLK1,KIF11,CA4,GPD1,SGCG,CAV2,TF,LEP,ZFP36,LGALS1,SLC2A4,ITIH5,KIF20A,TXNIP,TGFBR3,EGFR,TP63,CD36,MRAP,LPL,ELOVL3,CD74,LUM,PCK1	HALLMARK_BRCA_CORE307
Coexpression	MM17056	NABA_MATRISOME	M2:CGP: Chemical and Genetic Perturbations	1.257e-14	1.201e-10	5.047e-13	4.916e-12	45	1008	A2M,RELN,INHBA,CXCL10,CLEC5A,F10,BMP2,SERPINB5,ADIPOQ,GPC3,ADAMDEC1,CXCL9,SERPING1,FGF2,CCL11,CCL13,SRPX,MMP1,MMP9,MMP11,CCL24,MMP13,CXCL11,COL11A1,COL17A1,COMP,ANXA1,ANXA2,ANXA5,CXCL13,SERPINA6,CXCL2,LEP,LGALS1,ITIH5,LEFTY2,IGF1,IGFBP4,IGFBP6,TIMP2,ANGPTL4,ELANE,PCOLCE2,LUM,IL6	HALLMARK_BRCA_CORE307
Coexpression	MM1051	SWEET_LUNG_CANCER_KRAS_DN	M2:CGP: Chemical and Genetic Perturbations	1.288e-14	1.231e-10	5.151e-13	5.018e-12	30	443	CDKN1C,CDO1,ZBTB16,CES1,ACTA2,KLF4,NDRG2,ADIPOQ,MYL9,GPC3,IFITM3,NFIB,BUB1,SERPING1,C3,ALAS2,ALDH1A1,FXYD1,KRT13,GPX3,CAV1,AKAP12,TFPI,LIFR,IGFBP6,SLC7A5,TNNI3,TNNT3,PCK1,TOP2A	HALLMARK_BRCA_CORE307
Coexpression	M9987	GSE45365_WT_VS_IFNAR_KO_BCELL_DN	C7:IMMUNESIGDB: ImmuneSigDB	1.295e-14	1.238e-10	5.157e-13	5.024e-12	21	192	NUSAP1,CENPA,DLGAP5,KIF4A,TTK,NDC80,BUB1,FEN1,MKI67,SERPING1,ALDOC,KIF11,RAD51,BIRC5,DEPDC1,SLC2A1,KIF20A,ASF1B,CCNB2,ESPL1,TOP2A	HALLMARK_BRCA_CORE307
Coexpression	M863	LEI_MYB_TARGETS	C2:CGP: Chemical and Genetic Perturbations	1.446e-14	1.382e-10	5.735e-13	5.587e-12	26	323	MAOA,ACTA2,MCM2,RRAD,AURKA,SERPINB5,MYL9,CLU,PTX3,FEN1,SERPING1,MMP1,KRT15,COL17A1,ANXA1,ANXA2,UBE2C,XBP1,IFITM2,CAV1,TFF1,MYL12A,TPX2,SLC7A5,LUM,IL6	HALLMARK_BRCA_CORE307
Coexpression	M39122	AIZARANI_LIVER_C21_STELLATE_CELLS_1	C8: Cell Type Signature	1.596e-14	1.525e-10	6.275e-13	6.113e-12	21	194	ACTA2,KLF4,BMP2,MYL9,IFITM3,C1R,SRPX,ALDH1A1,FOS,FOSB,GPX3,IFITM2,CAV1,ZFP36,LGALS1,IGFBP4,TIMP2,CSRP1,CD63,CD81,LUM	HALLMARK_BRCA_CORE307
Coexpression	M14340	FUJII_YBX1_TARGETS_DN	C2:CGP: Chemical and Genetic Perturbations	1.596e-14	1.525e-10	6.275e-13	6.113e-12	21	194	NUSAP1,KIF4A,MCM2,RRM2,FEN1,KIF11,RAD51,GPX3,DEPDC1,NCAPH,ZWINT,TFPI,CCNF,ASF1B,CDC6,CDC25A,SLC16A7,PLK4,TOP2A,MAD2L1,MYBL2	HALLMARK_BRCA_CORE307
Coexpression	M39115	AIZARANI_LIVER_C11_HEPATOCYTES_1	C8: Cell Type Signature	1.841e-14	1.759e-10	7.209e-13	7.023e-12	25	298	CDO1,MAOB,CES1,PDK4,HMGCS2,ALDH1L1,ADH4,MGST1,CLU,HPN,SERPING1,C1R,C3,ACAA2,ALB,ALDH1A1,ALDH6A1,TAT,AOX1,RBP4,TDO2,TF,GYS2,HSD17B6,PCK1	HALLMARK_BRCA_CORE307
Coexpression	M1461	PETROVA_ENDOTHELIUM_LYMPHATIC_VS_BLOOD_UP	C2:CGP: Chemical and Genetic Perturbations	1.89e-14	1.807e-10	7.374e-13	7.184e-12	18	131	CDKN1C,RELN,MAOA,TTK,NDC80,BUB1,ALDH1A1,PLK1,KIF11,KIF2C,UBE2C,PPARG,CCNA2,CCNB2,CDK1,TOP2A,DMTN,MYBL2	HALLMARK_BRCA_CORE307
Coexpression	M9989	GSE45365_WT_VS_IFNAR_KO_BCELL_MCMV_INFECTION_DN	C7:IMMUNESIGDB: ImmuneSigDB	1.961e-14	1.874e-10	7.619e-13	7.422e-12	21	196	CENPA,DLGAP5,KIF4A,MCM2,F3,AURKA,NEK2,FEN1,MKI67,PLK1,KIF2C,RAD51,SELP,BIRC5,CAV1,SKP1,KIF20A,ASF1B,CCNB2,ESPL1,MAD2L1	HALLMARK_BRCA_CORE307
Coexpression	MM1037	MARTINEZ_RB1_TARGETS_UP	M2:CGP: Chemical and Genetic Perturbations	2.191e-14	2.094e-10	8.479e-13	8.26e-12	38	738	CENPA,HLA-B,PDK4,HMGCS2,RRAD,PTGFR,AKR1C2,PTGS2,ADIPOQ,SULT2B1,MKI67,ACAA2,UQCRB,GNAS,PLK1,KIF11,CA4,GPD1,SGCG,CAV2,TF,LEP,ZFP36,LGALS1,SLC2A4,ITIH5,KIF20A,TXNIP,TGFBR3,EGFR,TP63,CD36,MRAP,LPL,ELOVL3,CD74,LUM,PCK1	HALLMARK_BRCA_CORE307
Coexpression	M5889	NABA_MATRISOME	C2:CGP: Chemical and Genetic Perturbations	2.363e-14	2.258e-10	9.106e-13	8.872e-12	45	1026	A2M,RELN,INHBA,CXCL10,CLEC5A,F10,BMP2,SERPINB5,ADIPOQ,GPC3,ADAMDEC1,CXCL9,SERPING1,FGF2,CCL11,CCL13,SRPX,MMP1,MMP9,MMP11,CCL24,MMP13,CXCL11,COL11A1,COL17A1,COMP,ANXA1,ANXA2,ANXA5,CXCL13,SERPINA6,CXCL2,LEP,LGALS1,ITIH5,LEFTY2,IGF1,IGFBP4,IGFBP6,TIMP2,ANGPTL4,ELANE,PCOLCE2,LUM,IL6	HALLMARK_BRCA_CORE307
Coexpression	M6198	GSE2405_HEAT_KILLED_LYSATE_VS_LIVE_A_PHAGOCYTOPHILUM_STIM_NEUTROPHIL_9H_UP	C7:IMMUNESIGDB: ImmuneSigDB	2.66e-14	2.542e-10	1.013e-12	9.867e-12	21	199	CENPE,HMMR,RRM2,CDC45,AURKA,FEN1,MKI67,PKP1,C3,SYT13,KIF11,KIF2C,KPNA2,ANXA2,TF,KIF20A,ASF1B,CCNB2,CDC6,CDC20,MAD2L1	HALLMARK_BRCA_CORE307
Coexpression	M8299	GSE26156_DOUBLE_POSITIVE_VS_CD4_SINGLE_POSITIVE_THYMOCYTE_DN	C7:IMMUNESIGDB: ImmuneSigDB	2.66e-14	2.542e-10	1.013e-12	9.867e-12	21	199	CENPE,MTHFD2,DLGAP5,DBI,HMMR,TYMS,AURKA,FEN1,ACAA2,PLK1,KIF11,ANXA5,UBE2C,YWHAE,PPP2R1B,CCNB2,TPX2,CD63,CDC6,ENO1,MYBL2	HALLMARK_BRCA_CORE307
Coexpression	M5893	HALLMARK_MITOTIC_SPINDLE	H: Hallmark	2.66e-14	2.542e-10	1.013e-12	9.867e-12	21	199	NUSAP1,CENPE,DLGAP5,KIF4A,TTK,AURKA,NEK2,KIF15,NDC80,BUB1,PLK1,KIF11,KIF2C,ARFGEF1,BIRC5,YWHAE,CCNB2,TPX2,CDK1,ESPL1,TOP2A	HALLMARK_BRCA_CORE307
Coexpression	M13283	HSIAO_LIVER_SPECIFIC_GENES	C2:CGP: Chemical and Genetic Perturbations	2.728e-14	2.607e-10	1.035e-12	1.008e-11	23	249	CDO1,CES1,HMGCS2,F10,ADH4,MGST1,HPN,SERPING1,C1R,C3,ACAA2,ALB,ALDH1A1,ALDH6A1,TAT,AOX1,RBP4,TDO2,SERPINA6,TF,TFPI,GYS2,PCK1	HALLMARK_BRCA_CORE307
Coexpression	M14507	CHARAFE_BREAST_CANCER_LUMINAL_VS_BASAL_DN	C2:CGP: Chemical and Genetic Perturbations	2.759e-14	2.637e-10	1.042e-12	1.015e-11	30	456	KLK10,ZBTB16,INHBA,B2M,MDH1,TRIM29,F3,PTGS2,MET,SERPINB5,FGF2,C1R,C3,GNAI1,SRPX,KRT15,ANXA1,ANXA2,CAV1,CAV2,CXCL2,MYL12A,RHOA,IGFBP6,EGFR,TP63,IRS2,MAML2,ATP1A1,SLC16A7	HALLMARK_BRCA_CORE307
Coexpression	MM3767	TABULA_MURIS_SENIS_LUNG_FIBROBLAST_OF_LUNG_AGEING	M8: Cell Type Signature	2.844e-14	2.718e-10	1.07e-12	1.042e-11	22	224	CDO1,HLA-B,CFL1,B2M,ETFB,MDH1,SLC25A3,DES,MGST1,SERPING1,C3,ALDOA,ANXA1,COX4I1,GPX3,GPX4,TF,MYL12A,CD63,CD74,FTL,ATF3	HALLMARK_BRCA_CORE307
Coexpression	M3023	KAECH_DAY8_EFF_VS_DAY15_EFF_CD8_TCELL_UP	C7:IMMUNESIGDB: ImmuneSigDB	2.941e-14	2.811e-10	1.102e-12	1.074e-11	21	200	NUSAP1,NAT1,DLGAP5,ETFB,KIF4A,DBI,RRM2,CDC45,TYMS,MKI67,ALDOA,KIF11,ANXA2,BIRC5,NCAPH,LGALS1,ASF1B,CCNB2,CDK1,CDC20,TOP2A	HALLMARK_BRCA_CORE307
Coexpression	M45667	HE_LIM_SUN_FETAL_LUNG_C0_EARLY_FIBROBLAST	C8: Cell Type Signature	3.103e-14	2.966e-10	1.159e-12	1.129e-11	15	81	NUSAP1,ORC6,TYMS,MKI67,KPNA2,UBE2C,BIRC5,CCNA2,ZWINT,KIF20A,CCNB2,CDK1,CDC20,TOP2A,MAD2L1	HALLMARK_BRCA_CORE307
Coexpression	M41692	TRAVAGLINI_LUNG_MACROPHAGE_CELL	C8: Cell Type Signature	3.25e-14	3.106e-10	1.208e-12	1.177e-11	21	201	INHBA,KLF4,MGST1,SERPING1,GPD1,ANXA2,ANXA5,GPX3,RBP4,GPX4,PPARG,CXCL2,OLR1,LGALS1,LPL,CD74,CD81,FTL,MARCO,IL6,SOD2	HALLMARK_BRCA_CORE307
Coexpression	M2959	GSE14415_INDUCED_TREG_VS_TCONV_UP	C7:IMMUNESIGDB: ImmuneSigDB	3.72e-14	3.555e-10	1.378e-12	1.343e-11	20	179	ETFB,DBI,HMMR,RRM2,CDC45,AURKA,KIF15,BUB1,MKI67,PLK1,RAD51,ANXA2,BIRC5,LGALS1,CCNA2,ASF1B,CCNB2,CDK1,CDC20,MAD2L1	HALLMARK_BRCA_CORE307
Coexpression	M39062	MANNO_MIDBRAIN_NEUROTYPES_HNPROG	C8: Cell Type Signature	4.492e-14	4.293e-10	1.658e-12	1.615e-11	22	229	NUSAP1,CDKN1C,DLGAP5,BDH2,KIF4A,NEK2,KIF15,PTX3,MKI67,PLK1,KIF11,KIF2C,UBE2C,BIRC5,DEPDC1,NCAPH,CCNA2,CCNB2,TPX2,CDK1,TOP2A,MAD2L1	HALLMARK_BRCA_CORE307
Coexpression	M9192	CHARAFE_BREAST_CANCER_LUMINAL_VS_MESENCHYMAL_DN	C2:CGP: Chemical and Genetic Perturbations	4.604e-14	4.4e-10	1.692e-12	1.649e-11	30	465	INHBA,ACTA2,PTGS2,TYMS,MET,NDC80,PTX3,BUB1,GNAI1,SRPX,PLK1,FLNC,ANXA1,ANXA2,ANXA5,BIRC5,DEPDC1,CAV1,CAV2,STIL,CXCL2,AKAP12,TFPI,IGFBP6,EGFR,TIMP2,MAML2,CDC20,SLC16A7,IL6	HALLMARK_BRCA_CORE307
Coexpression	M41718	FAN_OVARY_CL16_LYMPHATIC_ENDOTHELIAL_CELL	C8: Cell Type Signature	5.877e-14	5.617e-10	2.152e-12	2.097e-11	22	232	A2M,HLA-B,B2M,KLF4,CLU,IFITM3,NFIB,PTX3,SERPING1,ALDH1A1,GNAS,ANXA2,FOS,FOSB,ANXA5,AKAP12,TFPI,MYL12A,TXNIP,IGFBP4,GYPC,CD63	HALLMARK_BRCA_CORE307
Coexpression	M7517	SMID_BREAST_CANCER_LUMINAL_A_UP	C2:CGP: Chemical and Genetic Perturbations	6.571e-14	6.28e-10	2.397e-12	2.335e-11	15	85	NAT1,ZBTB16,MAOA,HMGCS2,ITGA7,ABCA8,ADIPOQ,TAT,GPD1,FOSB,RBP4,PPARG,LEP,ITIH5,IGF1	HALLMARK_BRCA_CORE307
Coexpression	M6387	WINNEPENNINCKX_MELANOMA_METASTASIS_UP	C2:CGP: Chemical and Genetic Perturbations	6.734e-14	6.436e-10	2.447e-12	2.384e-11	19	162	CENPA,DLGAP5,RRM2,CDC45,TYMS,AURKA,NEK2,NDC80,BUB1,KIF11,KIF2C,KPNA2,BIRC5,NCAPH,ZWINT,CCNB2,CDK1,CDC6,TOP2A	HALLMARK_BRCA_CORE307
Coexpression	M5611	PUJANA_BRCA1_PCC_NETWORK	C2:CGP: Chemical and Genetic Perturbations	8.069e-14	7.711e-10	2.921e-12	2.846e-11	57	1625	RPL22,NAT1,CENPA,CENPE,INHBA,MTHFD2,SQLE,DLGAP5,MCM2,DBI,HMMR,RRM2,TTK,HNRNPA2B1,STAT5A,CDC45,TYMS,AURKA,NEK2,NDC80,BUB1,FEN1,MKI67,PLK1,KIF11,KIF2C,KPNA2,RAD51,NPM1,COMP,UBE2C,E2F1,STIL,NCAPH,PPIA,PABPC1,YWHAE,CCNA2,ZWINT,CCNF,EEF1B2,PPP2R1B,EEF2,CCNB2,TPX2,SLC7A5,CDK1,CDC6,CDC20,CDC25A,ESPL1,ENO1,PLK4,RPL6,TOP2A,MAD2L1,MYBL2	HALLMARK_BRCA_CORE307
Coexpression	M41651	TRAVAGLINI_LUNG_BASAL_CELL	C8: Cell Type Signature	9.536e-14	9.113e-10	3.439e-12	3.35e-11	20	188	RPS3,F3,SERPINB5,GPC3,CLU,PKP1,C1R,ALDH3A1,IL33,NPM1,KRT15,ANXA2,LGALS1,IGFBP4,IGFBP6,EGFR,TP63,ENO1,RPL6,RPL9	HALLMARK_BRCA_CORE307
Coexpression	M39231	LAKE_ADULT_KIDNEY_C12_THICK_ASCENDING_LIMB	C8: Cell Type Signature	9.744e-14	9.313e-10	3.501e-12	3.411e-11	27	381	RPL34,ACADVL,RPS3,B2M,RPS12,MDH1,SLC25A3,GPC3,HPN,GNAI1,UQCRB,ALDH1A1,GNAS,ALDOA,COX4I1,GPX4,COX7C,PPIA,EEF2,TSPAN8,CD63,CD81,ATP1A1,ENO1,SLC16A7,RPL6,RPL9	HALLMARK_BRCA_CORE307
Coexpression	M4960	SMID_BREAST_CANCER_BASAL_DN	C2:CGP: Chemical and Genetic Perturbations	1.161e-13	1.109e-09	4.154e-12	4.047e-11	36	700	CAPN9,NAT1,ZBTB16,MAOA,HMGCS2,ITGA7,ABCA8,ABCB1,BIK,BMPR1B,ADIPOQ,GPC3,HPN,DIO1,ALB,ALDH1A1,IL33,TAT,GPD1,COMP,FOSB,AOX1,RBP4,RET,SCGN,SERPINA6,LEP,TFF1,IGF1,IGFBP4,EGR3,TK2,CD36,TSPAN8,TNNT1,PCK1	HALLMARK_BRCA_CORE307
Coexpression	M45803	SAUL_SEN_MAYO	C2:CGP: Chemical and Genetic Perturbations	1.212e-13	1.158e-09	4.323e-12	4.211e-11	17	125	CXCL10,BMP2,FGF2,C3,CCL13,MMP1,MMP9,CCL24,MMP13,CXCL2,IGF1,IGFBP4,IGFBP6,EGFR,TIMP2,ANGPTL4,IL6	HALLMARK_BRCA_CORE307
Coexpression	M2128	CHICAS_RB1_TARGETS_GROWING	C2:CGP: Chemical and Genetic Perturbations	1.399e-13	1.337e-09	4.97e-12	4.842e-11	22	242	NUSAP1,CDKN2A,CENPA,KIF4A,MCM2,HMMR,TTK,NEK2,CLU,PTX3,BUB1,C1R,DEPDC1,CAV1,CCNA2,KIF20A,OXTR,CCNB2,TPX2,LUM,CDC20,TOP2A	HALLMARK_BRCA_CORE307
Coexpression	M39050	MANNO_MIDBRAIN_NEUROTYPES_HPERIC	C8: Cell Type Signature	2.211e-13	2.113e-09	7.826e-12	7.625e-11	38	795	A2M,B2M,ACTA2,RRAD,F3,ABCA9,PTGS2,MYL9,IFITM3,SERPING1,P2RY14,SRPX,MMP11,CA4,ANXA2,FOS,FOSB,ANXA5,IFITM2,CAV2,CXCL2,PABPC1,ZFP36,LGALS1,AKAP12,ITIH5,TFPI,MYL12A,TXNIP,IGFBP4,TIMP2,EGR3,ANGPTL4,CD63,CD81,ATF3,MAML2,LUM	HALLMARK_BRCA_CORE307
Coexpression	M19875	SENGUPTA_NASOPHARYNGEAL_CARCINOMA_UP	C2:CGP: Chemical and Genetic Perturbations	2.363e-13	2.259e-09	8.334e-12	8.119e-11	24	304	NUSAP1,TNFRSF9,CENPE,INHBA,CXCL10,ACTA2,DLGAP5,RRM2,TTK,HNRNPA2B1,PTGS2,TYMS,KIF15,NDC80,CXCL9,FGF2,CXCL11,KIF11,CCNA2,ZWINT,CCNF,CDK1,TOP2A,MAD2L1	HALLMARK_BRCA_CORE307
Coexpression	M8041	GSE17301_ACD3_ACD28_VS_ACD3_ACD28_AND_IFNA5_STIM_CD8_TCELL_UP	C7:IMMUNESIGDB: ImmuneSigDB	2.556e-13	2.443e-09	8.917e-12	8.687e-11	20	198	NUSAP1,ORC6,CFL1,SQLE,DLGAP5,ITGA7,RRM2,TYMS,MKI67,KIF2C,DEPDC1,CCNF,ASF1B,CCNB2,HSD17B6,TPX2,CDK1,CDC25A,ESPL1,MYBL2	HALLMARK_BRCA_CORE307
Coexpression	M39208	HAY_BONE_MARROW_PRO_B	C8: Cell Type Signature	2.538e-13	2.426e-09	8.917e-12	8.687e-11	24	305	NUSAP1,CDKN2A,CENPA,MDH1,HNRNPA2B1,BIK,TYMS,KIF15,NDC80,MKI67,KIF11,KPNA2,RAD51,UBE2C,BIRC5,E2F1,E2F2,PPIA,ZWINT,CCNF,ASF1B,TPX2,TOP2A,MAD2L1	HALLMARK_BRCA_CORE307
Coexpression	M2077	WHITFIELD_CELL_CYCLE_G2_M	C2:CGP: Chemical and Genetic Perturbations	2.556e-13	2.443e-09	8.917e-12	8.687e-11	20	198	NUSAP1,CENPA,CENPE,DLGAP5,HMMR,TTK,ADH4,AURKA,BMP2,NEK2,BUB1,MKI67,PLK1,KIF2C,BIRC5,DEPDC1,OLR1,CCNA2,CCNB2,TPX2	HALLMARK_BRCA_CORE307
Coexpression	M1884	YOSHIMURA_MAPK8_TARGETS_UP	C2:CGP: Chemical and Genetic Perturbations	2.623e-13	2.507e-09	9.117e-12	8.882e-11	49	1282	A2M,SOX10,NAT1,CDO1,MAOB,CES1,HMGCS2,PFKFB1,PTGFR,F10,TYMS,LHX2,SERPINB5,DLC1,PIGR,PLA2G2A,PLAGL1,PYGM,CCL11,TACR1,ALDH1A1,GNAS,MMP9,FXYD1,TAT,HSPB2,CALB2,COMP,RBP4,GPX4,TF,AQP7,LEP,AKAP12,TFF1,MYL12A,TGFBR3,EEF2,IGF1,EGFR,EGR3,GYS2,LPL,KLK8,CD74,IRS2,TNNI3,RPL6,PCK1	HALLMARK_BRCA_CORE307
Coexpression	M1999	WONG_ADULT_TISSUE_STEM_MODULE	C2:CGP: Chemical and Genetic Perturbations	2.783e-13	2.659e-09	9.636e-12	9.387e-11	36	721	CDKN1C,RELN,B2M,RRAD,KLF4,NDRG2,F3,PTGS2,ABCB1,CIDEA,DLC1,MYL9,MGST1,PIGR,IFITM3,NFIB,C1R,PYGM,P2RY14,CCL11,ALDOC,TAL1,SELP,VLDLR,COL11A1,FOS,FOSB,CASQ2,CAV1,LGALS1,ITIH5,TRIB3,AOC3,KLK8,ATF3,IL6	HALLMARK_BRCA_CORE307
Coexpression	M5382	GSE3982_MEMORY_CD4_TCELL_VS_TH2_DN	C7:IMMUNESIGDB: ImmuneSigDB	2.812e-13	2.688e-09	9.703e-12	9.453e-11	20	199	NUSAP1,ORC6,SQLE,MCM2,RRM2,TTK,PTGS2,KIF15,NDC80,FEN1,ALDOC,KIF11,NCAPH,CCNA2,ZWINT,SLC7A5,CDK1,ENO1,TOP2A,MAD2L1	HALLMARK_BRCA_CORE307
Coexpression	M40001	BUSSLINGER_ESOPHAGEAL_QUIESCENT_BASAL_CELLS	C8: Cell Type Signature	2.955e-13	2.824e-09	1.016e-11	9.898e-11	14	77	RPS3,CLU,IFITM3,NFIB,KRT15,COL17A1,FOS,FOSB,CAV1,TXNIP,EEF2,EIF4A2,SLC7A5,CD81	HALLMARK_BRCA_CORE307
Coexpression Atlas	GSM476664_500	gamma delta T cells, Tgd.vg3+24alo.e17.Th, TCRd+ Vg3+ CD24-, Fetal Thymus, avg-3	Immgen.org, GSE15907	2.515e-34	9.704e-31	6.97e-31	6.158e-30	53	419	NUSAP1,TNFRSF9,ZBTB16,CENPA,CENPE,ORC6,DLGAP5,KIF4A,MCM2,DBI,HMMR,RRM2,TTK,CDC45,TYMS,AURKA,NEK2,KIF15,NDC80,IFITM3,BUB1,FEN1,MKI67,PLK1,ALDOC,SH3BGRL2,KIF11,KIF2C,KPNA2,RAD51,ANXA2,UBE2C,BIRC5,E2F2,DEPDC1,STIL,NCAPH,LGALS1,CCNA2,KIF20A,CCNF,IGFBP4,ASF1B,CCNB2,TPX2,CDK1,CDC6,CDC20,ESPL1,LEF1,PLK4,TOP2A,MAD2L1	HALLMARK_BRCA_CORE307
Coexpression Atlas	GSM791105_500	Stem Cells, SC.MDP.BM, Sca1- Flt3+ MCSFR+ cKithi, Bone marrow, avg-3	Immgen.org, GSE15907	3.613e-34	1.394e-30	6.97e-31	6.158e-30	52	402	NUSAP1,CENPE,CLEC5A,DLGAP5,ETFB,KIF4A,DBI,HMMR,RRM2,TTK,CDC45,TYMS,AURKA,MET,NEK2,KIF15,MGST1,IFITM3,BUB1,FEN1,MKI67,SDF2L1,ABCD2,PLK1,KIF11,KIF2C,KPNA2,RAD51,UBE2C,BIRC5,DEPDC1,IFITM2,STIL,NCAPH,TF,LGALS1,CCNA2,KIF20A,CCNF,IGFBP4,ASF1B,CCNB2,TPX2,ELANE,CDK1,CDC6,CDC20,SLC16A7,PLK4,TOP2A,MAD2L1,MYBL2	HALLMARK_BRCA_CORE307
Coexpression Atlas	GSM538358_500	B cells, proB.FrBC.FL, CD19+ IgM- CD43+ CD24+ AA4.1+ CD45R+, Fetal Liver, avg-3	Immgen.org, GSE15907	3.367e-33	1.299e-29	4.33e-30	3.826e-29	51	400	NUSAP1,CENPA,CENPE,ORC6,DLGAP5,KIF4A,MCM2,HMMR,RRM2,TTK,CDC45,TYMS,AURKA,NEK2,KIF15,MGST1,NDC80,BUB1,FEN1,MKI67,PLK1,KIF11,KIF2C,KPNA2,RAD51,UBE2C,BIRC5,E2F2,DEPDC1,CAV2,STIL,NCAPH,AKAP12,CCNA2,KIF20A,CCNF,IGFBP4,ASF1B,CCNB2,CD36,TPX2,CDK1,CDC6,CDC20,CDC25A,ESPL1,LEF1,PLK4,TOP2A,MAD2L1,MYBL2	HALLMARK_BRCA_CORE307
Coexpression Atlas	GSM538348_500	B cells, proB.CLP.FL, CD19- IgM- CD43+ CD24intermediate AA4.1+ CD45R- CD, Fetal Liver, avg-2	Immgen.org, GSE15907	3.34e-32	1.288e-28	3.221e-29	2.846e-28	51	419	NUSAP1,CENPE,ORC6,CLEC5A,DLGAP5,KIF4A,MCM2,HMMR,RRM2,TTK,CDC45,TYMS,AURKA,MET,NEK2,KIF15,NDC80,IFITM3,BUB1,FEN1,MKI67,ALAS2,PLK1,KIF11,KIF2C,KPNA2,RAD51,UBE2C,BIRC5,DEPDC1,IFITM2,STIL,NCAPH,CCNA2,TFPI,KIF20A,CCNF,IGFBP4,CCNB2,TPX2,ELANE,CDK1,CDC6,CDC20,CDC25A,ESPL1,SLC16A7,PLK4,TOP2A,MAD2L1,EPB42	HALLMARK_BRCA_CORE307
Coexpression Atlas	GSM777067_500	Stromal Cells, St.31-38-44-.SLN, CD45- gp38- CD31- CD44-, Lymph Node, avg-2	Immgen.org, GSE15907	1.515e-30	5.846e-27	1.169e-27	1.033e-26	51	453	CXCL10,ACTA2,PENK,HMGCS2,ITGA7,NDRG2,PTGS2,DES,DLC1,MYL9,GPC3,MGST1,CLU,IFITM3,NFIB,CXCL9,SERPING1,C1R,C3,GNAI1,CCL11,SRPX,ALDH1A1,FXYD1,IL33,ANXA1,FOS,FOSB,GPX3,CXCL13,IFITM2,CAV1,CAV2,ITIH5,LIFR,TGFBR3,IGFBP4,IGFBP6,EGFR,TIMP2,CD36,LPL,ANGPTL4,CSRP1,AOC3,CD63,CD81,PCOLCE2,ATF3,LUM,IL6	HALLMARK_BRCA_CORE307
Coexpression Atlas	GSM777055_500	Stromal Cells, FRC.SLN, gp38+ CD31- CD140a+, Lymph Node, avg-4	Immgen.org, GSE15907	1.876e-30	7.239e-27	1.207e-27	1.066e-26	51	455	MAOB,CXCL10,PDK4,ACTA2,PENK,HMGCS2,KLF4,NDRG2,F3,SLC7A11,ABCA9,PTGS2,DES,DLC1,MYL9,GPC3,MGST1,CLU,IFITM3,NFIB,CXCL9,SERPING1,C1R,C3,CCL11,SRPX,ALDH1A1,IL33,CNTFR,FOS,FOSB,GPX3,CXCL13,IFITM2,TF,ZFP36,ITIH5,LIFR,TGFBR3,IGF1,IGFBP4,EGFR,TIMP2,LPL,ANGPTL4,AOC3,CD63,PCOLCE2,ATF3,LUM,IL6	HALLMARK_BRCA_CORE307
Coexpression Atlas	GSM538357_500	B cells, proB.FrA.FL, CD19- IgM- CD43+ CD24intermediate CD45R+ AA4.1+ CD, Fetal Liver, avg-1	Immgen.org, GSE15907	5.585e-30	2.155e-26	2.694e-27	2.38e-26	49	422	NUSAP1,CENPA,CENPE,ORC6,DLGAP5,KIF4A,MCM2,HMMR,RRM2,TTK,CDC45,TYMS,AURKA,NEK2,KIF15,NDC80,BUB1,FEN1,MKI67,PYGM,P2RY14,PLK1,KIF11,KIF2C,KPNA2,RAD51,UBE2C,BIRC5,DEPDC1,STIL,NCAPH,CCNA2,TFPI,KIF20A,CCNF,LIFR,IGFBP4,ASF1B,CCNB2,TPX2,CDK1,CDC6,CDC20,CDC25A,ESPL1,SLC16A7,PLK4,TOP2A,MAD2L1	HALLMARK_BRCA_CORE307
Coexpression Atlas	GSM791114_500	Stem Cells, SC.CDP.BM, Sca1- Flt3+ MCSFR+ cKitlo, Bone marrow, avg-3	Immgen.org, GSE15907	5.581e-30	2.153e-26	2.694e-27	2.38e-26	48	401	NUSAP1,CENPE,CLEC5A,DLGAP5,KIF4A,MCM2,DBI,HMMR,RRM2,KLF4,TTK,ABCA9,CDC45,AURKA,MET,NEK2,KIF15,IFITM3,BUB1,FEN1,MKI67,PLK1,KIF11,KIF2C,KPNA2,RAD51,UBE2C,BIRC5,E2F1,DEPDC1,IFITM2,STIL,NCAPH,LGALS1,CCNA2,KIF20A,CCNF,LIFR,IGFBP4,ASF1B,CCNB2,TPX2,CDK1,CDC6,CDC20,PLK4,TOP2A,MAD2L1	HALLMARK_BRCA_CORE307
Coexpression Atlas	GSM399452_500	B cells, preB.FrC.BM, CD19+ IgM- CD45R+ CD43+ HSA+, Bone marrow, avg-3	Immgen.org, GSE15907	1.387e-29	5.35e-26	5.944e-27	5.252e-26	48	409	NUSAP1,CENPA,CENPE,ORC6,DLGAP5,KIF4A,MCM2,HMMR,RRM2,TTK,CDC45,TYMS,AURKA,NEK2,KIF15,MGST1,NDC80,BUB1,FEN1,MKI67,PLK1,KIF11,KIF2C,KPNA2,RAD51,POLD1,UBE2C,BIRC5,E2F2,DEPDC1,STIL,NCAPH,AKAP12,CCNA2,KIF20A,CCNF,ASF1B,CCNB2,TPX2,CDK1,CDC6,CDC20,ESPL1,LEF1,PLK4,TOP2A,MAD2L1,MYBL2	HALLMARK_BRCA_CORE307
Coexpression Atlas	GSM476660_500	gamma delta T cells, Tgd.vg2+24ahi.e17.Th, TCRd+ Vg2+ CD24+, Fetal Thymus, avg-3	Immgen.org, GSE15907	2.423e-29	9.349e-26	9.349e-27	8.26e-26	48	414	NUSAP1,ZBTB16,CENPA,CENPE,ORC6,DLGAP5,KIF4A,MCM2,HMMR,RRM2,TTK,CDC45,TYMS,AURKA,NEK2,KIF15,NDC80,BUB1,FEN1,MKI67,CCL24,PLK1,SH3BGRL2,KIF11,KIF2C,KPNA2,RAD51,UBE2C,BIRC5,DEPDC1,STIL,NCAPH,CCNA2,KIF20A,CCNF,IGFBP4,ASF1B,CCNB2,TPX2,CDK1,CDC6,CDC20,CDC25A,ESPL1,LEF1,PLK4,TOP2A,MAD2L1	HALLMARK_BRCA_CORE307
Coexpression Atlas	GSM791141_500	alpha beta T cells, preT.DN2B.Th, Lin-/lo CD25hi CD44+ cKitint, Thymus, avg-2	Immgen.org, GSE15907	4.686e-29	1.808e-25	1.643e-26	1.452e-25	48	420	NUSAP1,MAOA,CENPE,ORC6,DLGAP5,KIF4A,MCM2,DBI,HMGCS2,HMMR,RRM2,PTGS2,CDC45,TYMS,AURKA,NEK2,KIF15,BUB1,FEN1,MKI67,PLK1,KIF11,KIF2C,RAD51,POLD1,FOSB,BIRC5,DEPDC1,IFITM2,STIL,NCAPH,LGALS1,CCNA2,KIF20A,CCNF,IGFBP4,ASF1B,CCNB2,TPX2,SLC7A5,CDK1,CDC6,CDC25A,ESPL1,PLK4,TOP2A,MAD2L1,MYBL2	HALLMARK_BRCA_CORE307
Coexpression Atlas	GSM538355_500	B cells, proB.FrA.FL, CD19- IgM- CD43+ CD24intermediate AA4.1+ CD45R+ CD, Fetal Liver, avg-2	Immgen.org, GSE15907	5.823e-29	2.247e-25	1.737e-26	1.534e-25	48	422	NUSAP1,CENPA,CENPE,ORC6,DLGAP5,KIF4A,MCM2,HMMR,RRM2,TTK,CDC45,TYMS,AURKA,NEK2,KIF15,NDC80,BUB1,MKI67,PYGM,P2RY14,ALAS2,PLK1,KIF11,KIF2C,KPNA2,RAD51,UBE2C,BIRC5,DEPDC1,STIL,NCAPH,CCNA2,TFPI,KIF20A,CCNF,LIFR,IGFBP4,CCNB2,TPX2,CDK1,CDC6,CDC20,CDC25A,ESPL1,SLC16A7,PLK4,TOP2A,MAD2L1	HALLMARK_BRCA_CORE307
Coexpression Atlas	GSM777050_500	Stromal Cells, FRC.MLN, gp38+ CD31- CD140a+, Lymph Node, avg-5	Immgen.org, GSE15907	5.852e-29	2.258e-25	1.737e-26	1.534e-25	50	466	MAOB,CXCL10,PDK4,ACTA2,PENK,HMGCS2,NDRG2,F3,ABCA9,PTGS2,DES,DLC1,MYL9,GPC3,MGST1,CLU,IFITM3,NFIB,CXCL9,SERPING1,C1R,C3,GNAI1,CCL11,SRPX,ALDH1A1,FXYD1,IL33,CNTFR,NPR2,FOS,FOSB,GPX3,CXCL13,IFITM2,TF,ITIH5,LIFR,TGFBR3,IGFBP4,IGFBP6,EGFR,TIMP2,LPL,ANGPTL4,AOC3,CD63,PCOLCE2,ATF3,LUM	HALLMARK_BRCA_CORE307
Coexpression Atlas	GSM791131_500	B cells, MLP.FL, CD19- IgM- CD43+ CD24intermediate AA4.1+ CD45R- CD, Fetal Liver, avg-3	Immgen.org, GSE15907	8.05e-29	3.106e-25	2.218e-26	1.96e-25	48	425	NUSAP1,MAOA,ORC6,CLEC5A,DLGAP5,KIF4A,MCM2,HMMR,RRM2,TTK,CDC45,TYMS,AURKA,MET,NEK2,GPC3,KIF15,MGST1,IFITM3,BUB1,FEN1,ABCD2,PLK1,KIF11,KIF2C,KPNA2,RAD51,BIRC5,IFITM2,STIL,NCAPH,CCNA2,TFPI,KIF20A,CCNF,IGFBP4,CCNB2,TPX2,CD63,ELANE,CDK1,CDC6,CDC20,CDC25A,ESPL1,TOP2A,MAD2L1,MYBL2	HALLMARK_BRCA_CORE307
Coexpression Atlas	GSM538387_500	alpha beta T cells, T.8Eff.Sp.OT1.d5.VSVOva, CD8+ CD45.1+, Spleen, avg-3	Immgen.org, GSE15907	1.627e-28	6.278e-25	4.185e-26	3.698e-25	47	410	NUSAP1,CENPA,CENPE,ORC6,DLGAP5,KIF4A,MCM2,HMMR,RRM2,TTK,CDC45,TYMS,AURKA,NEK2,KIF15,NDC80,BUB1,FEN1,MKI67,PLK1,KIF11,KIF2C,RAD51,ANXA2,DTX1,UBE2C,BIRC5,E2F2,DEPDC1,STIL,NCAPH,LGALS1,CCNA2,KIF20A,CCNF,ASF1B,CCNB2,TPX2,CDK1,CDC6,CDC20,ESPL1,LEF1,PLK4,TOP2A,MAD2L1,MYBL2	HALLMARK_BRCA_CORE307
Coexpression Atlas	GSM399403_500	alpha beta T cells, T.ISP.Th, 4- 8+ TCR-/lo 24hi, Thymus, avg-3	Immgen.org, GSE15907	3.471e-28	1.339e-24	8.37e-26	7.395e-25	47	417	NUSAP1,CENPE,ORC6,DLGAP5,KIF4A,MCM2,HMMR,RRM2,TTK,CDC45,TYMS,AURKA,NEK2,KIF15,NDC80,BUB1,FEN1,MKI67,PLK1,KIF11,KIF2C,KPNA2,RAD51,POLD1,UBE2C,BIRC5,E2F1,E2F2,DEPDC1,STIL,NCAPH,CCNA2,KIF20A,CCNF,ASF1B,CCNB2,TPX2,CDK1,CDC6,CDC20,CDC25A,ESPL1,LEF1,PLK4,TOP2A,MAD2L1,MYBL2	HALLMARK_BRCA_CORE307
Coexpression Atlas	GSM538350_500	B cells, proB.CLP.FL, CD19- IgM- CD43+ CD24intermediate CD45R- AA4.1+ CD, Fetal Liver, avg-1	Immgen.org, GSE15907	3.856e-27	1.488e-23	8.751e-25	7.732e-24	46	418	NUSAP1,CENPE,ORC6,DLGAP5,KIF4A,MCM2,HMMR,RRM2,TTK,CDC45,TYMS,AURKA,NEK2,KIF15,IFITM3,BUB1,FEN1,MKI67,PLK1,KIF11,KIF2C,KPNA2,RAD51,UBE2C,BIRC5,DEPDC1,IFITM2,STIL,NCAPH,CCNA2,TFPI,KIF20A,CCNF,IGFBP4,CCNB2,TPX2,ELANE,CDK1,CDC6,CDC20,CDC25A,ESPL1,SLC16A7,PLK4,TOP2A,MAD2L1	HALLMARK_BRCA_CORE307
Coexpression Atlas	GSM538352_500	B cells, proB.FrA.BM, CD19- IgM- CD43+ CD24intermediate CD45R+ AA4.1+ CD, Bone marrow, avg-2	Immgen.org, GSE15907	1.6e-26	6.173e-23	3.43e-24	3.03e-23	44	388	NUSAP1,CENPE,CLEC5A,DLGAP5,KIF4A,MCM2,HMMR,RRM2,TTK,CDC45,TYMS,AURKA,NEK2,KIF15,BUB1,MKI67,PYGM,C3,P2RY14,MMP9,PLK1,KIF11,KIF2C,RAD51,ANXA1,BIRC5,DEPDC1,STIL,NCAPH,TF,CCNA2,KIF20A,CCNF,LIFR,IGFBP4,CCNB2,TPX2,ELANE,CDK1,CDC6,CDC25A,TOP2A,MAD2L1,MYBL2	HALLMARK_BRCA_CORE307
Coexpression Atlas	GSM605781_500	gamma delta T cells, Tgd.vg1+vd6-.Th, TCRd+ Vg1.1+, Thymus, avg-3	Immgen.org, GSE15907	3.189e-26	1.23e-22	6.476e-24	5.722e-23	43	373	NUSAP1,TNFRSF9,ZBTB16,CENPE,DLGAP5,KIF4A,MCM2,HMMR,RRM2,TTK,CDC45,TYMS,AURKA,NEK2,KIF15,BUB1,MKI67,PLK1,KIF11,KIF2C,KPNA2,RAD51,UBE2C,BIRC5,E2F2,DEPDC1,STIL,NCAPH,CCNA2,KIF20A,CCNF,IGFBP4,TIMP2,ASF1B,CCNB2,TPX2,CDK1,CDC6,CDC20,CDC25A,LEF1,TOP2A,MAD2L1	HALLMARK_BRCA_CORE307
Coexpression Atlas	GSM791154_500	alpha beta T cells, T.DN4.Th, Lin-/lo CD25- CD44- CD28+, Thymus, avg-3	Immgen.org, GSE15907	4.428e-26	1.708e-22	8.542e-24	7.547e-23	43	376	NUSAP1,TNFRSF9,ORC6,DLGAP5,KIF4A,MCM2,HMMR,RRM2,CDC45,TYMS,AURKA,NEK2,KIF15,BUB1,MKI67,PLK1,KIF11,KIF2C,KPNA2,RAD51,UBE2C,BIRC5,E2F1,E2F2,DEPDC1,STIL,NCAPH,CCNA2,KIF20A,CCNF,ASF1B,CCNB2,TPX2,CDK1,CDC6,CDC20,CDC25A,ESPL1,LEF1,PLK4,TOP2A,MAD2L1,MYBL2	HALLMARK_BRCA_CORE307
Coexpression Atlas	GSM399450_500	B cells, proB.FrBC.BM, CD19+ IgM- CD43+ AA4.1+ CD45R+, Bone marrow, avg-2	Immgen.org, GSE15907	6.325e-26	2.44e-22	1.162e-23	1.027e-22	44	401	NUSAP1,CENPA,CENPE,DLGAP5,KIF4A,HMMR,RRM2,TTK,CDC45,TYMS,AURKA,NEK2,KIF15,MGST1,NDC80,BUB1,MKI67,PLK1,KIF11,KIF2C,KPNA2,RAD51,POLD1,BIRC5,E2F2,DEPDC1,CAV2,STIL,NCAPH,AKAP12,CCNA2,KIF20A,CCNF,IGFBP4,ASF1B,CCNB2,TPX2,CDK1,CDC6,CDC20,LEF1,TOP2A,MAD2L1,MYBL2	HALLMARK_BRCA_CORE307
Coexpression Atlas	GSM791149_500	alpha beta T cells, preT.DN3B.Th, Lin-/lo CD25hi CD44- CD28+, Thymus, avg-3	Immgen.org, GSE15907	2.148e-25	8.287e-22	3.767e-23	3.328e-22	44	413	NUSAP1,ORC6,DLGAP5,KIF4A,MCM2,HMMR,RRM2,CDC45,TYMS,AURKA,NEK2,KIF15,BUB1,FEN1,MKI67,PLK1,KIF11,KIF2C,KPNA2,RAD51,POLD1,UBE2C,BIRC5,E2F1,E2F2,STIL,NCAPH,CCNA2,KIF20A,CCNF,ASF1B,CCNB2,TPX2,SLC7A5,CDK1,CDC6,CDC20,CDC25A,ESPL1,LEF1,PLK4,TOP2A,MAD2L1,MYBL2	HALLMARK_BRCA_CORE307
Coexpression Atlas	GSM777046_500	Stromal Cells, Fi.Sk, gp38+ CD140a+, Skin, avg-4	Immgen.org, GSE15907	2.444e-25	9.427e-22	4.099e-23	3.621e-22	45	437	CADM3,MAOB,CXCL10,PENK,BDH2,HMGCS2,KLF4,F3,ABCA9,PTGS2,DLC1,GPC3,MGST1,IFITM3,NFIB,PTX3,SERPING1,C1R,C3,CCL11,SRPX,ALDH1A1,ALDH3A1,NPR2,ANXA1,FOS,FOSB,GPX3,IFITM2,CAV1,ITIH5,TGFBR3,IGF1,IGFBP4,IGFBP6,ABCA6,EGFR,TIMP2,LPL,CD63,PCOLCE2,ATF3,LUM,TMEM100,IL6	HALLMARK_BRCA_CORE307
Coexpression Atlas	GSM777030_500	B cells, B.Pl.AA4-.BM, CD138+ AA4.1- CD43+, Bone marrow, avg-2	Immgen.org, GSE15907	2.978e-25	1.149e-21	4.787e-23	4.229e-22	43	394	NUSAP1,CENPE,INHBA,CLEC5A,DLGAP5,KIF4A,HMMR,RRM2,TTK,CDC45,KIF15,MGST1,IFITM3,BUB1,MKI67,C3,MMP9,ABCD2,PLK1,KIF11,KIF2C,KPNA2,RAD51,ANXA1,BIRC5,DEPDC1,IFITM2,STIL,OLR1,CCNA2,KIF20A,CCNF,IGFBP4,ASF1B,CCNB2,TPX2,CD63,ELANE,CDK1,CDC25A,PLK4,TOP2A,MAD2L1	HALLMARK_BRCA_CORE307
Coexpression Atlas	GSM791143_500	alpha beta T cells, preT.DN3-4.Th, Lin-/lo CD25int CD44- CD28+, Thymus, avg-3	Immgen.org, GSE15907	4.05e-25	1.563e-21	6.25e-23	5.522e-22	43	397	NUSAP1,MAOA,CENPE,ORC6,DLGAP5,KIF4A,MCM2,HMMR,RRM2,TTK,CDC45,TYMS,AURKA,NEK2,KIF15,BUB1,MKI67,PLK1,KIF11,KIF2C,KPNA2,RAD51,UBE2C,BIRC5,DEPDC1,STIL,NCAPH,CCNA2,KIF20A,CCNF,ASF1B,CCNB2,TPX2,CDK1,CDC6,CDC20,CDC25A,ESPL1,LEF1,PLK4,TOP2A,MAD2L1,MYBL2	HALLMARK_BRCA_CORE307
Coexpression Atlas	GSM399397_500	alpha beta T cells, T.DPbl.Th, 4+ 8+ TCR-/lo FSChi, Thymus, avg-3	Immgen.org, GSE15907	4.485e-25	1.73e-21	6.655e-23	5.879e-22	43	398	NUSAP1,CENPA,CENPE,ORC6,DLGAP5,KIF4A,HMMR,RRM2,TTK,SLC7A11,CDC45,TYMS,AURKA,NEK2,KIF15,NDC80,BUB1,MKI67,PLK1,KIF11,KIF2C,KPNA2,RAD51,UBE2C,BIRC5,E2F2,DEPDC1,STIL,NCAPH,AKAP12,CCNA2,KIF20A,CCNF,ASF1B,CCNB2,TPX2,CDK1,CDC20,ESPL1,LEF1,PLK4,TOP2A,MAD2L1	HALLMARK_BRCA_CORE307
Coexpression Atlas	GSM605773_500	alpha beta T cells, T.8.TI.B16, 4- 8+ TCR+ 45+, B16 Melanoma Tumor, avg-2	Immgen.org, GSE15907	7.182e-25	2.771e-21	1.026e-22	9.067e-22	41	359	NUSAP1,TNFRSF9,CENPA,CENPE,DLGAP5,PENK,KIF4A,MCM2,HMMR,RRM2,TTK,ABCB1,CDC45,TYMS,NEK2,KIF15,BUB1,MKI67,PLK1,KIF11,KIF2C,RAD51,ANXA2,BIRC5,DEPDC1,STIL,NCAPH,LGALS1,ITIH5,CCNA2,KIF20A,CCNF,ASF1B,CCNB2,TPX2,CDK1,CDC6,LEF1,PLK4,TOP2A,MAD2L1	HALLMARK_BRCA_CORE307
Coexpression Atlas	GSM605778_500	gamma delta T cells, Tgd.vg1+vd6+.Th.TCRbko, TCRd+ Vg1.1+ Vd6.3+, Thymus, avg-3	Immgen.org, GSE15907	2.172e-24	8.378e-21	2.992e-22	2.644e-21	39	327	NUSAP1,TNFRSF9,ZBTB16,CENPA,DLGAP5,KIF4A,MCM2,RRM2,TYMS,AURKA,NEK2,BUB1,MKI67,PLK1,KIF11,KIF2C,KPNA2,DTX1,UBE2C,BIRC5,E2F2,STIL,NCAPH,LGALS1,CCNA2,KIF20A,CCNF,IGFBP4,TIMP2,ASF1B,CCNB2,TPX2,KLK8,CDK1,CDC6,CDC20,LEF1,TOP2A,MAD2L1	HALLMARK_BRCA_CORE307
Coexpression Atlas	GSM476675_500	gamma delta T cells, Tgd.Th, TCRd+ CD3e+, Thymus, avg-3	Immgen.org, GSE15907	2.447e-24	9.44e-21	3.147e-22	2.78e-21	40	349	NUSAP1,TNFRSF9,ZBTB16,CENPE,DLGAP5,KIF4A,MCM2,HMMR,RRM2,TTK,CDC45,TYMS,AURKA,NEK2,KIF15,BUB1,MKI67,PLK1,KIF11,KIF2C,KPNA2,RAD51,UBE2C,BIRC5,DEPDC1,STIL,NCAPH,CCNA2,KIF20A,CCNF,IGFBP4,TIMP2,ASF1B,CCNB2,TPX2,CDK1,CDC6,LEF1,TOP2A,MAD2L1	HALLMARK_BRCA_CORE307
Coexpression Atlas	GSM605776_500	gamma delta T cells, Tgd.vg1+vd6+.Th, TCRd+ Vg1.1+ Vd6.3+, Thymus, avg-2	Immgen.org, GSE15907	2.434e-24	9.39e-21	3.147e-22	2.78e-21	39	328	NUSAP1,TNFRSF9,ZBTB16,CENPE,DLGAP5,RPS12,KIF4A,HMMR,RRM2,CDC45,TYMS,KIF15,NDC80,BUB1,MKI67,PLK1,KIF11,KIF2C,KPNA2,RAD51,ANXA2,BIRC5,DEPDC1,STIL,NCAPH,LGALS1,CCNA2,KIF20A,CCNF,IGFBP4,TIMP2,ASF1B,CCNB2,TPX2,KLK8,CDK1,LEF1,TOP2A,MAD2L1	HALLMARK_BRCA_CORE307
Coexpression Atlas	GSM538418_500	B cells, proB.FrBC.BM, CD19+ IgM- CD45R+ CD43+ HSA+, Bone marrow, avg-1	Immgen.org, GSE15907	4.329e-24	1.67e-20	5.387e-22	4.76e-21	41	376	NUSAP1,RELN,CENPE,DLGAP5,KIF4A,HMMR,RRM2,TTK,TYMS,AURKA,NEK2,KIF15,MGST1,NDC80,BUB1,MKI67,PLK1,KIF11,KIF2C,RAD51,ANXA1,UBE2C,BIRC5,E2F2,DEPDC1,STIL,NCAPH,AKAP12,CCNA2,KIF20A,CCNF,IGFBP4,ASF1B,CCNB2,TPX2,CDK1,CDC6,LEF1,TOP2A,MAD2L1,MYBL2	HALLMARK_BRCA_CORE307
Coexpression Atlas	GSM399397_100	alpha beta T cells, T.DPbl.Th, 4+ 8+ TCR-/lo FSChi, Thymus, avg-3	Immgen.org, GSE15907	5.259e-24	2.029e-20	6.341e-22	5.602e-21	24	90	NUSAP1,CENPE,DLGAP5,KIF4A,HMMR,RRM2,NEK2,KIF15,BUB1,MKI67,PLK1,KIF11,KIF2C,BIRC5,DEPDC1,STIL,NCAPH,CCNA2,KIF20A,CCNF,CCNB2,TPX2,CDK1,TOP2A	HALLMARK_BRCA_CORE307
Coexpression Atlas	GSM605898_500	alpha beta T cells, T.8Eff.Sp.OT1.d6.LisOva, CD8+ CD45.1+, Spleen, avg-3	Immgen.org, GSE15907	6.253e-24	2.412e-20	7.31e-22	6.459e-21	42	402	NUSAP1,CENPA,CENPE,DLGAP5,KIF4A,MCM2,HMMR,RRM2,TTK,ABCB1,CDC45,TYMS,NEK2,KIF15,NDC80,BUB1,MKI67,PLK1,KIF11,KIF2C,RAD51,ANXA1,ANXA2,DTX1,BIRC5,E2F2,DEPDC1,STIL,NCAPH,LGALS1,CCNA2,KIF20A,CCNF,ASF1B,CCNB2,TPX2,CDK1,CDC6,LEF1,PLK4,TOP2A,MAD2L1	HALLMARK_BRCA_CORE307
Coexpression Atlas	GSM777027_500	B cells, B.Pl.AA4+220-.BM, CD138+ AA4.1+ CD43- CD45R-, Bone marrow, avg-3	Immgen.org, GSE15907	8.31e-24	3.206e-20	9.43e-22	8.331e-21	39	339	NUSAP1,CENPE,CLEC5A,DLGAP5,KIF4A,RRM2,F10,CDC45,TYMS,AURKA,MET,NEK2,KIF15,MGST1,IFITM3,BUB1,MKI67,C3,MMP9,ABCD2,PLK1,KIF11,KIF2C,ANXA1,UBE2C,GPX3,BIRC5,IFITM2,STIL,CCNA2,KIF20A,CCNF,IGFBP4,ASF1B,TPX2,ELANE,CD74,CDC6,TOP2A	HALLMARK_BRCA_CORE307
Coexpression Atlas	GSM605775_500	gamma delta T cells, Tgd.vg1+vd6+.Th, TCRd+ Vd6.3+ Vg1.1+, Thymus, avg-1	Immgen.org, GSE15907	2.745e-23	1.059e-19	3.026e-21	2.674e-20	37	308	NUSAP1,TNFRSF9,ZBTB16,CENPE,DLGAP5,RPS12,KIF4A,HMMR,RRM2,TYMS,KIF15,BUB1,MKI67,PLK1,KIF11,KIF2C,KPNA2,ANXA2,BIRC5,DEPDC1,STIL,NCAPH,LGALS1,CCNA2,KIF20A,CCNF,IGFBP4,TIMP2,ASF1B,CCNB2,TPX2,KLK8,CDK1,CDC20,LEF1,TOP2A,MAD2L1	HALLMARK_BRCA_CORE307
Coexpression Atlas	GSM777043_500	Stromal Cells, Fi.MTS15+.Th, CD45- PDGFRa+ MTS15+, Thymus, avg-3	Immgen.org, GSE15907	3.927e-23	1.515e-19	4.209e-21	3.719e-20	43	445	CXCL10,HMGCS2,KLF4,F3,ABCA9,ABCA8,PTGS2,BMP2,DES,DLC1,MGST1,IFITM3,NFIB,SERPING1,C1R,C3,CCL11,SRPX,ALDH1A1,MMP9,IL33,NPR2,ANXA1,FOS,FOSB,GPX3,IFITM2,RET,AKAP12,ITIH5,LIFR,TGFBR3,IGFBP4,ABCA6,EGFR,TIMP2,CD36,LPL,CD63,CD81,ATF3,LUM,IL6	HALLMARK_BRCA_CORE307
Coexpression Atlas	GSM476658_500	gamma delta T cells, Tgd.vg2-24ahi.Th, TCRd+ Vg2- CD24+, Thymus, avg-2	Immgen.org, GSE15907	4.175e-23	1.611e-19	4.354e-21	3.847e-20	42	422	NUSAP1,TNFRSF9,ZBTB16,CENPE,DLGAP5,KIF4A,MCM2,HMMR,RRM2,TTK,TYMS,AURKA,NEK2,KIF15,NDC80,BUB1,MKI67,PLK1,KIF11,KIF2C,KPNA2,RAD51,BIRC5,E2F2,DEPDC1,STIL,NCAPH,ITIH5,CCNA2,KIF20A,CCNF,IGFBP4,TIMP2,ASF1B,CCNB2,TPX2,CDK1,CDC6,CDC25A,ESPL1,LEF1,TOP2A	HALLMARK_BRCA_CORE307
Coexpression Atlas	GSM399452_100	B cells, preB.FrC.BM, CD19+ IgM- CD45R+ CD43+ HSA+, Bone marrow, avg-3	Immgen.org, GSE15907	7.858e-23	3.032e-19	7.978e-21	7.049e-20	23	88	NUSAP1,CENPE,KIF4A,HMMR,RRM2,TTK,NEK2,KIF15,BUB1,MKI67,PLK1,KIF11,KIF2C,DEPDC1,STIL,NCAPH,CCNA2,KIF20A,CCNF,CCNB2,TPX2,CDK1,TOP2A	HALLMARK_BRCA_CORE307
Coexpression Atlas	GSM399403_100	alpha beta T cells, T.ISP.Th, 4- 8+ TCR-/lo 24hi, Thymus, avg-3	Immgen.org, GSE15907	1.387e-22	5.351e-19	1.372e-20	1.212e-19	23	90	NUSAP1,CENPE,KIF4A,HMMR,RRM2,TYMS,KIF15,BUB1,MKI67,PLK1,KIF11,KIF2C,RAD51,DEPDC1,STIL,NCAPH,CCNA2,KIF20A,CCNF,CCNB2,CDK1,LEF1,TOP2A	HALLMARK_BRCA_CORE307
Coexpression Atlas	GSM538335_500	alpha beta T cells, NKT.44+NK1.1-.Th, aGC CD1d tet CD3 CD44, Thymus, avg-3	Immgen.org, GSE15907	1.94e-22	7.486e-19	1.872e-20	1.654e-19	40	392	NUSAP1,ZBTB16,CENPE,ORC6,DLGAP5,KIF4A,MCM2,HMMR,RRM2,TTK,CDC45,TYMS,AURKA,NEK2,KIF15,BUB1,MKI67,PLK1,KIF11,KIF2C,KPNA2,RAD51,FOSB,DEPDC1,STIL,NCAPH,CCNA2,KIF20A,CCNF,IGFBP4,TIMP2,ASF1B,CCNB2,TPX2,KLK8,CDK1,CDC6,LEF1,TOP2A,MAD2L1	HALLMARK_BRCA_CORE307
Coexpression Atlas	GSM538207_500	B cells, B.GC.Sp, CD19+ IgM+ IgD- GL7+ PNA+, Spleen, avg-3	Immgen.org, GSE15907	5.498e-22	2.121e-18	5.174e-20	4.571e-19	39	380	NUSAP1,CENPE,ORC6,DLGAP5,KIF4A,MCM2,HMMR,RRM2,TTK,CDC45,AURKA,NEK2,KIF15,NDC80,BUB1,MKI67,PLK1,KIF11,KIF2C,KPNA2,RAD51,BIRC5,DEPDC1,STIL,NCAPH,CCNA2,KIF20A,CCNF,ASF1B,CCNB2,TPX2,CD74,CDK1,CDC6,CDC20,PLK4,TOP2A,MAD2L1,MYBL2	HALLMARK_BRCA_CORE307
Coexpression Atlas	GSM605784_500	gamma delta T cells, Tgd.vg1+vd6-.Th.TCRbko, TCRd+ Vg1.1+, Thymus, avg-3	Immgen.org, GSE15907	8.661e-22	3.342e-18	7.956e-20	7.029e-19	38	362	NUSAP1,TNFRSF9,CENPA,DLGAP5,KIF4A,MCM2,RRM2,NDRG2,CDC45,AURKA,NEK2,BUB1,MKI67,PLK1,KIF11,KIF2C,KPNA2,DTX1,UBE2C,BIRC5,E2F2,STIL,NCAPH,CCNA2,KIF20A,CCNF,IGFBP4,TIMP2,ASF1B,CCNB2,TPX2,CDK1,CDC6,CDC20,ESPL1,LEF1,TOP2A,MAD2L1	HALLMARK_BRCA_CORE307
Coexpression Atlas	GSM605793_500	gamma delta T cells, Tgd.vg2+24ahi.Th.TCRbko, TCRd+ Vg2+ CD24+, Thymus, avg-3	Immgen.org, GSE15907	1.226e-21	4.728e-18	1.1e-19	9.716e-19	40	412	NUSAP1,CENPE,DLGAP5,KIF4A,MCM2,HMMR,RRM2,TTK,TYMS,AURKA,NEK2,KIF15,BUB1,MKI67,PLK1,KIF11,KIF2C,KPNA2,RAD51,DTX1,UBE2C,BIRC5,E2F2,DEPDC1,STIL,NCAPH,CCNA2,KIF20A,CCNF,IGFBP4,TIMP2,ASF1B,CCNB2,TPX2,CDK1,CDC6,CDC25A,LEF1,TOP2A,MAD2L1	HALLMARK_BRCA_CORE307
Coexpression Atlas	GSM854317_500	Myeloid Cells, MF.BM, B220neg CD3neg Ly-6C/Glo CD115int F4/80+, Bone marrow, avg-3	Immgen.org, GSE15907	3.838e-21	1.481e-17	3.366e-19	2.974e-18	39	401	ETFB,MCM2,DBI,RRM2,CDC45,AURKA,NEK2,MGST1,IFITM3,FEN1,C3,ALAS2,ALDH1A1,PLK1,KIF2C,KPNA2,RAD51,ANXA1,BIRC5,IFITM2,TF,CCNA2,KIF20A,CCNF,IGFBP4,ASF1B,CCNB2,CD36,TPX2,TSPAN8,CD63,ELANE,CD74,CDK1,CDC6,CDC20,MAD2L1,EPB42,MYBL2	HALLMARK_BRCA_CORE307
Coexpression Atlas	GSM791119_500	Stem Cells, SC.GMP.BM, Lineage- sca1- ckithi CD34+ FcgRhi, Bone marrow, avg-3	Immgen.org, GSE15907	5.988e-21	2.31e-17	5.134e-19	4.536e-18	39	406	CLEC5A,ETFB,MCM2,DBI,RRM2,CDC45,AURKA,MET,NEK2,MGST1,IFITM3,FEN1,SDF2L1,C3,ABCD2,PLK1,KIF2C,KPNA2,RAD51,ANXA1,POLD1,BIRC5,IFITM2,TF,CCNA2,KIF20A,CCNF,IGFBP4,ASF1B,CCNB2,CD63,ELANE,CDK1,CDC6,CDC20,ESPL1,TOP2A,MAD2L1,MYBL2	HALLMARK_BRCA_CORE307
Coexpression Atlas	GSM791134_500	alpha beta T cells, preT.DN2-3.Th, Lin-/lo CD25hi CD44Int, Thymus, avg-2	Immgen.org, GSE15907	1.312e-20	5.06e-17	1.077e-18	9.513e-18	39	415	NUSAP1,ORC6,DLGAP5,KIF4A,MCM2,HMGCS2,RRM2,CDC45,TYMS,AURKA,NEK2,KIF15,IFITM3,BUB1,FEN1,PLK1,KIF11,KIF2C,POLD1,UBE2C,BIRC5,E2F1,IFITM2,STIL,NCAPH,CCNA2,KIF20A,CCNF,IGFBP4,ASF1B,CCNB2,CSRP1,TPX2,CDK1,CDC6,ESPL1,TOP2A,MAD2L1,MYBL2	HALLMARK_BRCA_CORE307
Coexpression Atlas	GSM854329_500	Myeloid Cells, Mo.6C+II-.BM, B220neg CD3neg CD115+ Ly-6C+, Bone marrow, avg-3	Immgen.org, GSE15907	1.311e-20	5.059e-17	1.077e-18	9.513e-18	38	391	CLEC5A,DBI,RRM2,ABCA9,F10,CDC45,AURKA,MET,NEK2,MGST1,IFITM3,C3,MMP9,ABCD2,PLK1,KIF2C,KPNA2,ANXA1,ANXA2,ANXA5,UBE2C,BIRC5,E2F2,IFITM2,TF,LGALS1,CCNA2,KIF20A,CCNF,IGFBP4,ASF1B,CCNB2,TPX2,ELANE,CD74,CDK1,CDC6,MAD2L1	HALLMARK_BRCA_CORE307
Coexpression Atlas	GSM791136_500	alpha beta T cells, preT.DN2.Th, Lin-/lo CD25hi CD44+ cKit+, Thymus, avg-3	Immgen.org, GSE15907	2.01e-20	7.755e-17	1.616e-18	1.427e-17	39	420	NUSAP1,ORC6,DLGAP5,KIF4A,MCM2,HMMR,RRM2,CDC45,TYMS,AURKA,NEK2,KIF15,IFITM3,BUB1,FEN1,P2RY14,PLK1,KIF11,KIF2C,RAD51,POLD1,FOSB,E2F1,IFITM2,STIL,NCAPH,CCNA2,KIF20A,CCNF,IGFBP4,ASF1B,CCNB2,TPX2,CDK1,CDC6,CDC25A,TOP2A,MAD2L1,MYBL2	HALLMARK_BRCA_CORE307
Coexpression Atlas	GSM791126_500	Fetal Liver, SC.LTSL.FL, IgM- CD24- CD117+ IL7R- CD150+ CD48- AA4.1+ CD43+, Fetal Liver, avg-3	Immgen.org, GSE15907	2.589e-20	9.989e-17	2.038e-18	1.801e-17	39	423	NUSAP1,CENPE,DLGAP5,KIF4A,HMMR,RRM2,TTK,TYMS,AURKA,KIF15,IFITM3,BUB1,MKI67,ALAS2,ALB,PLK1,KIF11,KIF2C,RAD51,SELP,BIRC5,DEPDC1,IFITM2,STIL,NCAPH,ITIH5,CCNA2,TFPI,KIF20A,CCNF,TGFBR3,IGFBP4,CCNB2,TPX2,CD81,CDK1,TOP2A,MAD2L1,EPB42	HALLMARK_BRCA_CORE307
Coexpression Atlas	GSM538340_500	B cells, preB.FrD.FL, AA4.1+ IgM- CD19+ CD43- CD24+, Fetal Liver, avg-3	Immgen.org, GSE15907	1.52e-19	5.866e-16	1.173e-17	1.037e-16	37	395	NUSAP1,RELN,CENPE,DLGAP5,KIF4A,HMMR,RRM2,TTK,CDC45,NEK2,KIF15,MGST1,NDC80,BUB1,MKI67,PLK1,KIF11,KIF2C,RAD51,BIRC5,E2F2,DEPDC1,CAV2,STIL,NCAPH,AKAP12,CCNA2,KIF20A,CCNF,ASF1B,CCNB2,CD36,TPX2,CDK1,LEF1,TOP2A,MAD2L1	HALLMARK_BRCA_CORE307
Coexpression Atlas	GSM538338_500	alpha beta T cells, NKT.44-NK1.1-.Th, aGC CD1d tet CD3e, Thymus, avg-2	Immgen.org, GSE15907	1.963e-19	7.574e-16	1.485e-17	1.312e-16	37	398	NUSAP1,ZBTB16,CENPE,DLGAP5,KIF4A,MCM2,HMMR,RRM2,TTK,TYMS,AURKA,NEK2,KIF15,BUB1,MKI67,PLK1,KIF11,KIF2C,FOSB,UBE2C,BIRC5,DEPDC1,STIL,CCNA2,KIF20A,CCNF,IGFBP4,TIMP2,ASF1B,CCNB2,TPX2,KLK8,CDK1,CDC6,LEF1,TOP2A,MAD2L1	HALLMARK_BRCA_CORE307
Coexpression Atlas	BM Top 100 - adipose tissue	BM Top 100 - adipose tissue	Body Map	2.059e-19	7.944e-16	1.528e-17	1.35e-16	19	70	KLF4,AKR1C2,CIDEA,ADIPOQ,MGST1,GPD1,ANXA1,RBP4,CAV1,CAV2,PPARG,LEP,IGF1,CD36,LPL,AOC3,PCOLCE2,LUM,PCK1	HALLMARK_BRCA_CORE307
Coexpression Atlas	Facebase_ST1_Univ_500	UniversalReference_WholeMouseP1_top-relative-expression-ranked_500	FaceBase_ST1	2.781e-19	1.073e-15	2.024e-17	1.789e-16	38	427	CDO1,KLK10,MAOB,ACTA2,PENK,HMGCS2,TRIM29,F3,CIDEA,DES,SERPINB5,ADIPOQ,SULT2B1,SERPING1,PYGM,C3,ALAS2,ALB,FXYD1,HSPB2,KRT13,KRT15,COMP,ANXA1,ICAM4,RBP4,CAV1,TF,TFF1,IGFBP6,CD36,ELANE,CD74,LUM,TNNI3,TNNT1,TNNT3,PCK1	HALLMARK_BRCA_CORE307
Coexpression Atlas	gudmap_developingLowerUrinaryTract_P1_bladder_1000_B	DevelopingLowerUrinaryTract_P1_bladder_B_emap-30374_top-relative-expression-ranked_1000	Gudmap Mouse MOE430.2	4.247e-19	1.639e-15	3.034e-17	2.681e-16	50	774	CDO1,ZBTB16,PDK4,ACTA2,DBI,HMGCS2,KLF4,NDRG2,F3,PTGS2,TNFRSF12A,DES,SERPINB5,ALDH1A2,MYL9,ADAMDEC1,IFITM3,NFIB,C1R,C3,ACAA2,CCL11,SRPX,HSD17B2,FXYD1,VIP,FLNC,KRT15,COL17A1,ANXA1,FOS,RBP4,CASQ2,CAV1,CAV2,PPARG,TF,CLDN8,ZFP36,ITIH5,TXNIP,IGFBP6,TIMP2,TP63,CD36,CSRP1,AOC3,TSPAN8,TNNT1,TNNT3	HALLMARK_BRCA_CORE307
Coexpression Atlas	GSM538347_500	B cells, proB.CLP.BM, AA4.1+ CD117+ IL7R+ CD45R- CD24- CD19- IgM-, Bone marrow, avg-1	Immgen.org, GSE15907	5.336e-19	2.059e-15	3.743e-17	3.307e-16	34	338	NUSAP1,CENPE,CLEC5A,RPS12,KIF4A,HMMR,RRM2,TTK,KIF15,MGST1,IFITM3,BUB1,MKI67,C3,P2RY14,MMP9,KIF11,KIF2C,RAD51,ANXA1,BIRC5,STIL,NCAPH,TF,CCNA2,KIF20A,IGFBP4,CCNB2,TPX2,CD63,ELANE,CDK1,TOP2A,MAD2L1	HALLMARK_BRCA_CORE307
Coexpression Atlas	PCBC_ctl_geo-heart_1000	geo_heart_top-relative-expression-ranked_1000	PCBC	1.102e-18	4.252e-15	7.592e-17	6.708e-16	56	990	A2M,MAOA,MAOB,CES1,PDK4,HLA-DRA,ACTA2,HMGCS2,ALDH1L1,RRAD,ITGA7,KLF4,KCNIP2,NDRG2,ABCA9,ABCA8,RXRG,CIDEA,DES,ADIPOQ,PLA2G2A,C1R,PYGM,C3,CCL11,CCL13,FXYD1,HSPB2,CA4,GPD1,SELP,FLNC,COMP,SGCG,FOS,GPX3,RBP4,CASQ2,TF,AQP7,ZFP36,SLC2A4,IGF1,ABCA6,CD36,MRAP,LPL,AOC3,ELANE,CD74,TNNI3,TNNT3,MARCO,IL6,PCK1,DMTN	HALLMARK_BRCA_CORE307
Coexpression Atlas	gudmap_kidney_adult_RenalCapsule_1000	kidney_adult_RenalCapsule_top-relative-expression-ranked_1000	Gudmap Mouse MOE430.2	2.849e-18	1.099e-14	1.928e-16	1.704e-15	49	778	HLA-B,INHBA,CXCL10,B2M,ACTA2,PENK,F3,ABCA9,ABCA8,ABCB1,MET,GPC3,MGST1,CLU,IFITM3,NFIB,CXCL9,SERPING1,FGF2,C3,SRPX,ALDH1A1,FXYD1,IL33,VLDLR,NPR2,ANXA1,AOX1,GPX3,RBP4,CAV1,CAV2,TF,ITIH5,TFPI,TXNIP,TGFBR3,IGF1,IGFBP6,EGFR,TIMP2,CD36,LPL,CSRP1,AOC3,TSPAN8,CD74,PCOLCE2,LUM	HALLMARK_BRCA_CORE307
Coexpression Atlas	GSM791122_500	Fetal Liver, SC.STSL.FL, IgM- CD24- CD117+ IL7R- CD150- CD48- AA4.1+ CD43+, Fetal Liver, avg-2	Immgen.org, GSE15907	4.022e-18	1.552e-14	2.675e-16	2.364e-15	36	410	NUSAP1,CENPE,ORC6,DLGAP5,KIF4A,HMMR,RRM2,TTK,TYMS,KIF15,MGST1,IFITM3,BUB1,MKI67,PLK1,ALDH6A1,KIF11,KIF2C,RAD51,DEPDC1,IFITM2,STIL,NCAPH,ITIH5,CCNA2,TFPI,KIF20A,CCNF,IGFBP4,CCNB2,CD36,TPX2,CD63,CDK1,TOP2A,MAD2L1	HALLMARK_BRCA_CORE307
Coexpression Atlas	gudmap_developingLowerUrinaryTract_P1_bladder_1000_J	DevelopingLowerUrinaryTract_P1_bladder_J_emap-30374_top-relative-expression-ranked_1000	Gudmap Mouse MOE430.2	1.101e-17	4.249e-14	7.202e-16	6.363e-15	48	772	ZBTB16,ACADL,PDK4,ACTA2,HMGCS2,KLF4,NDRG2,PTGS2,STAT5A,TNFRSF12A,DES,SERPINB5,ALDH1A2,DLC1,MYL9,ADAMDEC1,PIGR,C1R,GNAI1,HSD17B2,SH3BGRL2,VIP,FLNC,KRT15,COL17A1,ANXA1,SGCG,FOS,RBP4,CASQ2,CAV1,CAV2,RET,PPARG,REV3L,TF,CLDN8,ZFP36,ITIH5,TGFBR3,TP63,CD36,CSRP1,AOC3,TSPAN8,TNNT1,TNNT3,SLC16A7	HALLMARK_BRCA_CORE307
Coexpression Atlas	adipose tissue	adipose tissue	Human Protein Atlas	1.166e-17	4.498e-14	7.496e-16	6.623e-15	24	161	PFKFB1,ITGA7,KCNIP2,AKR1C2,CIDEA,ADIPOQ,PTX3,SRPX,ABCD2,CNTFR,GPD1,CALB2,PPARG,AQP7,LEP,IGFBP6,ATOH8,MRAP,LPL,ANGPTL4,AOC3,ELOVL3,PCOLCE2,IL6	HALLMARK_BRCA_CORE307
Coexpression Atlas	GSM791108_500	Stem Cells, SC.MEP.BM, Lineage- Kit+ Sca1- CD34- FcgR-/low, Bone marrow, avg-2	Immgen.org, GSE15907	1.461e-17	5.636e-14	9.09e-16	8.031e-15	35	401	CENPE,ORC6,DLGAP5,KIF4A,HMMR,RRM2,TTK,CDC45,NEK2,KIF15,HPN,BUB1,FEN1,MKI67,ALDH1A1,PLK1,KIF11,KIF2C,KPNA2,RAD51,BIRC5,IFITM2,STIL,CCNA2,KIF20A,CCNF,ASF1B,CCNB2,TPX2,TSPAN8,CDK1,CDC6,PLK4,TOP2A,MAD2L1	HALLMARK_BRCA_CORE307
Coexpression Atlas	GSM777055_100	Stromal Cells, FRC.SLN, gp38+ CD31- CD140a+, Lymph Node, avg-4	Immgen.org, GSE15907	1.439e-17	5.551e-14	9.09e-16	8.031e-15	19	86	CXCL10,HMGCS2,PTGS2,DES,MGST1,CLU,IFITM3,NFIB,SERPING1,C1R,C3,IL33,FOSB,CXCL13,ITIH5,IGFBP4,LPL,ATF3,LUM	HALLMARK_BRCA_CORE307
Coexpression Atlas	GSM476660_100	gamma delta T cells, Tgd.vg2+24ahi.e17.Th, TCRd+ Vg2+ CD24+, Fetal Thymus, avg-3	Immgen.org, GSE15907	2.871e-17	1.108e-13	1.758e-15	1.553e-14	19	89	NUSAP1,ZBTB16,CENPE,KIF4A,HMMR,KIF15,BUB1,PLK1,KIF11,KIF2C,DEPDC1,CCNA2,KIF20A,CCNF,IGFBP4,CCNB2,TPX2,LEF1,TOP2A	HALLMARK_BRCA_CORE307
Coexpression Atlas	gudmap_developingLowerUrinaryTract_P1_bladder_500_J	DevelopingLowerUrinaryTract_P1_bladder_J_emap-30374_top-relative-expression-ranked_500	Gudmap Mouse MOE430.2	3.863e-17	1.49e-13	2.329e-15	2.058e-14	34	388	ZBTB16,PDK4,ACTA2,HMGCS2,NDRG2,PTGS2,STAT5A,DES,SERPINB5,ALDH1A2,MYL9,ADAMDEC1,HSD17B2,VIP,KRT15,SGCG,FOS,RBP4,CASQ2,CAV1,CAV2,RET,PPARG,TF,CLDN8,ITIH5,TP63,CD36,CSRP1,AOC3,TSPAN8,TNNT1,TNNT3,SLC16A7	HALLMARK_BRCA_CORE307
Coexpression Atlas	gudmap_developingLowerUrinaryTract_adult_bladder_1000	DevelopingLowerUrinaryTract_adult_bladder_emap-29457_top-relative-expression-ranked_1000	Gudmap Mouse MOE430.2	4.214e-17	1.626e-13	2.501e-15	2.21e-14	46	734	ZBTB16,HLA-B,PDK4,ACTA2,HMGCS2,RRAD,NDRG2,ABCA9,ABCB1,BMP2,DES,SERPINB5,ALDH1A2,ADIPOQ,MYL9,ADAMDEC1,PIGR,SERPING1,C1R,C3,GNAI1,ALDH1A1,ALDH3A1,HSD17B2,SH3BGRL2,VIP,KRT15,SGCG,FOS,AOX1,RBP4,CASQ2,CAV1,CAV2,PPARG,TF,CLDN8,ITIH5,TP63,CD36,CSRP1,AOC3,TSPAN8,PCOLCE2,SLC16A7,SOD2	HALLMARK_BRCA_CORE307
Coexpression Atlas	gudmap_developingLowerUrinaryTract_P1_ureter_500	DevelopingLowerUrinaryTract_P1_ureter_emap-30363_top-relative-expression-ranked_500	Gudmap Mouse MOE430.2	4.521e-17	1.744e-13	2.643e-15	2.335e-14	34	390	PDK4,ACTA2,PENK,HMGCS2,NDRG2,F3,PTGFR,ABCA9,SERPINB5,ALDH1A2,DLC1,MYL9,ADAMDEC1,PTX3,C1R,C3,HSD17B2,IL33,SGCG,FOS,RBP4,CAV2,PPARG,TF,CLDN8,ITIH5,TP63,CD36,LPL,AOC3,TSPAN8,ATF3,LUM,SLC16A7	HALLMARK_BRCA_CORE307
Coexpression Atlas	GSM538351_500	B cells, proB.FrA.BM, CD19- IgM- CD43+ CD24- AA4.1+ CD45R+ CD117+ IL7R+, Bone marrow, avg-1	Immgen.org, GSE15907	6.669e-17	2.573e-13	3.84e-15	3.393e-14	34	395	NUSAP1,CENPE,CLEC5A,KIF4A,HMMR,RRM2,TTK,PTGS2,KIF15,MGST1,IFITM3,BUB1,MKI67,C3,P2RY14,MMP9,ABCD2,PLK1,KIF11,RAD51,ANXA1,DEPDC1,STIL,CXCL2,CCNA2,CCNF,LIFR,IGFBP4,CCNB2,CD63,ELANE,CDK1,TOP2A,MAD2L1	HALLMARK_BRCA_CORE307
Coexpression Atlas	GSM791124_500	B cells, MLP.BM, CD19- IgM- CD43+ CD24- AA4.1+ CD45R- CD117+ IL7R-, Bone marrow, avg-2	Immgen.org, GSE15907	7.218e-17	2.785e-13	4.095e-15	3.618e-14	35	422	CENPE,ORC6,KIF4A,MCM2,TTK,CDC45,TYMS,MET,KIF15,MGST1,IFITM3,BUB1,MKI67,P2RY14,ALAS2,ABCD2,KIF11,RAD51,VLDLR,ANXA1,E2F1,IFITM2,STIL,TF,ITIH5,CCNA2,IGFBP4,CCNB2,CD63,ELANE,SLC7A5,CDK1,CDC6,TOP2A,MYBL2	HALLMARK_BRCA_CORE307
Coexpression Atlas	GSM538280_500	Myeloid Cells, DC.LC.Sk, MHCII+ CD11b+ CD45+, Skin, avg-2	Immgen.org, GSE15907	8.566e-17	3.305e-13	4.789e-15	4.231e-14	36	451	TNFRSF9,CLEC5A,DBI,RRAD,KLF4,TRIM29,PTGS2,TNFRSF12A,BMP2,SERPINB5,SULT2B1,IFITM3,PKP1,P2RY14,GNAI1,MMP9,MMP13,ALDOC,IL33,KRT15,COL17A1,ANXA1,ANXA2,FOS,FOSB,ANXA5,IFITM2,CAV2,CXCL2,SLC2A1,ZFP36,EGFR,TSPAN8,CD63,CD74,ATF3	HALLMARK_BRCA_CORE307
Coexpression Atlas	GSM538354_500	B cells, proB.FrA.BM, AA4.1+ CD117+ IL7R+ CD45R+ CD24- CD19- IgM-, Bone marrow, avg-1	Immgen.org, GSE15907	1.19e-16	4.59e-13	6.558e-15	5.794e-14	30	304	NUSAP1,CENPE,ORC6,RPS12,KIF4A,HMMR,RRM2,TTK,TYMS,AURKA,KIF15,NDC80,IFITM3,BUB1,MKI67,P2RY14,KIF11,KIF2C,RAD51,BIRC5,STIL,NCAPH,CCNA2,KIF20A,IGFBP4,CCNB2,TPX2,CDK1,TOP2A,MAD2L1	HALLMARK_BRCA_CORE307
Coexpression Atlas	GSM399448_500	B cells, preB.FrD.BM, CD19+ IgM- CD45R+ CD43-, Bone marrow, avg-3	Immgen.org, GSE15907	1.905e-16	7.348e-13	1.035e-14	9.144e-14	33	383	NUSAP1,RELN,CENPE,DLGAP5,KIF4A,HMMR,RRM2,TTK,NEK2,KIF15,MGST1,NDC80,BUB1,MKI67,PLK1,KIF11,KIF2C,BIRC5,E2F2,DEPDC1,STIL,NCAPH,AKAP12,CCNA2,KIF20A,CCNF,ASF1B,CCNB2,TPX2,CD74,CDK1,LEF1,TOP2A	HALLMARK_BRCA_CORE307
Coexpression Atlas	BM Top 100 - adipose tissue subcutaneous	BM Top 100 - adipose tissue subcutaneous	Body Map	2.241e-16	8.647e-13	1.201e-14	1.061e-13	17	72	AKR1C2,CIDEA,ADIPOQ,MGST1,GPD1,ANXA1,RBP4,CAV1,CAV2,PPARG,LEP,CD36,LPL,AOC3,PCOLCE2,LUM,PCK1	HALLMARK_BRCA_CORE307
Coexpression Atlas	GSM538358_100	B cells, proB.FrBC.FL, CD19+ IgM- CD43+ CD24+ AA4.1+ CD45R+, Fetal Liver, avg-3	Immgen.org, GSE15907	2.333e-16	8.999e-13	1.233e-14	1.089e-13	18	85	NUSAP1,KIF4A,HMMR,RRM2,KIF15,BUB1,PLK1,KIF11,KIF2C,CCNA2,KIF20A,CCNF,CCNB2,CD36,TPX2,CDK1,LEF1,TOP2A	HALLMARK_BRCA_CORE307
Coexpression Atlas	GSM538357_100	B cells, proB.FrA.FL, CD19- IgM- CD43+ CD24intermediate CD45R+ AA4.1+ CD, Fetal Liver, avg-1	Immgen.org, GSE15907	4.497e-16	1.735e-12	2.345e-14	2.072e-13	18	88	NUSAP1,CENPE,KIF4A,HMMR,TTK,KIF15,BUB1,PLK1,KIF11,KIF2C,STIL,CCNA2,KIF20A,CCNF,CCNB2,TPX2,CDK1,TOP2A	HALLMARK_BRCA_CORE307
Coexpression Atlas	GSM538345_500	B cells, proB.CLP.BM, CD19- IgM- CD43+ CD24intermediate CD45R- AA4.1+ CD, Bone marrow, avg-2	Immgen.org, GSE15907	6.354e-16	2.451e-12	3.268e-14	2.888e-13	33	399	NUSAP1,CENPE,DLGAP5,KIF4A,HMMR,RRM2,TTK,TYMS,KIF15,IFITM3,BUB1,MKI67,PYGM,P2RY14,MMP9,PLK1,KIF11,KIF2C,RAD51,BIRC5,STIL,NCAPH,TF,ITIH5,CCNA2,KIF20A,IGFBP4,CCNB2,TPX2,ELANE,CDK1,CDC6,TOP2A	HALLMARK_BRCA_CORE307
Coexpression Atlas	gudmap_developingLowerUrinaryTract_adult_bladder_500	DevelopingLowerUrinaryTract_adult_bladder_emap-29457_top-relative-expression-ranked_500	Gudmap Mouse MOE430.2	9.266e-16	3.575e-12	4.704e-14	4.156e-13	32	378	PDK4,ACTA2,HMGCS2,NDRG2,ABCA9,BMP2,DES,SERPINB5,ADIPOQ,MYL9,ADAMDEC1,SERPING1,C1R,C3,ALDH3A1,HSD17B2,VIP,KRT15,SGCG,FOS,AOX1,CASQ2,PPARG,TF,CLDN8,ITIH5,TP63,CD36,AOC3,TSPAN8,PCOLCE2,SLC16A7	HALLMARK_BRCA_CORE307
Coexpression Atlas	gudmap_developingLowerUrinaryTract_P1_bladder_500_B	DevelopingLowerUrinaryTract_P1_bladder_B_emap-30374_top-relative-expression-ranked_500	Gudmap Mouse MOE430.2	1.452e-15	5.6e-12	7.273e-14	6.426e-13	32	384	PDK4,ACTA2,DBI,HMGCS2,KLF4,PTGS2,DES,SERPINB5,ALDH1A2,MYL9,ADAMDEC1,IFITM3,C3,ACAA2,HSD17B2,FXYD1,KRT15,RBP4,CASQ2,CAV2,PPARG,TF,CLDN8,ITIH5,TXNIP,TP63,CD36,CSRP1,AOC3,TSPAN8,TNNT1,TNNT3	HALLMARK_BRCA_CORE307
Coexpression Atlas	gudmap_developingLowerUrinaryTract_P1_ureter_1000	DevelopingLowerUrinaryTract_P1_ureter_emap-30363_top-relative-expression-ranked_1000	Gudmap Mouse MOE430.2	1.552e-15	5.988e-12	7.677e-14	6.783e-13	45	774	PDK4,ACTA2,PENK,HMGCS2,KLF4,NDRG2,F3,PTGFR,ABCA9,SERPINB5,ALDH1A2,DLC1,MYL9,ADAMDEC1,PTX3,SERPING1,C1R,C3,GNAI1,CCL11,HSD17B2,IL33,SH3BGRL2,ANXA1,SGCG,FOS,RBP4,CAV1,CAV2,PPARG,TF,CLDN8,AKAP12,ITIH5,TXNIP,IGFBP6,TP63,CD36,LPL,AOC3,TSPAN8,ATF3,LUM,TNNT1,SLC16A7	HALLMARK_BRCA_CORE307
Coexpression Atlas	GSM791143_100	alpha beta T cells, preT.DN3-4.Th, Lin-/lo CD25int CD44- CD28+, Thymus, avg-3	Immgen.org, GSE15907	4.459e-15	1.72e-11	2.15e-13	1.9e-12	17	85	NUSAP1,DLGAP5,KIF4A,RRM2,TYMS,KIF15,BUB1,PLK1,KIF11,KIF2C,STIL,CCNA2,TPX2,CDC6,LEF1,TOP2A,MAD2L1	HALLMARK_BRCA_CORE307
Coexpression Atlas	GSM476664_100	gamma delta T cells, Tgd.vg3+24alo.e17.Th, TCRd+ Vg3+ CD24-, Fetal Thymus, avg-3	Immgen.org, GSE15907	4.459e-15	1.72e-11	2.15e-13	1.9e-12	17	85	NUSAP1,ZBTB16,CENPE,DLGAP5,KIF4A,KIF15,BUB1,MKI67,PLK1,KIF11,KIF2C,DEPDC1,CCNA2,CCNB2,TPX2,CDK1,TOP2A	HALLMARK_BRCA_CORE307
Coexpression Atlas	GSM777050_100	Stromal Cells, FRC.MLN, gp38+ CD31- CD140a+, Lymph Node, avg-5	Immgen.org, GSE15907	6.729e-15	2.596e-11	3.205e-13	2.832e-12	17	87	ACTA2,PENK,HMGCS2,DES,GPC3,MGST1,CLU,IFITM3,SERPING1,C1R,C3,IL33,FOS,FOSB,IGFBP4,ATF3,LUM	HALLMARK_BRCA_CORE307
Coexpression Atlas	GSM538355_100	B cells, proB.FrA.FL, CD19- IgM- CD43+ CD24intermediate AA4.1+ CD45R+ CD, Fetal Liver, avg-2	Immgen.org, GSE15907	1.005e-14	3.876e-11	4.726e-13	4.176e-12	17	89	NUSAP1,CENPE,KIF4A,HMMR,TTK,KIF15,BUB1,PLK1,KIF11,KIF2C,STIL,CCNA2,KIF20A,CCNB2,TPX2,CDK1,TOP2A	HALLMARK_BRCA_CORE307
Coexpression Atlas	PCBC_ctl_geo-heart_500	geo_heart_top-relative-expression-ranked_500	PCBC	1.201e-14	4.633e-11	5.582e-13	4.932e-12	35	499	A2M,MAOB,CES1,PDK4,HLA-DRA,ALDH1L1,RRAD,ITGA7,KCNIP2,ABCA9,ABCA8,CIDEA,DES,ADIPOQ,PLA2G2A,C1R,PYGM,C3,FXYD1,HSPB2,GPD1,SGCG,FOS,CASQ2,AQP7,SLC2A4,IGF1,ABCA6,CD36,LPL,AOC3,CD74,TNNI3,TNNT3,MARCO	HALLMARK_BRCA_CORE307
Coexpression Atlas	GSM777024_500	B cells, B.Pl.AA4+220+.BM, CD138+ AA4.1+ CD43- CD45R+, Bone marrow, avg-3	Immgen.org, GSE15907	1.447e-14	5.584e-11	6.647e-13	5.873e-12	29	337	NUSAP1,CLEC5A,RRM2,F10,CDC45,MET,KIF15,MGST1,IFITM3,BUB1,MKI67,C3,MMP9,ABCD2,PLK1,KIF11,ANXA1,UBE2C,IFITM2,STIL,CCNA2,CCNF,LIFR,IGFBP4,ASF1B,TPX2,ELANE,CD74,TOP2A	HALLMARK_BRCA_CORE307
Coexpression Atlas	GSM791110_500	Stem Cells, SC.MPP34F.BM, Lineage- cKit+ Sca-1+ flk2+ CD34+, Bone marrow, avg-2	Immgen.org, GSE15907	3.208e-14	1.238e-10	1.456e-12	1.287e-11	31	401	NUSAP1,CENPE,KIF4A,HMMR,TTK,CDC45,NEK2,KIF15,IFITM3,BUB1,MKI67,P2RY14,KIF11,KIF2C,RAD51,VLDLR,DEPDC1,IFITM2,STIL,TF,ITIH5,CCNA2,KIF20A,CCNF,IGFBP4,CCNB2,TPX2,CDK1,SLC16A7,TOP2A,MAD2L1	HALLMARK_BRCA_CORE307
Coexpression Atlas	GSM538343_500	B cells, proB.CLP.BM, CD19- IgM- CD43+ CD24- AA4.1+ CD45R- CD117+ IL7R+, Bone marrow, avg-1	Immgen.org, GSE15907	4.196e-14	1.619e-10	1.882e-12	1.663e-11	31	405	CENPE,CLEC5A,KIF4A,RRM2,TTK,PTGS2,KIF15,MGST1,IFITM3,BUB1,MKI67,PYGM,C3,P2RY14,MMP9,ABCD2,KIF11,KIF2C,RAD51,ANXA1,STIL,TF,ITIH5,CCNA2,LIFR,IGFBP4,CCNB2,CD63,ELANE,SLC16A7,TOP2A	HALLMARK_BRCA_CORE307
Coexpression Atlas	GSM777046_100	Stromal Cells, Fi.Sk, gp38+ CD140a+, Skin, avg-4	Immgen.org, GSE15907	4.514e-14	1.741e-10	2.002e-12	1.768e-11	17	97	PENK,PTGS2,GPC3,MGST1,IFITM3,NFIB,SERPING1,C1R,C3,FOSB,GPX3,IGFBP6,PCOLCE2,ATF3,LUM,TMEM100,IL6	HALLMARK_BRCA_CORE307
Coexpression Atlas	GSM777059_500	Stromal Cells, LEC.MLN, gp38+ CD31+, Lymph Node, avg-4	Immgen.org, GSE15907	6.168e-14	2.38e-10	2.704e-12	2.389e-11	32	439	RELN,CXCL10,KLF4,PTGS2,MET,BMP2,DLC1,CLU,IFITM3,NFIB,SERPING1,C1R,C3,MMP9,IL33,SELP,NPR2,FOS,FOSB,IFITM2,CAV1,CAV2,TFPI,LIFR,TGFBR3,IGFBP4,TIMP2,CD36,ANGPTL4,CD63,ATF3,MARCO	HALLMARK_BRCA_CORE307
Coexpression Atlas	GSM605828_500	Myeloid Cells, DC.8+.Th, CD11b-FITC CD4-PE MHCII-APC CD11c-eFluor780 CD8-eF, Thymus, avg-3	Immgen.org, GSE15907	6.66e-14	2.569e-10	2.887e-12	2.551e-11	31	412	CENPE,MTHFD2,DLGAP5,KIF4A,HMMR,RRM2,MET,NEK2,KIF15,BUB1,CXCL9,MKI67,SDF2L1,P2RY14,PLK1,KIF11,KIF2C,ANXA1,FOS,FOSB,DEPDC1,TF,CCNA2,KIF20A,CCNB2,CD36,TPX2,CD74,ATF3,CDK1,TOP2A	HALLMARK_BRCA_CORE307
Coexpression Atlas	gudmap_kidney_P0_JuxtaGlom_Ren1_1000	kidney_P0_JuxtaGlom_Ren1_top-relative-expression-ranked_1000	Gudmap Mouse MOE430.2	9.994e-14	3.856e-10	4.284e-12	3.785e-11	46	905	CDKN1C,RELN,INHBA,ACTA2,PENK,BDH2,HMGCS2,RRAD,MDH1,NDRG2,F3,PTGFR,ABCA8,MET,DLC1,MYL9,IFITM3,SERPING1,PYGM,P2RY14,ALB,FXYD1,HSPB2,CA4,VIP,VLDLR,ANXA1,FOS,GPX3,CXCL13,CAV1,CAV2,KLK3,SERPINA6,CLDN8,AKAP12,TXNIP,EGFR,TIMP2,CSRP1,AOC3,TSPAN8,ATP1A1,ENO1,SLC16A7,SOD2	HALLMARK_BRCA_CORE307
Coexpression Atlas	GSM538350_100	B cells, proB.CLP.FL, CD19- IgM- CD43+ CD24intermediate CD45R- AA4.1+ CD, Fetal Liver, avg-1	Immgen.org, GSE15907	1.16e-13	4.475e-10	4.918e-12	4.345e-11	16	87	CENPE,KIF4A,TTK,KIF15,BUB1,PLK1,KIF11,KIF2C,CCNA2,KIF20A,CCNF,IGFBP4,CCNB2,TPX2,CDK1,TOP2A	HALLMARK_BRCA_CORE307
Coexpression Atlas	gudmap_kidney_adult_JuxtaGlom_Ren1_Captopr_1000	kidney_adult_JuxtaGlom_Ren1_Captopr_top-relative-expression-ranked_1000	Gudmap Mouse MOE430.2	1.839e-13	7.096e-10	7.713e-12	6.815e-11	42	778	CDO1,RELN,HLA-B,INHBA,CES1,B2M,ACTA2,BDH2,DBI,HMGCS2,ALDH1L1,MDH1,NDRG2,AKR1C2,ABCB1,MET,DLC1,MYL9,CLU,IFITM3,C3,FXYD1,ALDH6A1,CA4,VIP,VLDLR,KRT13,GPX3,CAV1,CAV2,KLK3,CLDN8,TXNIP,CD36,LPL,CSRP1,AOC3,TSPAN8,ATP1A1,SLC16A7,PCK1,SOD2	HALLMARK_BRCA_CORE307
Coexpression Atlas	gudmap_developingLowerUrinaryTract_P1_bladder_200_B	DevelopingLowerUrinaryTract_P1_bladder_B_emap-30374_top-relative-expression-ranked_200	Gudmap Mouse MOE430.2	1.997e-13	7.704e-10	8.284e-12	7.319e-11	20	160	PDK4,ACTA2,DBI,HMGCS2,KLF4,DES,SERPINB5,MYL9,ADAMDEC1,C3,KRT15,RBP4,CASQ2,PPARG,CLDN8,ITIH5,CSRP1,AOC3,TSPAN8,TNNT3	HALLMARK_BRCA_CORE307
Coexpression Atlas	GSM538389_500	alpha beta T cells, T.8Eff.Sp.OT1.d6.VSVOva, CD8+ CD45.1+, Spleen, avg-3	Immgen.org, GSE15907	2.091e-13	8.067e-10	8.582e-12	7.583e-11	29	374	NUSAP1,HLA-B,CENPE,DLGAP5,KIF4A,HMMR,RRM2,ABCB1,KIF15,BUB1,MKI67,PLK1,KIF11,KIF2C,ANXA2,DTX1,BIRC5,E2F2,DEPDC1,STIL,NCAPH,LGALS1,CCNA2,KIF20A,CCNF,CCNB2,TPX2,LEF1,TOP2A	HALLMARK_BRCA_CORE307
Computational	GNF2_CDC20	Neighborhood of CDC20	C4:CGN: Cancer Gene Neighborhoods	2.213e-31	1.766e-28	1.766e-28	1.282e-27	29	56	NUSAP1,CENPE,DLGAP5,KIF4A,MCM2,HMMR,RRM2,TTK,TYMS,AURKA,NDC80,BUB1,MKI67,PLK1,KIF11,KIF2C,UBE2C,BIRC5,NCAPH,CCNA2,ZWINT,KIF20A,CCNB2,TPX2,CDK1,CDC20,ESPL1,PLK4,TOP2A	HALLMARK_BRCA_CORE307
Computational	GNF2_CCNB2	Neighborhood of CCNB2	C4:CGN: Cancer Gene Neighborhoods	1.776e-29	1.417e-26	7.085e-27	5.143e-26	28	57	NUSAP1,CENPE,DLGAP5,KIF4A,MCM2,HMMR,RRM2,TTK,TYMS,AURKA,NDC80,BUB1,FEN1,KIF11,KIF2C,UBE2C,BIRC5,NCAPH,CCNA2,ZWINT,KIF20A,CCNB2,TPX2,CDK1,CDC20,ESPL1,PLK4,TOP2A	HALLMARK_BRCA_CORE307
Computational	GNF2_HMMR	Neighborhood of HMMR	C4:CGN: Cancer Gene Neighborhoods	3.026e-29	2.414e-26	8.048e-27	5.843e-26	26	47	NUSAP1,CENPE,DLGAP5,MCM2,HMMR,RRM2,TTK,TYMS,AURKA,NDC80,BUB1,FEN1,MKI67,PLK1,KIF11,UBE2C,BIRC5,CCNA2,ZWINT,KIF20A,CCNB2,CDK1,CDC20,ESPL1,PLK4,TOP2A	HALLMARK_BRCA_CORE307
Computational	GNF2_CDC2	Neighborhood of CDC2	C4:CGN: Cancer Gene Neighborhoods	3.669e-28	2.928e-25	7.319e-26	5.314e-25	28	62	NUSAP1,CENPE,DLGAP5,KIF4A,MCM2,HMMR,RRM2,TTK,TYMS,AURKA,KIF15,NDC80,FEN1,MKI67,KIF11,UBE2C,BIRC5,CCNA2,ZWINT,KIF20A,CCNF,CCNB2,TPX2,CDK1,CDC20,PLK4,TOP2A,MYBL2	HALLMARK_BRCA_CORE307
Computational	GNF2_CCNA2	Neighborhood of CCNA2	C4:CGN: Cancer Gene Neighborhoods	9.077e-27	7.243e-24	1.449e-24	1.052e-23	28	68	NUSAP1,CENPA,CENPE,DLGAP5,KIF4A,MCM2,HMMR,RRM2,TTK,TYMS,AURKA,NDC80,FEN1,MKI67,PLK1,KIF11,UBE2C,BIRC5,CCNA2,ZWINT,KIF20A,ASF1B,CCNB2,TPX2,CDK1,CDC20,ESPL1,TOP2A	HALLMARK_BRCA_CORE307
Computational	GNF2_CENPF	Neighborhood of CENPF	C4:CGN: Cancer Gene Neighborhoods	1.179e-26	9.411e-24	1.568e-24	1.139e-23	27	62	NUSAP1,CENPE,DLGAP5,KIF4A,MCM2,HMMR,RRM2,TTK,TYMS,AURKA,KIF15,NDC80,FEN1,MKI67,KIF11,UBE2C,BIRC5,CCNA2,ZWINT,CCNF,CCNB2,TPX2,CDK1,CDC20,PLK4,TOP2A,MYBL2	HALLMARK_BRCA_CORE307
Computational	GNF2_RRM2	Neighborhood of RRM2	C4:CGN: Cancer Gene Neighborhoods	8.02e-25	6.4e-22	9.143e-23	6.637e-22	22	40	NUSAP1,CENPE,DLGAP5,MCM2,HMMR,RRM2,TYMS,AURKA,NDC80,BUB1,MKI67,PLK1,KIF11,UBE2C,BIRC5,CCNA2,ZWINT,CCNB2,CDK1,CDC20,ESPL1,TOP2A	HALLMARK_BRCA_CORE307
Computational	MODULE_54	Cell cycle (expression cluster).	C4:CM: Cancer Modules	3.409e-24	2.72e-21	3.4e-22	2.469e-21	45	262	NUSAP1,CDKN1C,CENPA,CENPE,MTHFD2,SQLE,DLGAP5,MCM2,HMMR,RRM2,TTK,CDC45,TNFRSF12A,TYMS,AURKA,NEK2,NDC80,BUB1,FEN1,MKI67,PLK1,KIF11,KIF2C,KPNA2,RAD51,POLD1,UBE2C,BIRC5,E2F1,DEPDC1,NCAPH,CCNA2,ZWINT,CCNF,ASF1B,CCNB2,TPX2,SLC7A5,CDK1,CDC6,CDC20,PLK4,TOP2A,MAD2L1,MYBL2	HALLMARK_BRCA_CORE307
Computational	GNF2_ESPL1	Neighborhood of ESPL1	C4:CGN: Cancer Gene Neighborhoods	3.994e-23	3.187e-20	3.541e-21	2.571e-20	20	35	CENPA,CENPE,HMMR,RRM2,BUB1,MKI67,PLK1,KIF11,KIF2C,UBE2C,BIRC5,CCNA2,KIF20A,ASF1B,CCNB2,TPX2,CDC20,ESPL1,TOP2A,MAD2L1	HALLMARK_BRCA_CORE307
Computational	GNF2_CENPE	Neighborhood of CENPE	C4:CGN: Cancer Gene Neighborhoods	7.311e-23	5.834e-20	5.834e-21	4.236e-20	21	41	NUSAP1,CENPE,DLGAP5,HMMR,RRM2,TYMS,AURKA,NDC80,BUB1,MKI67,KIF11,UBE2C,BIRC5,CCNA2,ZWINT,CCNF,CCNB2,CDK1,CDC20,ESPL1,MYBL2	HALLMARK_BRCA_CORE307
Computational	GNF2_PCNA	Neighborhood of PCNA	C4:CGN: Cancer Gene Neighborhoods	1.544e-22	1.232e-19	1.12e-20	8.132e-20	25	68	NUSAP1,CENPE,DLGAP5,MCM2,HMMR,RRM2,TTK,TYMS,AURKA,KIF15,NDC80,FEN1,MKI67,KIF11,BIRC5,CCNA2,ZWINT,CCNB2,TPX2,CDK1,CDC20,ESPL1,PLK4,TOP2A,MYBL2	HALLMARK_BRCA_CORE307
Computational	GNF2_MKI67	Neighborhood of MKI67	C4:CGN: Cancer Gene Neighborhoods	2.903e-22	2.317e-19	1.931e-20	1.402e-19	18	28	NUSAP1,CENPA,CENPE,HMMR,RRM2,AURKA,MKI67,KIF11,UBE2C,BIRC5,CCNA2,ZWINT,KIF20A,TPX2,CDK1,CDC20,ESPL1,TOP2A	HALLMARK_BRCA_CORE307
Computational	GAVISH_3CA_MALIGNANT_METAPROGRAM_1_CELL_CYCLE_G2_M	Genes upregulated in subsets of cells of a given type within various tumors	C4:3CA: Curated Cancer Cell Atlas gene sets	1.474e-20	1.176e-17	9.048e-19	6.569e-18	21	50	NUSAP1,CENPA,CENPE,DLGAP5,HMMR,AURKA,MKI67,PLK1,KIF2C,KPNA2,UBE2C,BIRC5,DEPDC1,CCNA2,ZWINT,CCNB2,TPX2,CDK1,CDC20,TOP2A,MAD2L1	HALLMARK_BRCA_CORE307
Computational	GNF2_BUB1B	Neighborhood of BUB1B	C4:CGN: Cancer Gene Neighborhoods	2.485e-19	1.983e-16	1.416e-17	1.028e-16	20	49	MCM2,HMMR,RRM2,TTK,TYMS,AURKA,NDC80,BUB1,PLK1,KIF11,POLD1,UBE2C,CCNA2,ZWINT,KIF20A,ASF1B,CCNB2,CDC20,ESPL1,TOP2A	HALLMARK_BRCA_CORE307
Computational	GNF2_MCM4	Neighborhood of MCM4	C4:CGN: Cancer Gene Neighborhoods	1.615e-18	1.289e-15	8.592e-17	6.238e-16	20	53	MCM2,HMMR,RRM2,TTK,TYMS,AURKA,NDC80,BUB1,FEN1,KIF11,POLD1,UBE2C,CCNA2,ZWINT,ASF1B,CCNB2,CDC20,ESPL1,TOP2A,MAD2L1	HALLMARK_BRCA_CORE307
Computational	GNF2_SMC2L1	Neighborhood of SMC2L1	C4:CGN: Cancer Gene Neighborhoods	3.431e-17	2.738e-14	1.611e-15	1.169e-14	16	33	NUSAP1,CENPE,HMMR,TTK,NDC80,BUB1,KIF11,BIRC5,CCNA2,ZWINT,CCNB2,CDK1,CDC20,ESPL1,TOP2A,MYBL2	HALLMARK_BRCA_CORE307
Computational	GNF2_TTK	Neighborhood of TTK	C4:CGN: Cancer Gene Neighborhoods	3.36e-17	2.681e-14	1.611e-15	1.169e-14	17	39	NUSAP1,MCM2,HMMR,TTK,TYMS,NDC80,FEN1,KIF11,KIF2C,CCNA2,ZWINT,CCNB2,TPX2,CDK1,CDC20,PLK4,TOP2A	HALLMARK_BRCA_CORE307
Computational	GNF2_CKS2	Neighborhood of CKS2	C4:CGN: Cancer Gene Neighborhoods	2.353e-16	1.878e-13	1.043e-14	7.573e-14	18	50	NUSAP1,CENPE,DLGAP5,MCM2,HMMR,TTK,TYMS,NDC80,FEN1,BIRC5,CCNA2,ZWINT,KIF20A,CCNB2,CDK1,CDC20,PLK4,TOP2A	HALLMARK_BRCA_CORE307
Computational	MODULE_52	Cell line expressed genes.	C4:CM: Cancer Modules	3.546e-16	2.829e-13	1.489e-14	1.081e-13	46	430	CDKN2A,SOX10,MAOB,CENPA,DLGAP5,ETFB,MCM2,HMMR,RRM2,TTK,SLC7A11,CDC45,GPC3,FEN1,ALB,SRPX,ALDH1A1,MMP1,PLK1,KIF11,ANXA1,ANXA2,UBE2C,RBP4,E2F1,CAV1,CAV2,SERPINA6,YWHAE,SLC2A1,AKAP12,CCNA2,ZWINT,CCNF,IGFBP4,TIMP2,CCNB2,TPX2,SLC7A5,CDK1,CDC20,TNNT1,ESPL1,TOP2A,MAD2L1,MYBL2	HALLMARK_BRCA_CORE307
Computational	GNF2_RRM1	Neighborhood of RRM1	C4:CGN: Cancer Gene Neighborhoods	6.789e-16	5.417e-13	2.709e-14	1.966e-13	22	88	NUSAP1,CENPE,DLGAP5,MCM2,HMMR,RRM2,TTK,TYMS,AURKA,NDC80,FEN1,MKI67,KIF11,UBE2C,BIRC5,CCNA2,ZWINT,CCNB2,CDK1,CDC20,PLK4,TOP2A	HALLMARK_BRCA_CORE307
Computational	GNF2_H2AFX	Neighborhood of H2AFX	C4:CGN: Cancer Gene Neighborhoods	1.21e-14	9.657e-12	4.598e-13	3.338e-12	14	31	NUSAP1,CENPE,DLGAP5,MCM2,RRM2,TYMS,AURKA,BIRC5,CCNA2,ZWINT,CCNF,CCNB2,CDK1,CDC20	HALLMARK_BRCA_CORE307
Disease	C2239176	Liver carcinoma	DisGeNET Curated	4.093e-50	2.282e-46	2.282e-46	2.1e-45	64	507	A2M,NUSAP1,CDKN2A,CENPA,CENPE,PDK4,DLGAP5,KIF4A,MCM2,HMMR,RRM2,TTK,AKR1C2,PTGS2,ABCB1,CDC45,ADH4,TYMS,AURKA,MET,NEK2,GPC3,KIF15,NDC80,BUB1,MKI67,PKP1,SRPX,MMP9,PLK1,KIF11,KIF2C,FOS,FOSB,UBE2C,BIRC5,E2F1,DEPDC1,PPARG,NCAPH,SLC2A1,ZFP36,ZWINT,KIF20A,CCNF,LIFR,IGF1,EGFR,ASF1B,CCNB2,GYS2,TPX2,IRS2,CDK1,CDC6,CDC20,ENO1,MARCO,IL6,PCK1,TOP2A,MAD2L1,SOD2,MYBL2	HALLMARK_BRCA_CORE307
Disease	C4704874	Mammary Carcinoma, Human	DisGeNET Curated	8.474e-27	4.724e-23	1.382e-23	1.272e-22	44	525	CDKN2A,KLK10,CFL1,ACTA2,HMMR,RRAD,F3,PTGS2,STAT5A,ABCB1,TYMS,AURKA,BMP2,DES,SERPINB5,CXCL9,MKI67,MMP1,MMP9,ALDOA,RAD51,FOS,UBE2C,GPX2,GPX4,BIRC5,E2F1,CAV1,CXCL2,PABPC1,LEP,SLC2A1,AKAP12,EEF1B2,EEF2,IGF1,EGFR,ANGPTL4,CD74,ENO1,LEF1,IL6,TOP2A,SOD2	HALLMARK_BRCA_CORE307
Disease	C1458155	Mammary Neoplasms	DisGeNET Curated	9.913e-27	5.526e-23	1.382e-23	1.272e-22	44	527	CDKN2A,KLK10,CFL1,ACTA2,HMMR,RRAD,F3,PTGS2,STAT5A,ABCB1,TYMS,AURKA,BMP2,DES,SERPINB5,CXCL9,MKI67,MMP1,MMP9,ALDOA,RAD51,FOS,UBE2C,GPX2,GPX4,BIRC5,E2F1,CAV1,CXCL2,PABPC1,LEP,SLC2A1,AKAP12,EEF1B2,EEF2,IGF1,EGFR,ANGPTL4,CD74,ENO1,LEF1,IL6,TOP2A,SOD2	HALLMARK_BRCA_CORE307
Disease	C1257931	Mammary Neoplasms, Human	DisGeNET Curated	8.474e-27	4.724e-23	1.382e-23	1.272e-22	44	525	CDKN2A,KLK10,CFL1,ACTA2,HMMR,RRAD,F3,PTGS2,STAT5A,ABCB1,TYMS,AURKA,BMP2,DES,SERPINB5,CXCL9,MKI67,MMP1,MMP9,ALDOA,RAD51,FOS,UBE2C,GPX2,GPX4,BIRC5,E2F1,CAV1,CXCL2,PABPC1,LEP,SLC2A1,AKAP12,EEF1B2,EEF2,IGF1,EGFR,ANGPTL4,CD74,ENO1,LEF1,IL6,TOP2A,SOD2	HALLMARK_BRCA_CORE307
Disease	C0678222	Breast Carcinoma	DisGeNET Curated	2.32e-26	1.293e-22	2.587e-23	2.381e-22	44	538	CDKN2A,KLK10,CFL1,ACTA2,HMMR,RRAD,F3,PTGS2,STAT5A,ABCB1,TYMS,AURKA,BMP2,DES,SERPINB5,CXCL9,MKI67,MMP1,MMP9,ALDOA,RAD51,FOS,UBE2C,GPX2,GPX4,BIRC5,E2F1,CAV1,CXCL2,PABPC1,LEP,SLC2A1,AKAP12,EEF1B2,EEF2,IGF1,EGFR,ANGPTL4,CD74,ENO1,LEF1,IL6,TOP2A,SOD2	HALLMARK_BRCA_CORE307
Disease	C0023893	Liver Cirrhosis, Experimental	DisGeNET Curated	3.233e-25	1.803e-21	3.004e-22	2.765e-21	50	774	A2M,CDO1,CXCL10,ACTA2,ALDH1L1,MDH1,NDRG2,PTGS2,ABCB1,CIDEA,ADH4,TNFRSF12A,ADIPOQ,MYL9,CXCL9,MKI67,DIO1,FGF2,ALB,ALDH1A1,MMP1,HSD17B2,MMP9,MMP13,IL33,ANXA1,ANXA2,FOS,ANXA5,CXCL13,CAV1,SERPINA6,AQP7,LEP,LGALS1,CCNA2,IGF1,TRIB3,TIMP2,CCNB2,CD36,HSD17B6,LPL,TSPAN8,CD63,CD74,ATF3,CDK1,LUM,PCK1	HALLMARK_BRCA_CORE307
Disease	C0027627	Neoplasm Metastasis	DisGeNET Curated	4.448e-20	2.48e-16	3.543e-17	3.26e-16	26	217	CFL1,SLC7A11,PTGS2,ABCB1,MET,SERPINB5,MMP1,MMP9,ALDOA,VIP,ANXA1,GPX2,CAV1,PPIA,YWHAE,EEF1B2,EEF2,IGF1,EGFR,TP63,EIF4A2,ANGPTL4,FTL,LEF1,IL6,SOD2	HALLMARK_BRCA_CORE307
Disease	C0007102	Malignant tumor of colon	DisGeNET Curated	8.94e-20	4.984e-16	6.23e-17	5.734e-16	23	159	A2M,TNFRSF9,MAOB,CXCL10,ACTA2,MCM2,HMGCS2,ITGA7,NDRG2,PTGS2,TYMS,SERPINB5,MKI67,MMP9,BIRC5,PPARG,LEP,SLC2A1,EGFR,TP63,LPL,LEF1,SOD2	HALLMARK_BRCA_CORE307
Disease	C0006142	Malignant neoplasm of breast	DisGeNET Curated	4.756e-19	2.651e-15	2.946e-16	2.711e-15	50	1074	CDKN2A,KLK10,MAOA,CFL1,ACTA2,HMMR,RRAD,TRIM29,F3,PTGS2,STAT5A,ABCB1,TYMS,AURKA,BMP2,DES,SERPINB5,CXCL9,MKI67,MMP1,MMP9,ALDOA,RAD51,COL11A1,FOS,TMPRSS6,UBE2C,GPX2,GPX4,XBP1,BIRC5,E2F1,CAV1,CXCL2,PABPC1,LEP,SLC2A1,AKAP12,EEF1B2,EEF2,IGF1,EGFR,EIF4A2,ANGPTL4,CD74,ENO1,LEF1,IL6,TOP2A,SOD2	HALLMARK_BRCA_CORE307
Disease	C0009375	Colonic Neoplasms	DisGeNET Curated	5.669e-19	3.161e-15	3.161e-16	2.909e-15	22	152	A2M,TNFRSF9,MAOB,CXCL10,ACTA2,MCM2,HMGCS2,ITGA7,NDRG2,PTGS2,TYMS,SERPINB5,MKI67,MMP9,BIRC5,PPARG,LEP,SLC2A1,EGFR,LPL,LEF1,SOD2	HALLMARK_BRCA_CORE307
Disease	C0009404	Colorectal Neoplasms	DisGeNET Curated	1.853e-18	1.033e-14	9.393e-16	8.644e-15	27	277	NUSAP1,RRM2,ABCA9,ABCA8,PTGS2,ABCB1,TYMS,AURKA,BMP2,SERPINB5,DLC1,SULT2B1,BUB1,FEN1,MKI67,MMP1,ABCD2,FLNC,POLD1,GPX4,BIRC5,RET,PPARG,ABCA6,EGFR,TP63,SOD2	HALLMARK_BRCA_CORE307
Disease	C0009402	Colorectal Carcinoma	DisGeNET Curated	2.384e-18	1.329e-14	1.108e-15	1.019e-14	40	702	NUSAP1,CDO1,TNFRSF9,ALDH1L1,RRM2,ABCA9,ABCA8,PTGS2,ABCB1,TYMS,AURKA,BMP2,SERPINB5,DLC1,SULT2B1,BUB1,FEN1,MKI67,P2RY14,MMP1,GNAS,MMP11,ABCD2,FLNC,POLD1,GPX4,ARFGEF1,BIRC5,RET,PPARG,AKAP12,LIFR,PPP2R1B,ABCA6,EGFR,TP63,TPX2,LEF1,RPL6,SOD2	HALLMARK_BRCA_CORE307
Disease	C0027626	Neoplasm Invasiveness	DisGeNET Curated	2.585e-18	1.441e-14	1.109e-15	1.02e-14	23	184	CDKN2A,ZBTB16,CFL1,HMGCS2,MET,NEK2,MMP1,MMP9,ALDOA,ANXA1,ANXA2,TF,ZFP36,RHOA,EEF2,IGF1,EGFR,ANGPTL4,FTL,ENO1,LEF1,IL6,SOD2	HALLMARK_BRCA_CORE307
Disease	C0376358	Malignant neoplasm of prostate	DisGeNET Curated	8.944e-18	4.986e-14	3.324e-15	3.059e-14	37	616	NAT1,ZBTB16,B2M,PENK,PTGS2,TYMS,AURKA,MET,BMPR1B,ALDH1A2,SULT2B1,CLU,HPN,FGF2,SDF2L1,MMP9,MMP13,KLK2,VIP,ANXA1,AOX1,GPX3,BIRC5,CAV1,CAV2,KLK3,LEP,LIFR,IGF1,IGFBP6,EGFR,LPL,CSRP1,ATF3,IL6,TOP2A,SOD2	HALLMARK_BRCA_CORE307
Disease	C0033578	Prostatic Neoplasms	DisGeNET Curated	8.944e-18	4.986e-14	3.324e-15	3.059e-14	37	616	NAT1,ZBTB16,B2M,PENK,PTGS2,TYMS,AURKA,MET,BMPR1B,ALDH1A2,SULT2B1,CLU,HPN,FGF2,SDF2L1,MMP9,MMP13,KLK2,VIP,ANXA1,AOX1,GPX3,BIRC5,CAV1,CAV2,KLK3,LEP,LIFR,IGF1,IGFBP6,EGFR,LPL,CSRP1,ATF3,IL6,TOP2A,SOD2	HALLMARK_BRCA_CORE307
Disease	DOID:11054 (is_marker_for)	urinary bladder cancer (is_marker_for)	AllianceGenome	5.953e-17	3.319e-13	2.074e-14	1.909e-13	18	107	CDKN2A,RRM2,PTGS2,AURKA,MMP1,MMP9,MMP13,PLK1,BIRC5,E2F1,CAV1,TFF1,RHOA,EGFR,TIMP2,TP63,TOP2A,SOD2	HALLMARK_BRCA_CORE307
Disease	C0020538	Hypertensive disease	DisGeNET Curated	7.53e-17	4.198e-13	2.469e-14	2.273e-13	22	190	MDH1,PTGS2,ADIPOQ,ALB,TACR1,GNAS,MMP9,SELP,ANXA1,FOS,CAV1,PPARG,CXCL2,OLR1,LEP,IGF1,CD36,LPL,AOC3,ATP1A1,IL6,SOD2	HALLMARK_BRCA_CORE307
Disease	C0151744	Myocardial Ischemia	DisGeNET Curated	2.08e-16	1.16e-12	6.442e-14	5.929e-13	21	176	CXCL10,PDK4,HMGCS2,KLF4,F3,RXRG,STAT5A,ADIPOQ,FGF2,PLA2G2A,ALDOA,ALDH6A1,SELP,CANX,CXCL2,ZFP36,IGF1,CD36,ATP1A1,IL6,SOD2	HALLMARK_BRCA_CORE307
Disease	C0007131	Non-Small Cell Lung Carcinoma	DisGeNET Curated	2.65e-16	1.477e-12	7.775e-14	7.156e-13	20	156	CDKN2A,RRAD,ABCB1,MET,NEK2,MMP1,MMP9,MMP11,BIRC5,E2F1,E2F2,RET,PPIA,LGALS1,OXTR,EGFR,CD74,ATF3,ENO1,SOD2	HALLMARK_BRCA_CORE307
Disease	C0028754	Obesity	DisGeNET Curated	3.837e-16	2.139e-12	1.07e-13	9.844e-13	22	205	CES1,ALDH1L1,PTGS2,CIDEA,ADIPOQ,GNAS,MMP9,ALDH6A1,VLDLR,GPX3,COX7C,PPARG,TF,AQP7,LEP,LPL,ANGPTL4,FTL,SLC16A7,IL6,PCK1,SOD2	HALLMARK_BRCA_CORE307
Disease	C1708349	Hereditary Diffuse Gastric Cancer	DisGeNET Curated	7.906e-15	4.407e-11	2.099e-12	1.932e-11	24	293	CDKN2A,TNFRSF9,KLK10,PTGS2,TYMS,MET,BMP2,DES,DLC1,PLAGL1,ALB,NPM1,ANXA5,RBP4,BIRC5,CAV1,PPARG,PPIA,RHOA,EGFR,IRS2,ENO1,IL6,SOD2	HALLMARK_BRCA_CORE307
Disease	C0038356	Stomach Neoplasms	DisGeNET Curated	1.069e-14	5.96e-11	2.709e-12	2.493e-11	24	297	CDKN2A,TNFRSF9,KLK10,PTGS2,TYMS,MET,BMP2,DES,DLC1,PLAGL1,ALB,NPM1,ANXA5,RBP4,BIRC5,CAV1,PPARG,PPIA,RHOA,EGFR,IRS2,ENO1,IL6,SOD2	HALLMARK_BRCA_CORE307
Disease	C0024623	Malignant neoplasm of stomach	DisGeNET Curated	1.336e-14	7.45e-11	3.239e-12	2.981e-11	24	300	CDKN2A,TNFRSF9,KLK10,PTGS2,TYMS,MET,BMP2,DES,DLC1,PLAGL1,ALB,NPM1,ANXA5,RBP4,BIRC5,CAV1,PPARG,PPIA,RHOA,EGFR,IRS2,ENO1,IL6,SOD2	HALLMARK_BRCA_CORE307
Disease	C0021655	Insulin Resistance	DisGeNET Curated	4.184e-14	2.332e-10	9.329e-12	8.586e-11	13	60	ADIPOQ,C3,GNAS,GPX3,XBP1,PPARG,LEP,SLC2A4,TRIB3,EGFR,CD36,IRS2,SOD2	HALLMARK_BRCA_CORE307
Disease	C0920563	Insulin Sensitivity	DisGeNET Curated	4.184e-14	2.332e-10	9.329e-12	8.586e-11	13	60	ADIPOQ,C3,GNAS,GPX3,XBP1,PPARG,LEP,SLC2A4,TRIB3,EGFR,CD36,IRS2,SOD2	HALLMARK_BRCA_CORE307
Drug	ctd:D010126	Ozone	CTD	2.078e-63	7.219e-59	3.609e-59	3.982e-58	114	1273	NUSAP1,ZBTB16,CENPE,INHBA,CXCL10,MTHFD2,PDK4,CFL1,CLEC5A,B2M,SQLE,DLGAP5,RPS12,KIF4A,HMGCS2,PFKFB1,HMMR,RRM2,KLF4,NDRG2,F3,TTK,SLC7A11,PTGS2,ABCB1,CDC45,TNFRSF12A,TYMS,AURKA,NEK2,SERPINB5,ADIPOQ,KIF15,MGST1,NDC80,CLU,PTX3,BUB1,CXCL9,MKI67,FGF2,SDF2L1,C3,GNAI1,ALAS2,CCL11,ALB,TACR1,GNAS,MMP9,MMP11,CCL24,ALDOA,PLK1,ALDOC,IL33,TAT,KIF11,KPNA2,RAD51,SELP,VIP,ANXA1,SGCG,ANXA2,POLD1,FOS,ANXA5,UBE2C,AOX…	HALLMARK_BRCA_CORE307
Drug	ctd:C057693	troglitazone	CTD	1.935e-63	6.72e-59	3.609e-59	3.982e-58	116	1329	NUSAP1,CDKN1C,TNFRSF9,MAOA,ACADL,MAOB,CENPA,ACADVL,CENPE,ORC6,CXCL10,PDK4,SQLE,ACTA2,DLGAP5,KIF4A,MCM2,DBI,HMGCS2,PFKFB1,RRM2,TTK,PTGS2,STAT5A,ABCB1,BIK,ADH4,TYMS,BMP2,NEK2,SERPINB5,ADIPOQ,KIF15,CLU,BUB1,FEN1,MKI67,FGF2,SDF2L1,C3,ACAA2,CCL11,ALB,CCL13,SRPX,ALDH1A1,HSD17B2,MMP9,ABCD2,ALDOA,PLK1,FXYD1,IL33,TAT,KIF11,KIF2C,RAD51,GPD1,NPM1,VLDLR,SGCG,POLD1,FOS,ANXA5,UBE2C,GPX2,GPX3,XBP1,BIRC5,E2F1,E2…	HALLMARK_BRCA_CORE307
Drug	ctd:D004317	Doxorubicin	CTD	7.13e-46	2.476e-41	8.255e-42	9.107e-41	111	1767	NUSAP1,CDKN2A,RELN,ZBTB16,MAOA,ACADL,MAOB,CENPA,ACADVL,INHBA,ORC6,CXCL10,PDK4,CFL1,SQLE,ACTA2,ETFB,KIF4A,DBI,HMGCS2,HMMR,RRM2,F3,TTK,PTGS2,ABCB1,BIK,SLC25A3,TNFRSF12A,TYMS,AURKA,MET,DES,ALDH1A2,ADIPOQ,DLC1,GPC3,KIF15,MGST1,NDC80,CLU,NFIB,PTX3,MKI67,PYGM,C3,ACAA2,GNAI1,ALAS2,ALB,UQCRB,ALDH1A1,MMP1,GNAS,MMP9,ALDOA,MMP13,PLK1,FXYD1,ALDH6A1,HSPB2,RAD51,NPM1,VIP,ANXA2,COX4I1,FOS,ANXA5,UBE2C,AOX1,GPX3,…	HALLMARK_BRCA_CORE307
Drug	ctd:C089730	rosiglitazone	CTD	7.386e-44	2.565e-39	6.413e-40	7.076e-39	103	1571	CDKN1C,CDO1,MAOA,ACADL,MAOB,ACADVL,CES1,CXCL10,PDK4,HLA-DRA,SQLE,ACTA2,ETFB,HMGCS2,PFKFB1,KLF4,NDRG2,ABCA8,F10,PTGS2,RXRG,CIDEA,BIK,ADH4,SLC25A3,BMP2,SERPINB5,ALDH1A2,ADIPOQ,GPC3,MGST1,CLU,HPN,CXCL9,MKI67,SERPING1,PLA2G2A,SDF2L1,PYGM,ACAA2,CCL11,ALB,UQCRB,SRPX,ALDH1A1,MMP9,ALDOA,CXCL11,ALDH6A1,VPS37D,CA4,GPD1,SELP,VLDLR,COL11A1,ANXA1,ANXA2,COX4I1,FOS,TMPRSS6,RBP4,COX7C,XBP1,BIRC5,CAV1,CAV2,PPARG,…	HALLMARK_BRCA_CORE307
Drug	ctd:D005472	Fluorouracil	CTD	3.318e-43	1.152e-38	2.305e-39	2.543e-38	96	1364	CDKN1C,CDKN2A,ACADL,ORC6,SQLE,ETFB,MCM2,HMMR,RRM2,KLF4,F3,HNRNPA2B1,AKR1C2,PTGS2,ABCB1,CDC45,TYMS,AURKA,DES,NEK2,SERPINB5,DLC1,MYL9,KIF15,NFIB,BUB1,FEN1,MKI67,FGF2,ALB,UQCRB,ALDH1A1,MMP1,HSD17B2,MMP9,PLK1,TAT,HSPB2,KIF2C,KPNA2,NPM1,CALB2,ANXA1,ANXA2,FOS,CANX,UBE2C,GPX2,XBP1,BIRC5,E2F2,IFITM2,CAV1,CAV2,PPARG,CXCL2,YWHAE,SLC2A1,AKAP12,TFF1,CCNA2,TFPI,CCNF,RHOA,LEFTY2,TXNIP,LIFR,TGFBR3,IGF1,IGFBP4,I…	HALLMARK_BRCA_CORE307
Drug	ctd:C500026	palbociclib	CTD	1.705e-39	5.921e-35	9.869e-36	1.089e-34	41	171	NUSAP1,CDKN2A,CENPA,CENPE,DLGAP5,KIF4A,HMMR,RRM2,F3,TTK,CDC45,TYMS,AURKA,NEK2,KIF15,NDC80,BUB1,FEN1,MKI67,PLK1,KLK2,KIF11,KIF2C,KPNA2,UBE2C,BIRC5,E2F1,E2F2,STIL,KLK3,CCNA2,ZWINT,KIF20A,CCNF,ASF1B,CCNB2,TPX2,CDK1,CDC20,CDC25A,TOP2A	HALLMARK_BRCA_CORE307
Drug	ctd:C070081	fulvestrant	CTD	5.669e-39	1.969e-34	2.813e-35	3.103e-34	59	484	CENPA,CXCL10,KLF4,TTK,HNRNPA2B1,PTGS2,ABCB1,AURKA,BMP2,NEK2,NDC80,CLU,BUB1,MKI67,FGF2,C3,ALB,MMP1,MMP9,PLK1,CXCL11,KPNA2,RAD51,NPM1,FLNC,KRT13,FOS,BIRC5,E2F1,CAV1,RET,PPARG,KLK3,NCAPH,CXCL2,SLC2A4,TFF1,CCNA2,ZWINT,TFPI,KIF20A,TGFBR3,IGF1,IGFBP4,EGFR,TIMP2,EGR3,CCNB2,CD36,LPL,SLC7A5,CDK1,CDC20,ESPL1,RPL6,IL6,TOP2A,MAD2L1,SOD2	HALLMARK_BRCA_CORE307
Drug	ctd:D019821	Simvastatin	CTD	1.561e-37	5.421e-33	6.776e-34	7.475e-33	62	581	A2M,CDKN1C,CDKN2A,CXCL10,PDK4,HLA-DRA,ACTA2,MDH1,F3,PTGS2,STAT5A,ABCB1,CDC45,TYMS,AURKA,BMP2,ADIPOQ,MKI67,FGF2,PLA2G2A,ACAA2,MMP1,ALDH3A1,GNAS,MMP9,MMP13,SELP,KRT13,COL11A1,CALB2,KRT15,ANXA1,FOS,FOSB,GPX2,XBP1,BIRC5,E2F1,CAV1,CAV2,RET,PPARG,CXCL2,TF,OLR1,LEP,CCNA2,RHOA,IGF1,IGFBP6,EGFR,TIMP2,LPL,ANGPTL4,ATF3,CDK1,CDC6,ENO1,LEF1,IL6,MAD2L1,SOD2	HALLMARK_BRCA_CORE307
Drug	ctd:D001205	Ascorbic Acid	CTD	1.513e-36	5.256e-32	5.84e-33	6.443e-32	63	628	CDKN2A,SOX10,CXCL10,MTHFD2,B2M,ACTA2,DLGAP5,PFKFB1,NDRG2,F3,SLC7A11,AKR1C2,PTGS2,ABCB1,MET,BMP2,BMPR1B,GPC3,MGST1,CLU,NFIB,BUB1,CXCL9,MKI67,FGF2,C3,ALB,MMP1,HSD17B2,MMP13,PLK1,GPD1,NPM1,VIP,COL11A1,ANXA1,FOS,TMPRSS6,ANXA5,GPX2,GPX4,BIRC5,PPARG,TF,YWHAE,OLR1,LEP,SLC2A1,LGALS1,SLC2A4,TXNIP,IGF1,TRIB3,EGFR,CSRP1,FTL,ATF3,CDK1,CDC6,IL6,TOP2A,SOD2,MYBL2	HALLMARK_BRCA_CORE307
Drug	ctd:D004237	Diuron	CTD	5.816e-36	2.02e-31	2.02e-32	2.229e-31	98	1736	CAPN9,RPL22,NUSAP1,CDKN1C,CADM3,CDO1,MAOA,ACADL,MAOB,PDK4,CFL1,B2M,ACTA2,HMGCS2,RRAD,ITGA7,KLF4,F3,HNRNPA2B1,AKR1C2,PTGS2,CIDEA,BIK,DES,ADIPOQ,MYL9,GPC3,PIGR,IFITM3,NFIB,CXCL9,SERPING1,PLA2G2A,C1R,C3,P2RY14,GNAI1,CCL11,SRPX,ALDH1A1,MMP1,ALDH3A1,HSD17B2,MMP13,FXYD1,MPPED2,ALDH6A1,IL33,SH3BGRL2,GPD1,VLDLR,NPR2,KRT13,KRT15,ANXA1,ANXA2,CANX,AOX1,GPX3,RBP4,GPX4,XBP1,IFITM2,CAV1,CAV2,PPARG,CXCL2,TF,AQP…	HALLMARK_BRCA_CORE307
Drug	ctd:C059765	amphotericin B, deoxycholate drug combination	CTD	1.137e-34	3.948e-30	3.589e-31	3.96e-30	50	379	A2M,NUSAP1,RELN,CXCL10,MTHFD2,SQLE,KIF4A,MCM2,RRAD,RRM2,TNFRSF12A,AURKA,ALDH1A2,NDC80,CLU,BUB1,MKI67,C3,ALB,HSD17B2,PLK1,ALDOC,IL33,KIF11,KIF2C,KPNA2,RAD51,ANXA2,POLD1,FOS,UBE2C,BIRC5,E2F1,DEPDC1,STIL,NCAPH,CXCL2,OLR1,LGALS1,CCNA2,CCNF,CCNB2,TPX2,CDK1,CDC6,CDC20,PLK4,IL6,TOP2A,EPB42	HALLMARK_BRCA_CORE307
Drug	ctd:C015559	trimellitic anhydride	CTD	1.715e-33	5.955e-29	4.963e-30	5.475e-29	99	1898	NUSAP1,CDKN1C,RELN,TNFRSF9,MAOB,CENPA,CENPE,ORC6,CXCL10,MTHFD2,SQLE,DLGAP5,KIF4A,MCM2,HMGCS2,HMMR,RRM2,NDRG2,TTK,SLC7A11,HNRNPA2B1,F10,RXRG,ABCB1,BIK,TYMS,AURKA,MET,BMP2,NEK2,GPC3,KIF15,MGST1,PIGR,NFIB,BUB1,CXCL9,FEN1,MKI67,C3,CCL11,SRPX,PLK1,FXYD1,CXCL11,ALDOC,TAL1,IL33,SH3BGRL2,KIF11,KIF2C,KPNA2,RAD51,SELP,NPM1,VLDLR,ANXA2,DTX1,POLD1,UBE2C,AOX1,CXCL13,BIRC5,E2F1,E2F2,DEPDC1,CAV1,CAV2,STIL,NCAPH…	HALLMARK_BRCA_CORE307
Drug	ctd:C023035	3,4,5,3',4'-pentachlorobiphenyl	CTD	2.348e-33	8.154e-29	6.273e-30	6.92e-29	80	1219	A2M,MAOA,MAOB,CES1,CXCL10,PDK4,SQLE,HMGCS2,ITGA7,F3,SLC7A11,PTGS2,CIDEA,ADH4,AURKA,MET,DES,ADIPOQ,MYL9,GPC3,KIF15,MGST1,FEN1,DIO1,FGF2,C3,ACAA2,ALAS2,ALB,SRPX,ALDH1A1,ALDH3A1,HSD17B2,MMP9,MMP11,PLK1,FXYD1,CXCL11,ALDOC,MPPED2,IL33,TAT,HSPB2,CNTFR,KRT15,ANXA2,POLD1,ANXA5,AOX1,GPX3,RBP4,CXCL13,CAV1,PPARG,CXCL2,AKAP12,CCNA2,TXNIP,LIFR,IGF1,IGFBP4,IGFBP6,TRIB3,GYPC,CD36,GYS2,LPL,TSPAN8,CD74,SLC7A5,FTL…	HALLMARK_BRCA_CORE307
Drug	ctd:D008154	Lucanthone	CTD	8.103e-33	2.815e-28	2.01e-29	2.218e-28	39	212	NUSAP1,CENPA,CENPE,ORC6,CXCL10,ACTA2,DLGAP5,KIF4A,HMMR,RRM2,TTK,AURKA,NEK2,KIF15,NDC80,BUB1,MKI67,MMP1,PLK1,KIF11,KIF2C,RAD51,BIRC5,DEPDC1,NCAPH,CCNA2,ZWINT,KIF20A,CCNB2,TPX2,CDK1,CDC6,CDC20,ESPL1,PLK4,IL6,TOP2A,MAD2L1,MYBL2	HALLMARK_BRCA_CORE307
Drug	ctd:D010269	Paraquat	CTD	1.076e-32	3.736e-28	2.491e-29	2.748e-28	91	1634	CDKN1C,CDO1,TNFRSF9,ACADL,INHBA,CXCL10,PDK4,CFL1,SQLE,ACTA2,PENK,RPS12,MCM2,DBI,RRAD,ITGA7,RRM2,KLF4,PTGFR,SLC7A11,HNRNPA2B1,PTGS2,ABCB1,CIDEA,BIK,AURKA,MET,BMP2,ALDH1A2,ADIPOQ,MGST1,CLU,NFIB,HPN,KCNK15,FGF2,ALAS2,ALB,ALDH1A1,MMP1,GNAS,HSD17B2,MMP9,MMP11,MMP13,CXCL11,ALDOC,SYT13,TAT,VPS37D,VIP,ANXA1,ANXA2,COX4I1,DTX1,FOS,ANXA5,GPX2,GPX3,GPX4,XBP1,BIRC5,E2F1,CAV1,PPARG,CXCL2,TF,LEP,SLC2A1,ZFP36,SL…	HALLMARK_BRCA_CORE307
Drug	CID000002900	isocycloheximide	Stitch	1.535e-32	5.332e-28	3.332e-29	3.676e-28	69	905	TNFRSF9,ZBTB16,CXCL10,SQLE,ACTA2,PENK,DBI,PFKFB1,F3,PTGS2,STAT5A,BMP2,NDC80,PIGR,CLU,PTX3,CXCL9,FEN1,FGF2,SDF2L1,ALAS2,CCL11,ALB,MMP1,MMP9,MMP13,TAT,SELP,NPM1,COL11A1,COL17A1,ANXA1,ANXA2,FOS,FOSB,ANXA5,CANX,XBP1,E2F1,TDO2,PPARG,CXCL2,PABPC1,TF,OLR1,LEP,SLC2A1,ZFP36,SLC2A4,TFF1,CCNA2,RHOA,LEFTY2,TGFBR3,EEF2,IGF1,IGFBP4,IGFBP6,EGFR,TK2,CCNB2,LPL,ELANE,FTL,CDK1,LUM,IL6,SOD2,MYBL2	HALLMARK_BRCA_CORE307
Drug	ctd:D003474	Curcumin	CTD	1.938e-32	6.732e-28	3.96e-29	4.369e-28	67	850	CDKN2A,RELN,MAOA,CES1,SQLE,ACTA2,MCM2,F3,SLC7A11,PTGS2,STAT5A,ABCB1,AURKA,BMP2,SERPINB5,ADIPOQ,MGST1,PTX3,MKI67,FGF2,PLA2G2A,C3,ALB,MMP1,MMP9,ALDOA,MMP13,PLK1,ALDOC,KLK2,RAD51,SELP,VIP,FOS,UBE2C,BIRC5,E2F1,PPARG,REV3L,KLK3,CXCL2,TF,YWHAE,OLR1,SLC2A1,CCNA2,MYL12A,RHOA,IGF1,IGFBP4,TRIB3,EGFR,TIMP2,CD36,LPL,FTL,ATF3,IRS2,CDK1,CDC20,ENO1,LEF1,PLK4,IL6,PCK1,TOP2A,SOD2	HALLMARK_BRCA_CORE307
Drug	ctd:D008748	Methylcholanthrene	CTD	2.516e-32	8.74e-28	4.855e-29	5.357e-28	73	1034	NUSAP1,TNFRSF9,CENPA,CENPE,CES1,CXCL10,B2M,ACTA2,DLGAP5,RPS12,BDH2,HMMR,ITGA7,RRM2,TTK,PTGFR,HNRNPA2B1,PTGS2,ABCB1,CDC45,ADH4,TYMS,AURKA,NEK2,MYL9,NDC80,BUB1,MKI67,C3,ALDH3A1,MMP9,MMP13,KIF11,KIF2C,KPNA2,RAD51,NPM1,COL11A1,CALB2,COX4I1,UBE2C,GPX3,COX7C,BIRC5,DEPDC1,NCAPH,PABPC1,SLC2A1,LGALS1,TFF1,CCNA2,KIF20A,MYL12A,EEF1B2,IGFBP6,TIMP2,EGR3,ASF1B,CCNB2,TPX2,TSPAN8,PCOLCE2,LUM,CDC6,CDC20,ESPL1,LEF…	HALLMARK_BRCA_CORE307
Drug	ctd:C029297	vinylidene chloride	CTD	3.314e-32	1.151e-27	6.059e-29	6.684e-28	86	1475	NUSAP1,CDKN1C,CDO1,MAOA,MAOB,CENPA,CENPE,MTHFD2,CLEC5A,B2M,ETFB,BDH2,KIF4A,MCM2,ALDH1L1,HMMR,RRM2,KLF4,NDRG2,F3,TTK,PTGFR,TNFRSF12A,AURKA,MET,BMPR1B,DLC1,MYL9,PIGR,HPN,BUB1,FEN1,MKI67,DIO1,PLAGL1,C3,GNAI1,ALB,UQCRB,ALDH1A1,CXCL11,ALDH6A1,SH3BGRL2,KIF11,CA4,RAD51,NPR2,ANXA1,ANXA2,ANXA5,UBE2C,AOX1,BIRC5,DEPDC1,PPARG,CLDN8,LGALS1,SLC2A4,AKAP12,ITIH5,CCNA2,ZWINT,KIF20A,LIFR,IGF1,IGFBP4,TRIB3,TIMP2,CC…	HALLMARK_BRCA_CORE307
Drug	CID000004920	17-isoprogesterone	Stitch	4.07e-32	1.414e-27	7.068e-29	7.798e-28	77	1170	NUSAP1,KLK10,ZBTB16,MAOA,MAOB,INHBA,CXCL10,MTHFD2,PENK,DBI,HMMR,ITGA7,F3,PTGFR,SLC7A11,PTGS2,STAT5A,ABCB1,TYMS,MET,BMP2,DES,BMPR1B,NDC80,PIGR,CLU,CXCL9,MKI67,FGF2,SDF2L1,C3,P2RY14,MMP1,ALDH3A1,GNAS,HSD17B2,MMP9,MMP11,MMP13,CXCL11,KLK2,TAT,COL11A1,ANXA1,ANXA2,FOS,ANXA5,XBP1,BIRC5,TDO2,CAV1,KLK3,SERPINA6,TF,LEP,SLC2A1,LGALS1,SLC2A4,TFF1,KIF20A,LEFTY2,IGF1,OXTR,IGFBP4,IGFBP6,EGFR,TIMP2,CCNB2,LPL,KLK…	HALLMARK_BRCA_CORE307
Drug	ctd:C028474	1,4-bis(2-(3,5-dichloropyridyloxy))benzene	CTD	2.382e-31	8.274e-27	3.94e-28	4.347e-27	89	1626	A2M,NUSAP1,CENPA,CENPE,INHBA,MTHFD2,PDK4,SQLE,ACTA2,DLGAP5,BDH2,KIF4A,MCM2,HMGCS2,HMMR,ITGA7,RRM2,TTK,PTGS2,RXRG,BIK,TNFRSF12A,AURKA,MET,NEK2,KIF15,NDC80,PIGR,BUB1,FEN1,MKI67,DIO1,SERPING1,PYGM,C3,ALDH1A1,HSD17B2,PLK1,FXYD1,ALDH6A1,KIF11,KIF2C,KPNA2,RAD51,SELP,VLDLR,NPR2,COL17A1,DTX1,FOS,UBE2C,AOX1,BIRC5,E2F1,E2F2,DEPDC1,STIL,SERPINA6,NCAPH,AKAP12,TFF1,CCNA2,ZNF707,KIF20A,CCNF,LIFR,PPP2R1B,IGF1,T…	HALLMARK_BRCA_CORE307
Drug	ctd:D001379	Azathioprine	CTD	3.043e-31	1.057e-26	4.804e-28	5.3e-27	58	639	NUSAP1,CENPA,CENPE,ORC6,SQLE,DLGAP5,MCM2,ALDH1L1,HMMR,RRM2,TTK,SLC7A11,AKR1C2,PTGS2,ABCB1,CDC45,TNFRSF12A,TYMS,AURKA,MET,NEK2,KIF15,NDC80,BUB1,FEN1,MKI67,DIO1,ALB,KIF11,KIF2C,FOS,UBE2C,AOX1,GPX2,GPX3,BIRC5,DEPDC1,STIL,NCAPH,CXCL2,CCNA2,ZWINT,KIF20A,TXNIP,TGFBR3,IGF1,TRIB3,TPX2,CDK1,CDC6,CDC20,CDC25A,ESPL1,IL6,PCK1,TOP2A,MAD2L1,SOD2	HALLMARK_BRCA_CORE307
Drug	ctd:C022838	nickel chloride	CTD	4.171e-31	1.449e-26	6.299e-28	6.95e-27	76	1178	CAPN9,RPL22,CDKN2A,INHBA,CXCL10,MTHFD2,SQLE,DLGAP5,MCM2,DBI,HMGCS2,RRM2,KLF4,NDRG2,TTK,SLC7A11,PTGS2,ABCB1,CIDEA,BIK,TYMS,AURKA,NEK2,IFITM3,CXCL9,DIO1,FGF2,SDF2L1,PLAGL1,C3,ALB,ALDH1A1,ALDH3A1,MMP9,ALDOA,PLK1,CXCL11,RAD51,GPD1,VIP,VLDLR,ANXA2,FOS,FOSB,UBE2C,CXCL13,BIRC5,E2F1,RET,CXCL2,LEP,SLC2A1,CCNF,TXNIP,EEF2,IGF1,IGFBP4,TRIB3,EGFR,CCNB2,TP63,GYS2,ANGPTL4,SLC7A5,FTL,ATF3,CDC20,CDC25A,ESPL1,LEF1…	HALLMARK_BRCA_CORE307
Drug	ctd:D000431	Ethanol	CTD	5.546e-31	1.926e-26	8.027e-28	8.856e-27	88	1607	CDKN1C,ZBTB16,MAOA,ACADL,INHBA,CES1,CXCL10,RPS3,PDK4,CFL1,B2M,SQLE,ACTA2,PENK,HMGCS2,ALDH1L1,RRAD,MDH1,F3,HNRNPA2B1,PTGS2,RXRG,BIK,ADH4,MET,ADIPOQ,CLU,MKI67,DIO1,FGF2,GNAI1,ALAS2,ALB,UQCRB,ALDH1A1,ALDH3A1,MMP9,ALDOA,MMP13,IL33,TAT,HSPB2,CA4,GPD1,SELP,VLDLR,FLNC,ANXA1,COX4I1,FOS,FOSB,CANX,GPX2,GPX3,GPX4,TDO2,CAV1,RET,PPARG,SERPINA6,CXCL2,TF,LEP,SLC2A1,SLC2A4,ITIH5,RHOA,EEF1B2,EEF2,IGF1,TRIB3,EGFR,…	HALLMARK_BRCA_CORE307
Drug	ctd:D000069439	Dasatinib	CTD	8.196e-31	2.847e-26	1.139e-27	1.256e-26	51	478	A2M,NUSAP1,CENPA,CENPE,CES1,ORC6,CXCL10,ACTA2,DLGAP5,KIF4A,HMMR,RRM2,TTK,AURKA,MET,NDC80,CLU,PTX3,BUB1,FEN1,MKI67,C1R,ALDH1A1,MMP1,PLK1,KIF2C,KPNA2,RAD51,VLDLR,COL11A1,AOX1,BIRC5,DEPDC1,STIL,NCAPH,ZWINT,TXNIP,EGFR,ASF1B,TPX2,CD63,CDK1,LUM,CDC6,CDC20,CDC25A,PLK4,IL6,TOP2A,MAD2L1,MYBL2	HALLMARK_BRCA_CORE307
Drug	ctd:C025589	ochratoxin A	CTD	1.25e-30	4.341e-26	1.67e-27	1.842e-26	67	911	A2M,CDKN2A,SOX10,CDO1,MAOA,INHBA,CES1,ACTA2,ITGA7,F3,SLC7A11,AKR1C2,ABCA8,PTGS2,ABCB1,BIK,SLC25A3,AURKA,MET,ALDH1A2,MGST1,CLU,MKI67,PYGM,ALB,ALDH1A1,MMP9,PLK1,RAD51,NPM1,VLDLR,KRT15,ANXA1,ANXA2,FOS,ANXA5,UBE2C,GPX2,GPX3,RBP4,ARFGEF1,COX7C,BIRC5,PPARG,PPIA,TF,AKAP12,CCNA2,PPP2R1B,EEF2,IGF1,IGFBP4,TRIB3,EGFR,TIMP2,CCNB2,LPL,AOC3,CD74,CDK1,CDC20,ESPL1,RPL6,IL6,PCK1,TOP2A,SOD2	HALLMARK_BRCA_CORE307
Drug	ctd:D004054	Diethylstilbestrol	CTD	1.628e-30	5.655e-26	2.094e-27	2.311e-26	79	1305	CAPN9,CDKN1C,RELN,TNFRSF9,MAOA,MAOB,INHBA,CXCL10,RPS3,B2M,KLF4,SLC7A11,STAT5A,ABCB1,TYMS,AURKA,MET,SERPINB5,ADIPOQ,PIGR,CLU,CXCL9,MKI67,FGF2,C3,ACAA2,CCL11,MMP11,ABCD2,ALDOA,TAT,RAD51,NPM1,VIP,VLDLR,KRT13,KRT15,POLD1,FOS,TMPRSS6,UBE2C,GPX3,GPX4,CAV1,RET,PPARG,REV3L,KLK3,LEP,SLC2A1,AKAP12,TFF1,CCNA2,TFPI,EEF2,IGF1,IGFBP4,IGFBP6,TRIB3,EGFR,EGR3,TP63,CD36,LPL,TSPAN8,KLK8,CD74,SLC7A5,CD81,ATF3,CDK1,C…	HALLMARK_BRCA_CORE307
Drug	ctd:D011285	Pregnenolone Carbonitrile	CTD	4.507e-30	1.565e-25	5.59e-27	6.168e-26	84	1504	NUSAP1,CDO1,ZBTB16,CENPE,PDK4,ACTA2,RPS12,KIF4A,MCM2,HMGCS2,ALDH1L1,HMMR,MDH1,NDRG2,F10,RXRG,ABCB1,CIDEA,ADH4,NEK2,DLC1,PIGR,CLU,MKI67,DIO1,C1R,C3,ACAA2,ALDH1A1,GNAS,HSD17B2,MMP9,PLK1,ALDH6A1,IL33,TAT,KIF2C,RAD51,GPD1,VLDLR,ANXA2,FOS,ANXA5,UBE2C,GPX2,BIRC5,E2F1,E2F2,IFITM2,TDO2,SERPINA6,PABPC1,AQP7,ZFP36,SLC2A4,TFF1,CCNA2,KIF20A,CCNF,LIFR,EEF1B2,IGF1,TRIB3,ASF1B,CCNB2,CD36,EIF4A2,GYS2,HSD17B6,MRA…	HALLMARK_BRCA_CORE307
Drug	CID000000450	17alpha-estradiol	Stitch	8.807e-30	3.059e-25	1.055e-26	1.164e-25	78	1303	MAOA,INHBA,CXCL10,PENK,PTGFR,SLC7A11,PTGS2,BIK,CDC45,TYMS,BMP2,BMPR1B,ADIPOQ,KIF15,NDC80,PIGR,SULT2B1,CLU,FEN1,FGF2,C3,TACR1,MMP1,HSD17B2,MMP9,MMP11,MMP13,CXCL11,KIF11,GPD1,NPM1,VIP,VLDLR,NPR2,KRT13,CALB2,POLD1,FOS,CAV1,PPARG,REV3L,KLK3,SERPINA6,NCAPH,PPIA,CXCL2,TF,OLR1,LEP,LGALS1,SLC2A4,TFF1,CCNA2,LEFTY2,LIFR,TGFBR3,IGF1,OXTR,IGFBP4,IGFBP6,EGFR,TIMP2,TK2,CCNB2,CD36,GYS2,HSD17B6,LPL,FTL,IRS2,CLDN…	HALLMARK_BRCA_CORE307
Drug	ctd:D020123	Sirolimus	CTD	9.415e-30	3.27e-25	1.09e-26	1.203e-25	49	456	A2M,ACADL,CXCL10,ACTA2,MCM2,RRAD,F3,TTK,PTGS2,ABCB1,TYMS,NEK2,NDC80,BUB1,MKI67,C3,MMP1,MMP9,TAL1,KLK2,RAD51,SELP,CXCL13,XBP1,BIRC5,E2F1,PPARG,KLK3,PABPC1,OLR1,CCNA2,ZWINT,TGFBR3,EEF2,IGF1,TRIB3,EGFR,CCNB2,TP63,CD36,FTL,ATF3,CDK1,CDC20,ESPL1,IL6,PCK1,MAD2L1,MYBL2	HALLMARK_BRCA_CORE307
Drug	ctd:C027576	4-hydroxy-2-nonenal	CTD	1.306e-29	4.535e-25	1.463e-26	1.614e-25	62	798	NUSAP1,CDKN1C,CENPA,CES1,CXCL10,CFL1,CLEC5A,B2M,DLGAP5,PENK,ITGA7,F3,SLC7A11,F10,STAT5A,NEK2,SERPINB5,NDC80,BUB1,FEN1,MKI67,ALDH1A1,MMP1,ALDH3A1,GNAS,MMP9,ALDOA,PLK1,ALDH6A1,KIF11,KPNA2,RAD51,POLD1,FOS,UBE2C,AOX1,GPX2,XBP1,BIRC5,E2F1,E2F2,IFITM2,PPARG,REV3L,ZFP36,CCNA2,CCNF,EEF2,IGF1,TRIB3,ASF1B,TP63,CD36,ATF3,CDC20,CDC25A,ESPL1,ENO1,IL6,TOP2A,SOD2,MYBL2	HALLMARK_BRCA_CORE307
Drug	ctd:C016104	sodium bichromate	CTD	2.279e-29	7.916e-25	2.473e-26	2.728e-25	86	1614	CAPN9,A2M,CDKN2A,KLK10,ACADL,MAOB,INHBA,ORC6,RPS3,CFL1,B2M,MCM2,HMGCS2,ALDH1L1,RRAD,MDH1,RRM2,NDRG2,SLC7A11,ABCA8,F10,ADH4,TNFRSF12A,TYMS,DES,LHX2,MGST1,FEN1,MKI67,DIO1,PLA2G2A,SDF2L1,PYGM,C3,GNAI1,ALAS2,CCL11,ALDH1A1,ALDH3A1,MMP9,CCL24,ALDOA,ALDH6A1,IL33,TAT,RAD51,NPM1,ANXA2,COX4I1,POLD1,FOS,ANXA5,CANX,GPX2,GPX3,CXCL13,E2F2,AQP7,SLC2A1,LGALS1,SLC2A4,TFF1,ZWINT,EEF1B2,PPP2R1B,IGF1,IGFBP4,TRIB3,AS…	HALLMARK_BRCA_CORE307
[truncated: 3,111 more rows]

## Sheet: Supplemental Table F
Supplemental Table F. RNAseq expression values (FPKM) of 307 most perturbed "core genes". These loci were discovered with GEMDiff analysis taken from Hallmark gene subsets (n=16) with significant clustering.
[truncated: 308 more rows]

[truncated: 4 more sheets: Supplemental Table G, Supplemental Table H, Supplemental Table I, Supplemental Tale J]
